# Supplementary material for: Proteome-scale recombinant standards and a robust high-speed search engine to advance cross-linking MS-based interactomics
Source: Nat Methods. 2024 Oct 31;21(12):2327–35. doi: 10.1038/s41592-024-02478-1 (PMC11621016; doi:10.1038/s41592-024-02478-1)
Supplement: Supplementary file 5 — SCX fractions of the recombinant XL-MS standard matched to their corresponding RAW files. [file 41592_2024_2478_MOESM5_ESM.xlsx]

## Sheet: Sheet1
filename.raw	plate (p)	SCX fraction 1	SCX fraction 2	comment
L1_20210727_MxR_FDR_firstbatch_DSSOplate2_B12.raw	plate 1 (p1)	C1	C2
L1_20210727_MxR_FDR_firstbatch_DSSOplate2_E12.raw	plate 1 (p1)	C11	C12
L1_20210727_MxR_FDR_firstbatch_DSSOplate2_H12.raw	plate 1 (p1)	C3	C4
L1_20210806_MxR_FDR_firstbatch_DSSOplate_C10.raw	plate 1 (p1)	C5	C6
L1_20210806_MxR_FDR_firstbatch_DSSOplate_C11.raw	plate 1 (p1)	C7	C8
L1_20210806_MxR_FDR_firstbatch_DSSOplate_C12.raw	plate 1 (p1)	C9	C10
L1_20210806_MxR_FDR_firstbatch_DSSOplate_C6.raw	plate 1 (p1)	C6
L1_20210806_MxR_FDR_firstbatch_DSSOplate_C7.raw	plate 1 (p1)	C7
L1_20210806_MxR_FDR_firstbatch_DSSOplate_C8.raw	plate 1 (p1)	C8
L1_20210806_MxR_FDR_firstbatch_DSSOplate_C9.raw	plate 1 (p1)	C9
L1_20210806_MxR_FDR_firstbatch_DSSOplate_D1.raw	plate 1 (p1)	D1
L1_20210806_MxR_FDR_firstbatch_DSSOplate_D2.raw	plate 1 (p1)	D2
L1_20210806_MxR_FDR_firstbatch_DSSOplate_D3.raw	plate 1 (p1)	D3
L1_20210806_MxR_FDR_firstbatch_DSSOplate_D4.raw	plate 1 (p1)	D4
L1_20210806_MxR_FDR_firstbatch_DSSOplate_D5.raw	plate 1 (p1)	D5
L1_20210806_MxR_FDR_firstbatch_DSSOplate_D6.raw	plate 1 (p1)	D6
L1_20210806_MxR_FDR_firstbatch_DSSOplate_D7.raw	plate 1 (p1)	D7
L1_20210806_MxR_FDR_firstbatch_DSSOplate_D8.raw	plate 1 (p1)	D8
L1_20210811_MxR_FDR_firstbatch_DSSOplate_D10_remeasure.raw	plate 1 (p1)	D10		remeasured after instrument failure
L1_20210811_MxR_FDR_firstbatch_DSSOplate_D11.raw	plate 1 (p1)	D11
L1_20210811_MxR_FDR_firstbatch_DSSOplate_D12.raw	plate 1 (p1)	D12
L1_20210811_MxR_FDR_firstbatch_DSSOplate_D9_remeasure.raw	plate 1 (p1)	D9		remeasured after instrument failure
L1_20210811_MxR_FDR_firstbatch_DSSOplate_E1_remeasure.raw	plate 1 (p1)	E1		remeasured after instrument failure
L1_20210811_MxR_FDR_firstbatch_DSSOplate_E10.raw	plate 1 (p1)	E10
L1_20210811_MxR_FDR_firstbatch_DSSOplate_E11.raw	plate 1 (p1)	E11
L1_20210811_MxR_FDR_firstbatch_DSSOplate_E12.raw	plate 1 (p1)	E12
L1_20210811_MxR_FDR_firstbatch_DSSOplate_E2.raw	plate 1 (p1)	E2
L1_20210811_MxR_FDR_firstbatch_DSSOplate_E3.raw	plate 1 (p1)	E3
L1_20210811_MxR_FDR_firstbatch_DSSOplate_E4.raw	plate 1 (p1)	E4
L1_20210811_MxR_FDR_firstbatch_DSSOplate_E5.raw	plate 1 (p1)	E5
L1_20210811_MxR_FDR_firstbatch_DSSOplate_E6.raw	plate 1 (p1)	E6
L1_20210811_MxR_FDR_firstbatch_DSSOplate_E7.raw	plate 1 (p1)	E7
L1_20210811_MxR_FDR_firstbatch_DSSOplate_E8.raw	plate 1 (p1)	E8
L1_20210811_MxR_FDR_firstbatch_DSSOplate_E9.raw	plate 1 (p1)	E9
L1_20210811_MxR_FDR_firstbatch_DSSOplate_F1.raw	plate 1 (p1)	F1
L1_20210811_MxR_FDR_firstbatch_DSSOplate_F2.raw	plate 1 (p1)	F2
L1_20210811_MxR_FDR_firstbatch_DSSOplate_F3.raw	plate 1 (p1)	F3
L1_20211004_MxR_secondbatch_DSSOplate_B1_B2.raw	plate 2 (p2)	B1	B2
L1_20211004_MxR_secondbatch_DSSOplate_B10.raw	plate 2 (p2)	B10
L1_20211004_MxR_secondbatch_DSSOplate_B11.raw	plate 2 (p2)	B11
L1_20211004_MxR_secondbatch_DSSOplate_B12.raw	plate 2 (p2)	B12
L1_20211004_MxR_secondbatch_DSSOplate_B3_B4.raw	plate 2 (p2)	B3	B4
L1_20211004_MxR_secondbatch_DSSOplate_B5_B6.raw	plate 2 (p2)	B5	B6
L1_20211004_MxR_secondbatch_DSSOplate_B7_B8.raw	plate 2 (p2)	B7	B8
L1_20211004_MxR_secondbatch_DSSOplate_B9.raw	plate 2 (p2)	B9
L1_20211004_MxR_secondbatch_DSSOplate_C1.raw	plate 2 (p2)	C1
L1_20211004_MxR_secondbatch_DSSOplate_C11_C12.raw	plate 2 (p2)	C11	C12
L1_20211004_MxR_secondbatch_DSSOplate_C2.raw	plate 2 (p2)	C2
L1_20211004_MxR_secondbatch_DSSOplate_C3.raw	plate 2 (p2)	C3
L1_20211004_MxR_secondbatch_DSSOplate_C4_152127.raw	plate 2 (p2)	C4		measured with stepped HCD 15-21-27
L1_20211004_MxR_secondbatch_DSSOplate_C4_212733.raw	plate 2 (p2)	C4		measured with stepped HCD 21-27-33
L1_20211004_MxR_secondbatch_DSSOplate_C5_152127.raw	plate 2 (p2)	C5		measured with stepped HCD 15-21-27
L1_20211004_MxR_secondbatch_DSSOplate_C5_212733.raw	plate 2 (p2)	C5		measured with stepped HCD 21-27-33
L1_20211004_MxR_secondbatch_DSSOplate_C6.raw	plate 2 (p2)	C6
L1_20211004_MxR_secondbatch_DSSOplate_C7.raw	plate 2 (p2)	C7
L1_20211004_MxR_secondbatch_DSSOplate_C8.raw	plate 2 (p2)	C8
L1_20211004_MxR_secondbatch_DSSOplate_C9_C10.raw	plate 2 (p2)	C9	C10
L1_20211004_MxR_secondbatch_DSSOplate_D1_D2.raw	plate 2 (p2)	D1	D2
L1_20211004_MxR_secondbatch_DSSOplate_D11_D12.raw	plate 2 (p2)	D11	D12
L1_20211004_MxR_secondbatch_DSSOplate_D3_D4.raw	plate 2 (p2)	D3	D4
L1_20211004_MxR_secondbatch_DSSOplate_D5_D6.raw	plate 2 (p2)	D5	D6
L1_20211004_MxR_secondbatch_DSSOplate_D7_D8.raw	plate 2 (p2)	D7	D8
L1_20211004_MxR_secondbatch_DSSOplate_D9_D10.raw	plate 2 (p2)	D9	D10
L1_20211004_MxR_secondbatch_DSSOplate_E1_E2.raw	plate 2 (p2)	E1	E2
L1_20211004_MxR_secondbatch_DSSOplate_E11_E12.raw	plate 2 (p2)	E11	E12
L1_20211004_MxR_secondbatch_DSSOplate_E3_E4.raw	plate 2 (p2)	E3	E4
L1_20211004_MxR_secondbatch_DSSOplate_E5_E6.raw	plate 2 (p2)	E5	E6
L1_20211004_MxR_secondbatch_DSSOplate_E7_E8.raw	plate 2 (p2)	E7	E8
L1_20211004_MxR_secondbatch_DSSOplate_E9_E10.raw	plate 2 (p2)	E9	E10
L1_20211004_MxR_secondbatch_DSSOplate_F1_F2.raw	plate 2 (p2)	F1	F2
L1_20211004_MxR_secondbatch_DSSOplate_F11_F12.raw	plate 2 (p2)	F11	F12
L1_20211004_MxR_secondbatch_DSSOplate_F3_F4.raw	plate 2 (p2)	F3	F4
L1_20211004_MxR_secondbatch_DSSOplate_F5_F6.raw	plate 2 (p2)	F5	F6
L1_20211004_MxR_secondbatch_DSSOplate_F7_F8.raw	plate 2 (p2)	F7	F8
L1_20211004_MxR_secondbatch_DSSOplate_F9_F10.raw	plate 2 (p2)	F9	F10
L1_20211118_MxR_thirdbatch_DSSOplate_B11_B12.raw	plate 3 (p3)	B11	B12
L1_20211118_MxR_thirdbatch_DSSOplate_B7_B8.raw	plate 3 (p3)	B7	B8
L1_20211118_MxR_thirdbatch_DSSOplate_B9_B10.raw	plate 3 (p3)	B9	B10
L1_20211118_MxR_thirdbatch_DSSOplate_C1_C2.raw	plate 3 (p3)	C1	C2
L1_20211118_MxR_thirdbatch_DSSOplate_C11_C12_152127.raw	plate 3 (p3)	C11	C12	measured with stepped HCD 15-21-27
L1_20211118_MxR_thirdbatch_DSSOplate_C11_C12_212733.raw	plate 3 (p3)	C11	C12	measured with stepped HCD 21-27-33
L1_20211118_MxR_thirdbatch_DSSOplate_C3_C4.raw	plate 3 (p3)	C3	C4
L1_20211118_MxR_thirdbatch_DSSOplate_C5_C6.raw	plate 3 (p3)	C5	C6
L1_20211118_MxR_thirdbatch_DSSOplate_C7_C8.raw	plate 3 (p3)	C7	C8
L1_20211118_MxR_thirdbatch_DSSOplate_C9_C10.raw	plate 3 (p3)	C9	C10
L1_20211118_MxR_thirdbatch_DSSOplate_D1_D2.raw	plate 3 (p3)	D1	D2
L1_20211118_MxR_thirdbatch_DSSOplate_D11_D12.raw	plate 3 (p3)	D11	D12
L1_20211118_MxR_thirdbatch_DSSOplate_D3_D4.raw	plate 3 (p3)	D3	D4
L1_20211118_MxR_thirdbatch_DSSOplate_D5_D6.raw	plate 3 (p3)	D5	D6
L1_20211118_MxR_thirdbatch_DSSOplate_D7_D8.raw	plate 3 (p3)	D7	D8
L1_20211118_MxR_thirdbatch_DSSOplate_D9_D10.raw	plate 3 (p3)	D9	D10
L1_20211118_MxR_thirdbatch_DSSOplate_E1_E2.raw	plate 3 (p3)	E1	E2
L1_20211118_MxR_thirdbatch_DSSOplate_E11_E12.raw	plate 3 (p3)	E11	E12
L1_20211118_MxR_thirdbatch_DSSOplate_E3_E4_152127.raw	plate 3 (p3)	E3	E4	measured with stepped HCD 15-21-27
L1_20211118_MxR_thirdbatch_DSSOplate_E3_E4_212733.raw	plate 3 (p3)	E3	E4	measured with stepped HCD 21-27-33
L1_20211118_MxR_thirdbatch_DSSOplate_E5_E6.raw	plate 3 (p3)	E5	E6
L1_20211118_MxR_thirdbatch_DSSOplate_E7_E8.raw	plate 3 (p3)	E7	E8
L1_20211118_MxR_thirdbatch_DSSOplate_E9_E10.raw	plate 3 (p3)	E9	E10
L1_20211118_MxR_thirdbatch_DSSOplate_F1_F2.raw	plate 3 (p3)	F1	F2
L1_20211118_MxR_thirdbatch_DSSOplate_F3_F4.raw	plate 3 (p3)	F3	F4
L1_20211118_MxR_thirdbatch_DSSOplate_F5_F6.raw	plate 3 (p3)	F5	F6
L1_20220110_MxR_FDR_fourthbatch_DSSOplate_B1_B2.raw	plate 4 (p4)	B1	B2
L1_20220110_MxR_FDR_fourthbatch_DSSOplate_B11_B12.raw	plate 4 (p4)	B11	B12
L1_20220110_MxR_FDR_fourthbatch_DSSOplate_B3_B4.raw	plate 4 (p4)	B3	B4
L1_20220110_MxR_FDR_fourthbatch_DSSOplate_B5_B6.raw	plate 4 (p4)	B5	B6
L1_20220110_MxR_FDR_fourthbatch_DSSOplate_B7_B8.raw	plate 4 (p4)	B7	B8
L1_20220110_MxR_FDR_fourthbatch_DSSOplate_B9_B10.raw	plate 4 (p4)	B9	B10
L1_20220110_MxR_FDR_fourthbatch_DSSOplate_C1_C2.raw	plate 4 (p4)	C1	C2
L1_20220110_MxR_FDR_fourthbatch_DSSOplate_C11_C12.raw	plate 4 (p4)	C11	C12
L1_20220110_MxR_FDR_fourthbatch_DSSOplate_C3_C4.raw	plate 4 (p4)	C3	C4
L1_20220110_MxR_FDR_fourthbatch_DSSOplate_C5_C6.raw	plate 4 (p4)	C5	C6
L1_20220110_MxR_FDR_fourthbatch_DSSOplate_C7_C8.raw	plate 4 (p4)	C7	C8
L1_20220110_MxR_FDR_fourthbatch_DSSOplate_C9_C10.raw	plate 4 (p4)	C9	C10
L1_20220110_MxR_FDR_fourthbatch_DSSOplate_D1_D2.raw	plate 4 (p4)	D1	D2
L1_20220110_MxR_FDR_fourthbatch_DSSOplate_D11_D12.raw	plate 4 (p4)	D11	D12
L1_20220110_MxR_FDR_fourthbatch_DSSOplate_D3_D4.raw	plate 4 (p4)	D3	D4
L1_20220110_MxR_FDR_fourthbatch_DSSOplate_D5_D6.raw	plate 4 (p4)	D5	D6
L1_20220110_MxR_FDR_fourthbatch_DSSOplate_D7_D8.raw	plate 4 (p4)	D7	D8
L1_20220110_MxR_FDR_fourthbatch_DSSOplate_D9_D10.raw	plate 4 (p4)	D9	D10
L1_20220110_MxR_FDR_fourthbatch_DSSOplate_E7_E8.raw	plate 4 (p4)	E7	E8
L1_20220118_MxR_FDR_fourthbatch_DSSOplate_E1_E2_remeasure3.raw	plate 4 (p4)	E1	E2	remeasured after instrument failure
L1_20220118_MxR_FDR_fourthbatch_DSSOplate_E11_E12_remeasure.raw	plate 4 (p4)	E11	E12	remeasured after instrument failure
L1_20220118_MxR_FDR_fourthbatch_DSSOplate_E3_E4_remeasure2.raw	plate 4 (p4)	E3	E4	remeasured after instrument failure
L1_20220118_MxR_FDR_fourthbatch_DSSOplate_E5_E6_remeasure.raw	plate 4 (p4)	E5	E6	remeasured after instrument failure
L1_20220118_MxR_FDR_fourthbatch_DSSOplate_E9_E10_remeasure.raw	plate 4 (p4)	E9	E10	remeasured after instrument failure
L1_20220118_MxR_FDR_fourthbatch_DSSOplate_F1_F2_remeasure.raw	plate 4 (p4)	F1	F2	remeasured after instrument failure
L1_20220118_MxR_FDR_fourthbatch_DSSOplate_F11_F12_remeasure.raw	plate 4 (p4)	F11	F12	remeasured after instrument failure
L1_20220118_MxR_FDR_fourthbatch_DSSOplate_F3_F4_remeasure.raw	plate 4 (p4)	F3	F4	remeasured after instrument failure
L1_20220118_MxR_FDR_fourthbatch_DSSOplate_F5_F6_remeasure.raw	plate 4 (p4)	F5	F6	remeasured after instrument failure
L1_20220118_MxR_FDR_fourthbatch_DSSOplate_F7_F8_remeasure.raw	plate 4 (p4)	F7	F8	remeasured after instrument failure
L1_20220118_MxR_FDR_fourthbatch_DSSOplate_F9_F10_remeasure.raw	plate 4 (p4)	F9	F10	remeasured after instrument failure
L1_20220118_MxR_FDR_fourthbatch_DSSOplate_G1_G2_remeasure.raw	plate 4 (p4)	G1	G2	remeasured after instrument failure
L1_20240412_MxR_FDR_fifthbatch_DSSO_B1_B2.raw	plate 5 (p5)	B1	B2
L1_20240412_MxR_FDR_fifthbatch_DSSO_B11_B12.raw	plate 5 (p5)	B11	B12
L1_20240412_MxR_FDR_fifthbatch_DSSO_B3_B4.raw	plate 5 (p5)	B3	B4
L1_20240412_MxR_FDR_fifthbatch_DSSO_B5_B6.raw	plate 5 (p5)	B5	B6
L1_20240412_MxR_FDR_fifthbatch_DSSO_B7_B8.raw	plate 5 (p5)	B7	B8
L1_20240412_MxR_FDR_fifthbatch_DSSO_B9_B10.raw	plate 5 (p5)	B9	B10
L1_20240412_MxR_FDR_fifthbatch_DSSO_C1.raw	plate 5 (p5)	C1
L1_20240412_MxR_FDR_fifthbatch_DSSO_C10.raw	plate 5 (p5)	C10
L1_20240412_MxR_FDR_fifthbatch_DSSO_C11.raw	plate 5 (p5)	C11
L1_20240412_MxR_FDR_fifthbatch_DSSO_C12.raw	plate 5 (p5)	C12
L1_20240412_MxR_FDR_fifthbatch_DSSO_C2.raw	plate 5 (p5)	C2
L1_20240412_MxR_FDR_fifthbatch_DSSO_C3.raw	plate 5 (p5)	C3
L1_20240412_MxR_FDR_fifthbatch_DSSO_C4.raw	plate 5 (p5)	C4
L1_20240412_MxR_FDR_fifthbatch_DSSO_C5.raw	plate 5 (p5)	C5
L1_20240412_MxR_FDR_fifthbatch_DSSO_C6.raw	plate 5 (p5)	C6
L1_20240412_MxR_FDR_fifthbatch_DSSO_C7.raw	plate 5 (p5)	C7
L1_20240412_MxR_FDR_fifthbatch_DSSO_C8.raw	plate 5 (p5)	C8
L1_20240412_MxR_FDR_fifthbatch_DSSO_C9.raw	plate 5 (p5)	C9
L1_20240412_MxR_FDR_fifthbatch_DSSO_D1.raw	plate 5 (p5)	D1
L1_20240412_MxR_FDR_fifthbatch_DSSO_D10.raw	plate 5 (p5)	D10
L1_20240412_MxR_FDR_fifthbatch_DSSO_D11.raw	plate 5 (p5)	D11
L1_20240412_MxR_FDR_fifthbatch_DSSO_D12.raw	plate 5 (p5)	D12
L1_20240412_MxR_FDR_fifthbatch_DSSO_D2.raw	plate 5 (p5)	D2
L1_20240412_MxR_FDR_fifthbatch_DSSO_D3.raw	plate 5 (p5)	D3
L1_20240412_MxR_FDR_fifthbatch_DSSO_D4.raw	plate 5 (p5)	D4
L1_20240412_MxR_FDR_fifthbatch_DSSO_D5.raw	plate 5 (p5)	D5
L1_20240412_MxR_FDR_fifthbatch_DSSO_D6.raw	plate 5 (p5)	D6
L1_20240412_MxR_FDR_fifthbatch_DSSO_D7.raw	plate 5 (p5)	D7
L1_20240412_MxR_FDR_fifthbatch_DSSO_D8.raw	plate 5 (p5)	D8
L1_20240412_MxR_FDR_fifthbatch_DSSO_D9.raw	plate 5 (p5)	D9
L1_20240412_MxR_FDR_fifthbatch_DSSO_E1_E2.raw	plate 5 (p5)	E1	E2
L1_20240412_MxR_FDR_fifthbatch_DSSO_E11_E12.raw	plate 5 (p5)	E11	E12
L1_20240412_MxR_FDR_fifthbatch_DSSO_E3_E4.raw	plate 5 (p5)	E3	E4
L1_20240412_MxR_FDR_fifthbatch_DSSO_E5_E6.raw	plate 5 (p5)	E5	E6
L1_20240412_MxR_FDR_fifthbatch_DSSO_E7_E8.raw	plate 5 (p5)	E7	E8
L1_20240412_MxR_FDR_fifthbatch_DSSO_E9_E10.raw	plate 5 (p5)	E9	E10
L1_20240412_MxR_FDR_fifthbatch_DSSO_F1_F2.raw	plate 5 (p5)	F1	F2
L1_20240412_MxR_FDR_fifthbatch_DSSO_F11_F12.raw	plate 5 (p5)	F11	F12
L1_20240412_MxR_FDR_fifthbatch_DSSO_F3_F4.raw	plate 5 (p5)	F3	F4
L1_20240412_MxR_FDR_fifthbatch_DSSO_F5_F6.raw	plate 5 (p5)	F5	F6
L1_20240412_MxR_FDR_fifthbatch_DSSO_F7_F8.raw	plate 5 (p5)	F7	F8
L1_20240412_MxR_FDR_fifthbatch_DSSO_F9_F10.raw	plate 5 (p5)	F9	F10
L1_20240412_MxR_FDR_fifthbatch_DSSO_G1_G2.raw	plate 5 (p5)	G1	G2
L1_20240412_MxR_FDR_fifthbatch_DSSO_G11_G12.raw	plate 5 (p5)	G11	G12
L1_20240412_MxR_FDR_fifthbatch_DSSO_G3_G4.raw	plate 5 (p5)	G3	G4
L1_20240412_MxR_FDR_fifthbatch_DSSO_G5_G6.raw	plate 5 (p5)	G5	G6
L1_20240412_MxR_FDR_fifthbatch_DSSO_G7_G8.raw	plate 5 (p5)	G7	G8
L1_20240412_MxR_FDR_fifthbatch_DSSO_G9_G10.raw	plate 5 (p5)	G9	G10
