# Supplementary material for: Proteome-scale recombinant standards and a robust high-speed search engine to advance cross-linking MS-based interactomics
Source: Nat Methods. 2024 Oct 31;21(12):2327–35. doi: 10.1038/s41592-024-02478-1 (PMC11621016; doi:10.1038/s41592-024-02478-1)
Supplement: Supplementary file 6 — Statistical source data. [file 41592_2024_2478_MOESM6_ESM.xlsx]

## Sheet: Fig3_Legend
Sheet	Description		Column	Description
Fig3	Barplot software comparison on inter-link IDs from Scout dataset		Search Engine	Search engine used for cross-link identification.
			Species	Level of identification. CSM -> ResPair -> PPI.
			Database size	Approx. number of protein sequences in FASTA database used for search.
			Linktype	Type of linkage, either intra- or inter-protein cross-links.
			Correct IDs	Number of identifications in agreement with the protein mixing scheme.
			False IDs	Number of identifications violating the protein mixing scheme.
			realFDR [%]	False IDs / (False IDs + Correct IDs) * 100

## Sheet: Fig3
Search Engine	Species	Database size	Linktype	Correct IDs	False IDs	realFDR [%]
Scout	CSMs	540	Inter	1781	14	0.78
MSAnnika	CSMs	540	Inter	770	20	2.53
MaxLynx	CSMs	540	Inter	176	50	22.12
Merox	CSMs	540	Inter	495	297	37.5
Scout	ResPairs	540	Inter	1191	12	1
MSAnnika	ResPairs	540	Inter	844	43	4.85
MaxLynx	ResPairs	540	Inter	176	50	22.12
Merox	ResPairs	540	Inter	478	296	38.24
Scout	PPIs	540	Inter	195	2	1.02
MSAnnika	PPIs	540	Inter	295	39	11.68
MaxLynx	PPIs	540	Inter	90	41	31.3
Merox	PPIs	540	Inter	152	152	50
Scout	CSMs	4000	Inter	1419	13	0.91
MSAnnika	CSMs	4000	Inter	359	28	7.24
MaxLynx	CSMs	4000	Inter	93	153	62.2
Merox	CSMs	4000	Inter	285	312	52.26
Scout	ResPairs	4000	Inter	955	10	1.04
MSAnnika	ResPairs	4000	Inter	534	47	8.09
MaxLynx	ResPairs	4000	Inter	93	146	61.09
Merox	ResPairs	4000	Inter	277	310	52.81
Scout	PPIs	4000	Inter	159	3	1.85
MSAnnika	PPIs	4000	Inter	230	41	15.13
MaxLynx	PPIs	4000	Inter	55	86	60.99
Merox	PPIs	4000	Inter	104	196	65.33
