# Supplementary material for: Proteome-scale recombinant standards and a robust high-speed search engine to advance cross-linking MS-based interactomics
Source: Nat Methods. 2024 Oct 31;21(12):2327–35. doi: 10.1038/s41592-024-02478-1 (PMC11621016; doi:10.1038/s41592-024-02478-1)
Supplement: Supplementary file 7 — Statistical source data. [file 41592_2024_2478_MOESM7_ESM.xlsx]

## Sheet: Fig4_Legend
Sheet	Description		Column	Description
Fig4A	Barplot comparison of Scout and XlinkX on inter-links identified from the Scout dataset (XlinkX IDs with XlinkX score > 60).		Fig4A,B,C,D
Fig4B	Barplot comparison of Scout and XlinkX on inter-links identified from the Scout dataset (XlinkX IDs dynamically filtered).		Search Engine	Search engine used for cross-link identification.
Fig4C	Barplot comparison of Scout and XlinkX on inter-links identified from the Scout dataset (score cutoffs chosen to reach 1% real FDR).		Species	Level of identification. CSM -> ResPair -> PPI.
Fig4D	Barplot comparison of Scout and xiSearch on inter-links identified from the Scout dataset at 1% target-decoy FDR cutoff.		Database size	Approx. number of protein sequences in FASTA database used for search.
Fig4E	Lineplot software comparison of time needed for processing the Scout dataset.		Linktype	Type of linkage, either intra- or inter-protein cross-links.
			Correct IDs	Number of identifications in agreement with the protein mixing scheme.
			False IDs	Number of identifications violating the protein mixing scheme.
			realFDR [%]	False IDs / (False IDs + Correct IDs) * 100
			Fig4E
			Search Engine	Search engine used for cross-link identification.
			Database size	Approx. number of protein sequences in FASTA database used for search.
			Processing time	Time needed by a software for crosslink identification in minutes.

## Sheet: Fig4A
Search Engine	Species	Database size	Linktype	Correct IDs	False IDs	realFDR [%]
Scout	CSMs	540	inter	1781	not shown	not shown
XlinkX	CSMs	540	inter	1432	37	2.5187
Scout	CSMs	4000	inter	1419	not shown	not shown
XlinkX	CSMs	4000	inter	1352	187	12.151
Scout	ResPairs	540	inter	1191	not shown	not shown
XlinkX	ResPairs	540	inter	971	33	3.28685
Scout	ResPairs	4000	inter	955	not shown	not shown
XlinkX	ResPairs	4000	inter	930	165	15.0685
Scout	PPIs	540	inter	195	not shown	not shown
XlinkX	PPIs	540	inter	279	29	9.41558
Scout	PPIs	4000	inter	154	not shown	not shown
XlinkX	PPIs	4000	inter	274	148	35.0711

## Sheet: Fig4B
Search Engine	Species	Database size	Linktype	Correct IDs	False IDs	realFDR [%]
Scout	CSMs	540	inter	1781	not shown	not shown
XlinkX	CSMs	540	inter	1144	13	1.124
Scout	CSMs	4000	inter	1419	not shown	not shown
XlinkX	CSMs	4000	inter	668	10	1.475
Scout	ResPairs	540	inter	1191	not shown	not shown
XlinkX	ResPairs	540	inter	788	15	1.868
Scout	ResPairs	4000	inter	955	not shown	not shown
XlinkX	ResPairs	4000	inter	478	10	2.049
Scout	PPIs	540	inter	195	not shown	not shown
XlinkX	PPIs	540	inter	260	12	4.412
Scout	PPIs	4000	inter	154	not shown	not shown
XlinkX	PPIs	4000	inter	190	9	4.523

## Sheet: Fig4C
Search Engine	Species	Database size	Linktype	Correct IDs	False IDs	realFDR [%]
Scout	CSMs	540	inter	1781	not shown	not shown
XlinkX	CSMs	540	inter	1143	10	0.867
Scout	CSMs	4000	inter	1419	not shown	not shown
XlinkX	CSMs	4000	inter	689	6	0.8633
Scout	ResPairs	540	inter	1191	not shown	not shown
XlinkX	ResPairs	540	inter	729	7	0.951
Scout	ResPairs	4000	inter	955	not shown	not shown
XlinkX	ResPairs	4000	inter	473	4	0.8385
Scout	PPIs	540	inter	195	not shown	not shown
XlinkX	PPIs	540	inter	205	1	0.485
Scout	PPIs	4000	inter	154	not shown	not shown
XlinkX	PPIs	4000	inter	153	0	0

## Sheet: Fig4D
Search Engine	Species	Database size	Linktype	Correct IDs	False IDs	realFDR [%]
Scout	CSMs	540	inter	1760	31	1.73088
xiSEARCH	CSMs	540	inter	951	11	1.14345
Scout	ResPairs	540	inter	1202	22	1.79739
xiSEARCH	ResPairs	540	inter	806	9	1.10429
Scout	PPIs	540	inter	209	4	1.87793
xiSEARCH	PPIs	540	inter	180	6	3.22581

## Sheet: Fig4E
Search Engine	Database size	Processing time
Scout	540	123
Merox	540	957
XlinkX	540	5235
MaxLynx	540	1027
MSAnnika	540	1968
Scout	4000	216
Merox	4000	3090
XlinkX	4000	7410
MaxLynx	4000	1490
MSAnnika	4000	8073
