# Supplementary material for: Proteome-scale recombinant standards and a robust high-speed search engine to advance cross-linking MS-based interactomics
Source: Nat Methods. 2024 Oct 31;21(12):2327–35. doi: 10.1038/s41592-024-02478-1 (PMC11621016; doi:10.1038/s41592-024-02478-1)
Supplement: Supplementary file 8 — Statistical source data. [file 41592_2024_2478_MOESM8_ESM.xlsx]

## Sheet: Fig5_Legend
Sheet	Description		Column	Description
Fig5A	Venn diagram comparing crosslink identification from MSAnnika and Scout on the Matzinger et al. dataset.		Fig5A
Fig5B	Barplot showing the effect of large entrapment databases on Scout's crosslink ID performance on the Matzinger et al. dataset.		Peptide 1	Alpha peptide sequence identified by search engine.
Fig5C	Venn diagram comparing crosslink identification from xiSEARCH and Scout on the Lenz et al. dataset.		Peptide 2	Beta peptide sequence identified by search engine.
Fig5D	Barplot comparison of Scout and xiSearch on crosslinks identified from the Lenz et al. dataset at different ID levels.		Uniqueness	Tag whether a pair was identified by either of the two search engine or shared by both.
			Fig5B
			Database size	Number of protein sequences in FASTA database used for search.
			Correct IDs	Number of identifications in agreement with the peptide mixing scheme.
			False IDs	Number of identifications violating the peptide mixing scheme.
			real FDR [%]	False IDs / (False IDs + Correct IDs) * 100
			Processing time [min]	Time needed by Scout for crosslink identification in minutes.
			Fig5C
			Protein 1	Alpha protein ID identified by search engine.
			Protein 2	Beta protein ID identified by search engine.
			Uniqueness	Tag whether a pair was identified by either of the two search engine or shared by both.
			Fig5D
			Search Engine	Search engine used for cross-link identification.
			Species	Level of identification. CSM -> PepPair -> PPI.
			Linktype	Type of linkage, either intra- or inter-protein cross-links.
			Correct IDs	Number of identifications in agreement with the protein abundance per fraction.
			False IDs	Number of identifications violating the protein abundance per fraction.
			realFDR [%]	False IDs / (False IDs + Correct IDs) * 100

## Sheet: Fig5A
Peptide 1	Peptide 2	Uniqueness
KGLADTALK	AQSLKEIK	MSAnnika
EKLQER	LSYDTEASIAKAK	MSAnnika
SVAGFKIR	TDKFIVR	MSAnnika
GLKVALSK	DAAAAVGKAVAER	MSAnnika
QPHAKGR	LSYDTEASIAKAK	MSAnnika
MAKTIK	MAKLTK	MSAnnika
EKLQER	VGAATEVEMKEK	MSAnnika
KSSAAR	ITLNMGVGEAIADKK	MSAnnika
FWVESEKR	QLGEDPWVAIAKR	MSAnnika
HIGGGHKQAYR	ITDVEVLKAQFEEER	MSAnnika
EAEKYANPIPSR	LSKSSRAGNDANR	MSAnnika
TDKFIVR	KLMTEFNYNSVMQVPR	MSAnnika
KLIDIR	VAVIKAVR	MSAnnika
LQANPAKIASR	ESVLPKAVTAR	MSAnnika
DAAAAVGKAVAER	VVSMPSTDAFDKQDAAYR	MSAnnika
VKDLPGVR	KVAEFFGKEPR	MSAnnika
AKGRADR	KAGFVTR	MSAnnika
AKGDALAR	LSYDTEASIAKAK	MSAnnika
DVKFGNDAR	QLDHGQKVTELLK	MSAnnika
GLSAKSFDGR	LSKSSRAGNDANR	MSAnnika
MAKLTK	MAKTIK	MSAnnika
KQQGHR	EVPAAIQKAMEK	MSAnnika
KSSAAR	DVKFGNDAR	MSAnnika
VGFGYGKAR	MAHIEKQAGELQEK	MSAnnika
MAKGIR	MAKTIK	MSAnnika
KQQGHR	ATIDGLENMNSPEMVAAKR	MSAnnika
EKLQER	EGGNEKVILCDR	MSAnnika
ELKPHDR	EIAEKMVEGR	MSAnnika
AMEKAR	FAAYAKAYPQEAAEFTR	MSAnnika
EKLQER	EAEKYANPIPSR	MSAnnika
QPHAKGR	HIGGGHKQAYR	MSAnnika
AMEKAR	EETGISELDIAKR	MSAnnika
QMKAIDDLVK	ITLNMGVGEAIADKK	MSAnnika
ELKPHDR	DFLKHNPQNPSWADR	MSAnnika
KSSAAR	TIKITQTR	MSAnnika
QPHAKGR	KLQLVGVGYR	MSAnnika
EKLQER	SNVPALEACPQKR	MSAnnika
TTLPKAK	SHALNATKR	MSAnnika
VSAKGMR	VVSMPSTDAFDKQDAAYR	MSAnnika
IGSTIKTDR	LEPFLKQMKAIDDLVK	MSAnnika
EKLQER	SMKQAIYDPENR	MSAnnika
EKLQER	HPVTPWGVQTKGK	MSAnnika
EAEKYANPIPSR	QLDHGQKVTELLK	MSAnnika
VGAATEVEMKEK	ITDVEVLKAQFEEER	MSAnnika
QLDHGQKVTELLK	AQSLKEIK	Scout
TVGQLLKEHNAEVTGFIR	AMEKAR	Scout
VGFGYGKAR	SKYGVK	Scout
HVVKVVNPELHK	ELKPHDR	Scout
AKLYYLR	AKLYYLR	Scout
QGYPIGCKVTLR	MTDKLTSLR	Scout
TVGQLLKEHNAEVTGFIR	VVSMPSTDAFDKQDAAYR	Scout
VVEPLITLAKTDSVANR	LSYDTEASIAKAK	Scout
ITLNMGVGEAIADKK	MAKLTK	Scout
KQQGHR	KQQGHR	Scout
TVGQLLKEHNAEVTGFIR	FAAYAKAYPQEAAEFTR	Scout
IGVLVAAKGADEELVK	VGAATEVEMKEK	Scout
VKHPSEIVNVGDEITVK	MAKTIK	Scout
HVVKVVNPELHK	HVVKVVNPELHK	Scout
IGSTIKTDR	VVNSKEDIR	Scout
HKATLLGLGLR	KSSAAR	Scout
MAHIEKQAGELQEK	MAHIEKQAGELQEK	Scout
QAGELQEKLIAVNR	EFIAKLQANPAK	Scout
LWDKETLEK	MAKLTK	Scout
FAAYAKAYPQEAAEFTR	FAAYAKAYPQEAAEFTR	Scout
QPHAKGR	QPHAKGR	Scout
MAKLTK	MAKLTK	Scout
QCKANPWQQFAETHNK	MAKLTK	Scout
ELKPHDR	ELKPHDR	Scout
AFNAKTDSIEK	AFNAKTDSIEK	Scout
HIGGGHKQAYR	HIGGGHKQAYR	Scout
QGYPIGCKVTLR	MAKLTK	Scout
AMEKAR	AMEKAR	Scout
KSSAAR	KSSAAR	Scout
QAGELQEKLIAVNR	ILKCGFR	Scout
VKDLPGVR	VKDLPGVR	Scout
HEIIKTTLPK	VAVIKAVR	Scout
ILKCGFR	ILKCGFR	Scout
QAGELQEKLIAVNR	TTLPKAK	Scout
HPVTPWGVQTKGK	MAVQQNKPTR	Scout
GEVKGK	GEVKGK	Scout
KSSAAR	MAKLTK	Scout
TTLPKAK	TTLPKAK	Scout
KAGFVTR	KAGFVTR	Scout
VFQTHSPVVDSISVKR	ITDVEVLKAQFEEER	Scout
MAKTIK	MAKTIK	Scout
MTDKLTSLR	MAKLTK	Scout
VVEPLITLAKTDSVANR	MKGEMPSDFDAK	Scout
KDIHPK	KDIHPK	Scout
ITLNMGVGEAIADKK	DYSKYLNIR	Scout
TGAGMMDCKK	MAKLTK	Scout
VVEPLITLAKTDSVANR	HEIIKTTLPK	Scout
DTLHLEGKELEFK	AVTDKPSLLMCK	Scout
VGAATEVEMKEK	KSSAAR	Scout
HEIIKTTLPK	TTLPKAK	Scout
QCKANPWQQFAETHNK	VAKSNVPALEACPQK	Scout
QLDHGQKVTELLK	KISNGEGVER	Scout
HPVTPWGVQTKGK	HPVTPWGVQTKGK	Scout
KDIHPK	MAKLTK	Scout
DLETQSQDGTFDKLTK	EFIAKLQANPAK	Scout
DFLKHNPQNPSWADR	EAGQAKESAWNEK	Scout
VFQTHSPVVDSISVKR	EAGQAKESAWNEK	Scout
KLMTEFNYNSVMQVPR	SKYGVK	Scout
NFGKHPVTPWGVQTK	NFGKHPVTPWGVQTK	Scout
DLETQSQDGTFDKLTK	DLETQSQDGTFDKLTK	Scout
EKLQER	EKLQER	Scout
NFGKHPVTPWGVQTK	QLGEDPWVAIAKR	Scout
KAGFVTR	MAKLTK	Scout
QMKAIDDLVK	EKLQER	Scout
DTLHLEGKELEFK	EAEKYANPIPSR	Scout
ATIDGLENMNSPEMVAAKR	FAAYAKAYPQEAAEFTR	Scout
ILKCGFR	MAKLTK	Scout
IGVLVAAKGADEELVK	EAGQAKESAWNEK	Scout
ANPWQQFAETHNKGDR	EGGNEKVILCDR	Common
GLSAKSFDGR	SKYGVK	Common
DYSKYLNIR	YILAPKGLK	Common
VGFGYGKAR	SVAGFKIR	Common
SVAGFKIR	SVAGFKIR	Common
EAEKYANPIPSR	KAGNVAADGVIK	Common
AVTDKPSLLMCK	AVTDKPSLLMCK	Common
NFGKHPVTPWGVQTK	QAGELQEKLIAVNR	Common
KAGNVAADGVIK	ILKCGFR	Common
IGSTIKTDR	VSAKGMR	Common
ATIDGLENMNSPEMVAAKR	VAVIKAVR	Common
MYAVFQSGGKQHR	MQKQAELYR	Common
IGSTIKTDR	FWVESEKR	Common
IGVLVAAKGADEELVK	MAALMKQR	Common
ASFDKANR	ASFDKANR	Common
EAGQAKESAWNEK	MAVQQNKPTR	Common
ATIDGLENMNSPEMVAAKR	EVPAAIQKAMEK	Common
LQANPAKIASR	KDIHPK	Common
DAAAAVGKAVAER	KSSAAR	Common
HVVKVVNPELHK	SKYGVK	Common
DAAAAVGKAVAER	GEVKGK	Common
QGYPIGCKVTLR	ILKCGFR	Common
AFNAKTDSIEK	KISNGEGVER	Common
QLGEDPWVAIAKR	AMEKAR	Common
ILKCGFR	KSSAAR	Common
LSYDTEASIAKAK	VGAATEVEMKEK	Common
SMKQAIYDPENR	AKLYYLR	Common
DMLKAGVHFGHQTR	QPHAKGR	Common
SNVPALEACPQKR	AFNAKTDSIEK	Common
ITDVEVLKAQFEEER	VVNSKEDIR	Common
DMLKAGVHFGHQTR	DVKFGNDAR	Common
LWDKETLEK	MTDKLTSLR	Common
HKATLLGLGLR	DVKFGNDAR	Common
TGAGMMDCKK	VGFGYGKAR	Common
VVSMPSTDAFDKQDAAYR	VAVIKAVR	Common
SKYGVK	SKYGVK	Common
ITLNMGVGEAIADKK	TIKITQTR	Common
KISNGEGVER	YILAPKGLK	Common
SHALNATKR	SHALNATKR	Common
LSYDTEASIAKAK	KLQLVGVGYR	Common
NFGKHPVTPWGVQTK	VSAKGMR	Common
DAAAAVGKAVAER	MAKTIK	Common
IGVLVAAKGADEELVK	DIDGHDAASIKR	Common
EVPAAIQKAMEK	KAGNVAADGVIK	Common
TSGEKHLR	ELKPHDR	Common
MTDKLTSLR	YILAPKGLK	Common
QGYPIGCKVTLR	KDIHPK	Common
AQSLKEIK	SKYGVK	Common
DFLKHNPQNPSWADR	AMEKAR	Common
EIAEKMVEGR	VKDLPGVR	Common
YPEGTKLTGR	GEVKGK	Common
QGYPIGCKVTLR	SVAGFKIR	Common
VFQTHSPVVDSISVKR	VVNSKEDIR	Common
IGVLVAAKGADEELVK	VSAKGMR	Common
EAEKYANPIPSR	ESVLPKAVTAR	Common
AKLYYLR	KSSAAR	Common
NFGKHPVTPWGVQTK	KDIHPK	Common
FAAYAKAYPQEAAEFTR	SNVPALEACPQKR	Common
TSGEKHLR	AKLYYLR	Common
YILAPKGLK	FWVESEKR	Common
TGAGMMDCKK	FWVESEKR	Common
TSGEKHLR	SKYGVK	Common
EAGQAKESAWNEK	EIAEKMVEGR	Common
DIDGHDAASIKR	TDKFIVR	Common
SHPFYTGKLR	VKDLPGVR	Common
ATIDGLENMNSPEMVAAKR	QLDHGQKVTELLK	Common
VVNSKEDIR	ELKPHDR	Common
AVTDKPSLLMCK	AMEKAR	Common
DIDGHDAASIKR	SMKQAIYDPENR	Common
HPVTPWGVQTKGK	IGSTIKTDR	Common
DIDGHDAASIKR	TTLPKAK	Common
SHPFYTGKLR	KDIHPK	Common
DIDGHDAASIKR	EFIAKLQANPAK	Common
HIGGGHKQAYR	DYSKYLNIR	Common
DLETQSQDGTFDKLTK	YILAPKGLK	Common
VGFGYGKAR	YILAPKGLK	Common
ITDVEVLKAQFEEER	HKATLLGLGLR	Common
ILKCGFR	MAKTIK	Common
ASFDKANR	TTLPKAK	Common
KAGNVAADGVIK	YILAPKGLK	Common
TGAGMMDCKK	MAKTIK	Common
FAAYAKAYPQEAAEFTR	MAVQQNKPTR	Common
EFIAKLQANPAK	MAALMKQR	Common
ELKPHDR	SKYGVK	Common
VAKSNVPALEACPQK	QAGELQEKLIAVNR	Common
YPEGTKLTGR	YPEGTKLTGR	Common
FAAYAKAYPQEAAEFTR	HPVTPWGVQTKGK	Common
MQKQAELYR	VAVIKAVR	Common
LQANPAKIASR	MTDKLTSLR	Common
QMKAIDDLVK	SVAGFKIR	Common
MYAVFQSGGKQHR	VGFGYGKAR	Common
AKLYYLR	TDKFIVR	Common
KAGNVAADGVIK	TGAGMMDCKK	Common
VVEPLITLAKTDSVANR	MAVQQNKPTR	Common
QLDHGQKVTELLK	VAVIKAVR	Common
ANPWQQFAETHNKGDR	EKLQER	Common
ESVLPKAVTAR	QMKAIDDLVK	Common
SMKQAIYDPENR	GLKVALSK	Common
DAAAAVGKAVAER	QGYPIGCKVTLR	Common
LSYDTEASIAKAK	EAEKYANPIPSR	Common
VVSMPSTDAFDKQDAAYR	FAAYAKAYPQEAAEFTR	Common
ESVLPKAVTAR	VVNSKEDIR	Common
VFQTHSPVVDSISVKR	VFQTHSPVVDSISVKR	Common
DLETQSQDGTFDKLTK	DIDGHDAASIKR	Common
EAGQAKESAWNEK	HIGGGHKQAYR	Common
ATIDGLENMNSPEMVAAKR	MQKQAELYR	Common
SGAIKAAK	TDKFIVR	Common
SHPFYTGKLR	SHALNATKR	Common
NFGKHPVTPWGVQTK	ASFDKANR	Common
SMKQAIYDPENR	SHALNATKR	Common
LSYDTEASIAKAK	ESVLPKAVTAR	Common
ITDVEVLKAQFEEER	MAKTIK	Common
MAEITASLVKELR	ILKCGFR	Common
AKLYYLR	KAGFVTR	Common
QAGELQEKLIAVNR	QAGELQEKLIAVNR	Common
SHPFYTGKLR	SGAIKAAK	Common
EFIAKLQANPAK	SHALNATKR	Common
IGVLVAAKGADEELVK	DVKFGNDAR	Common
SHALNATKR	TDKFIVR	Common
DTLHLEGKELEFK	YILAPKGLK	Common
VGAATEVEMKEK	ELKPHDR	Common
VVSMPSTDAFDKQDAAYR	AVTDKPSLLMCK	Common
HKATLLGLGLR	VSAKGMR	Common
VKHPSEIVNVGDEITVK	GLSAKSFDGR	Common
VGAATEVEMKEK	ESVLPKAVTAR	Common
DIDGHDAASIKR	MAVQQNKPTR	Common
EGGNEKVILCDR	MTDKLTSLR	Common
VVNSKEDIR	GEVKGK	Common
LSYDTEASIAKAK	SHPFYTGKLR	Common
QLDHGQKVTELLK	MQKQAELYR	Common
LQANPAKIASR	TTLPKAK	Common
ESVLPKAVTAR	MQKQAELYR	Common
TVGQLLKEHNAEVTGFIR	MAALMKQR	Common
DAAAAVGKAVAER	LWDKETLEK	Common
QLDHGQKVTELLK	KLQLVGVGYR	Common
LWDKETLEK	KSSAAR	Common
EAGQAKESAWNEK	DIDGHDAASIKR	Common
DYSKYLNIR	ASFDKANR	Common
QGYPIGCKVTLR	MAKTIK	Common
MAEITASLVKELR	LWDKETLEK	Common
EAEKYANPIPSR	TGAGMMDCKK	Common
VVSMPSTDAFDKQDAAYR	TIKITQTR	Common
VVEPLITLAKTDSVANR	GLSAKSFDGR	Common
GLSAKSFDGR	GLSAKSFDGR	Common
DFLKHNPQNPSWADR	DIDGHDAASIKR	Common
IGVPFVDGGVIKAEVVAHGR	SGAIKAAK	Common
DFLKHNPQNPSWADR	MKGEMPSDFDAK	Common
DTLHLEGKELEFK	KISNGEGVER	Common
DYSKYLNIR	SVAGFKIR	Common
DLETQSQDGTFDKLTK	SHALNATKR	Common
NFGKHPVTPWGVQTK	SHPFYTGKLR	Common
EFIAKLQANPAK	EIAEKMVEGR	Common
SMKQAIYDPENR	VGAATEVEMKEK	Common
SVAGFKIR	TIKITQTR	Common
VFQTHSPVVDSISVKR	TIKITQTR	Common
QCKANPWQQFAETHNK	MQKQAELYR	Common
ASFDKANR	QPHAKGR	Common
GLSAKSFDGR	KLQLVGVGYR	Common
MAHIEKQAGELQEK	IGSTIKTDR	Common
SHALNATKR	MAALMKQR	Common
LQANPAKIASR	MAKTIK	Common
EAEKYANPIPSR	QMKAIDDLVK	Common
MYAVFQSGGKQHR	QGYPIGCKVTLR	Common
EIAEKMVEGR	GEVKGK	Common
ESVLPKAVTAR	TTLPKAK	Common
VVEPLITLAKTDSVANR	SHPFYTGKLR	Common
MTDKLTSLR	KSSAAR	Common
LSYDTEASIAKAK	LSYDTEASIAKAK	Common
IGVLVAAKGADEELVK	MAVQQNKPTR	Common
TDKFIVR	TDKFIVR	Common
EAGQAKESAWNEK	LQANPAKIASR	Common
QAGELQEKLIAVNR	MQKQAELYR	Common
ITDVEVLKAQFEEER	ITDVEVLKAQFEEER	Common
SHALNATKR	FWVESEKR	Common
QAGELQEKLIAVNR	MYAVFQSGGKQHR	Common
HPVTPWGVQTKGK	SNVPALEACPQKR	Common
QLDHGQKVTELLK	TGAGMMDCKK	Common
VGAATEVEMKEK	LWDKETLEK	Common
EIAEKMVEGR	IGSTIKTDR	Common
DAAAAVGKAVAER	DVKFGNDAR	Common
EIAEKMVEGR	YPEGTKLTGR	Common
DIDGHDAASIKR	LQANPAKIASR	Common
YILAPKGLK	ASFDKANR	Common
YILAPKGLK	YILAPKGLK	Common
ITDVEVLKAQFEEER	TGAGMMDCKK	Common
ATIDGLENMNSPEMVAAKR	EKLQER	Common
AVTDKPSLLMCK	ASFDKANR	Common
QCKANPWQQFAETHNK	TGAGMMDCKK	Common
KDIHPK	MAKTIK	Common
LWDKETLEK	MAKTIK	Common
EGGNEKVILCDR	EVPAAIQKAMEK	Common
SMKQAIYDPENR	VVNSKEDIR	Common
ANPWQQFAETHNKGDR	KQQGHR	Common
ESVLPKAVTAR	ESVLPKAVTAR	Common
VGFGYGKAR	VGFGYGKAR	Common
TSGEKHLR	AMEKAR	Common
ITDVEVLKAQFEEER	ITLNMGVGEAIADKK	Common
VAKSNVPALEACPQK	TIKITQTR	Common
KLMTEFNYNSVMQVPR	AKLYYLR	Common
DLETQSQDGTFDKLTK	DYSKYLNIR	Common
VVEPLITLAKTDSVANR	DIDGHDAASIKR	Common
TIKITQTR	TSGEKHLR	Common
DLETQSQDGTFDKLTK	HIGGGHKQAYR	Common
TSGEKHLR	KSSAAR	Common
HVVKVVNPELHK	AQSLKEIK	Common
QGYPIGCKVTLR	SKYGVK	Common
ATIDGLENMNSPEMVAAKR	HPVTPWGVQTKGK	Common
QAGELQEKLIAVNR	AVTDKPSLLMCK	Common
DAAAAVGKAVAER	MAEITASLVKELR	Common
SNVPALEACPQKR	EGGNEKVILCDR	Common
ATIDGLENMNSPEMVAAKR	GLKVALSK	Common
MAALMKQR	MAALMKQR	Common
KLQLVGVGYR	KLQLVGVGYR	Common
ITDVEVLKAQFEEER	KAGFVTR	Common
VAVIKAVR	GEVKGK	Common
EAEKYANPIPSR	EAEKYANPIPSR	Common
TVGQLLKEHNAEVTGFIR	SGAIKAAK	Common
MYAVFQSGGKQHR	AVTDKPSLLMCK	Common
KQQGHR	SKYGVK	Common
MAEITASLVKELR	MTDKLTSLR	Common
VGAATEVEMKEK	VGAATEVEMKEK	Common
FWVESEKR	KDIHPK	Common
MYAVFQSGGKQHR	ASFDKANR	Common
LWDKETLEK	LWDKETLEK	Common
VFQTHSPVVDSISVKR	KSSAAR	Common
AQSLKEIK	GEVKGK	Common
KISNGEGVER	TIKITQTR	Common
MQKQAELYR	AQSLKEIK	Common
DMLKAGVHFGHQTR	MAALMKQR	Common
VAKSNVPALEACPQK	MYAVFQSGGKQHR	Common
DFLKHNPQNPSWADR	AQSLKEIK	Common
MAHIEKQAGELQEK	EVPAAIQKAMEK	Common
MAVQQNKPTR	TTLPKAK	Common
EAEKYANPIPSR	MKGEMPSDFDAK	Common
KISNGEGVER	VGFGYGKAR	Common
MYAVFQSGGKQHR	SKYGVK	Common
MTDKLTSLR	KDIHPK	Common
VVEPLITLAKTDSVANR	IGVLVAAKGADEELVK	Common
QAGELQEKLIAVNR	EVPAAIQKAMEK	Common
EGGNEKVILCDR	DYSKYLNIR	Common
MQKQAELYR	ASFDKANR	Common
QAGELQEKLIAVNR	ASFDKANR	Common
VKHPSEIVNVGDEITVK	SGAIKAAK	Common
DTLHLEGKELEFK	AMEKAR	Common
IGSTIKTDR	IGSTIKTDR	Common
QGYPIGCKVTLR	QGYPIGCKVTLR	Common
EAEKYANPIPSR	LWDKETLEK	Common
VAKSNVPALEACPQK	VAKSNVPALEACPQK	Common
DTLHLEGKELEFK	VGFGYGKAR	Common
LQANPAKIASR	ILKCGFR	Common
DFLKHNPQNPSWADR	QLGEDPWVAIAKR	Common
VVSMPSTDAFDKQDAAYR	SVAGFKIR	Common
ATIDGLENMNSPEMVAAKR	EGGNEKVILCDR	Common
SHPFYTGKLR	SHPFYTGKLR	Common
QCKANPWQQFAETHNK	MAKTIK	Common
DFLKHNPQNPSWADR	SKYGVK	Common
KAGFVTR	MAKTIK	Common
EAEKYANPIPSR	FWVESEKR	Common
KAGNVAADGVIK	MAALMKQR	Common
KISNGEGVER	AKLYYLR	Common
QLGEDPWVAIAKR	SKYGVK	Common
VFQTHSPVVDSISVKR	EIAEKMVEGR	Common
DTLHLEGKELEFK	TDKFIVR	Common
QMKAIDDLVK	ELKPHDR	Common
DAAAAVGKAVAER	MTDKLTSLR	Common
QGYPIGCKVTLR	GLSAKSFDGR	Common
EIAEKMVEGR	EIAEKMVEGR	Common
DLETQSQDGTFDKLTK	EGGNEKVILCDR	Common
DVKFGNDAR	VSAKGMR	Common
EFIAKLQANPAK	KAGFVTR	Common
VGAATEVEMKEK	VVNSKEDIR	Common
EFIAKLQANPAK	EVPAAIQKAMEK	Common
VVEPLITLAKTDSVANR	VKDLPGVR	Common
AFNAKTDSIEK	AKLYYLR	Common
VVSMPSTDAFDKQDAAYR	MAEITASLVKELR	Common
QMKAIDDLVK	TIKITQTR	Common
DMLKAGVHFGHQTR	ASFDKANR	Common
TGAGMMDCKK	YILAPKGLK	Common
AQSLKEIK	VAVIKAVR	Common
LSYDTEASIAKAK	SMKQAIYDPENR	Common
DLETQSQDGTFDKLTK	ASFDKANR	Common
GLSAKSFDGR	KQQGHR	Common
VVEPLITLAKTDSVANR	SGAIKAAK	Common
FAAYAKAYPQEAAEFTR	KQQGHR	Common
LSYDTEASIAKAK	LWDKETLEK	Common
SNVPALEACPQKR	SNVPALEACPQKR	Common
SNVPALEACPQKR	TSGEKHLR	Common
QLDHGQKVTELLK	GEVKGK	Common
EVPAAIQKAMEK	EIAEKMVEGR	Common
VSAKGMR	KSSAAR	Common
FWVESEKR	FWVESEKR	Common
KSSAAR	MAKTIK	Common
VVEPLITLAKTDSVANR	LQANPAKIASR	Common
ATIDGLENMNSPEMVAAKR	ATIDGLENMNSPEMVAAKR	Common
IGSTIKTDR	VAVIKAVR	Common
DAAAAVGKAVAER	KLQLVGVGYR	Common
MKGEMPSDFDAK	YILAPKGLK	Common
DLETQSQDGTFDKLTK	MTDKLTSLR	Common
ANPWQQFAETHNKGDR	MAKTIK	Common
MAEITASLVKELR	LQANPAKIASR	Common
DLETQSQDGTFDKLTK	GLKVALSK	Common
SGAIKAAK	VKDLPGVR	Common
LWDKETLEK	VVNSKEDIR	Common
AVTDKPSLLMCK	TTLPKAK	Common
ELKPHDR	EKLQER	Common
EFIAKLQANPAK	TDKFIVR	Common
ATIDGLENMNSPEMVAAKR	SNVPALEACPQKR	Common
HKATLLGLGLR	MAKTIK	Common
QLGEDPWVAIAKR	VSAKGMR	Common
SHPFYTGKLR	YPEGTKLTGR	Common
GLSAKSFDGR	VKDLPGVR	Common
VFQTHSPVVDSISVKR	AKLYYLR	Common
TIKITQTR	VAVIKAVR	Common
DVKFGNDAR	VAVIKAVR	Common
HVVKVVNPELHK	TSGEKHLR	Common
ATIDGLENMNSPEMVAAKR	DAAAAVGKAVAER	Common
SMKQAIYDPENR	ESVLPKAVTAR	Common
SMKQAIYDPENR	TDKFIVR	Common
VAKSNVPALEACPQK	TTLPKAK	Common
VVEPLITLAKTDSVANR	AFNAKTDSIEK	Common
EGGNEKVILCDR	QPHAKGR	Common
QLGEDPWVAIAKR	SHALNATKR	Common
GLSAKSFDGR	VGFGYGKAR	Common
HKATLLGLGLR	MAALMKQR	Common
QLGEDPWVAIAKR	ELKPHDR	Common
MAVQQNKPTR	SHALNATKR	Common
QGYPIGCKVTLR	KQQGHR	Common
SHPFYTGKLR	IGSTIKTDR	Common
VKHPSEIVNVGDEITVK	VVEPLITLAKTDSVANR	Common
MTDKLTSLR	MTDKLTSLR	Common
ANPWQQFAETHNKGDR	TGAGMMDCKK	Common
KLQLVGVGYR	GEVKGK	Common
LSYDTEASIAKAK	VAVIKAVR	Common
TIKITQTR	TIKITQTR	Common
HIGGGHKQAYR	YPEGTKLTGR	Common
VVEPLITLAKTDSVANR	EAGQAKESAWNEK	Common
EFIAKLQANPAK	KAGNVAADGVIK	Common
EKLQER	KQQGHR	Common
KAGNVAADGVIK	EIAEKMVEGR	Common
GLKVALSK	VAVIKAVR	Common
QCKANPWQQFAETHNK	KAGFVTR	Common
AFNAKTDSIEK	KLQLVGVGYR	Common
DIDGHDAASIKR	MKGEMPSDFDAK	Common
EIAEKMVEGR	ILKCGFR	Common
ITLNMGVGEAIADKK	VAVIKAVR	Common
GLSAKSFDGR	SVAGFKIR	Common
ANPWQQFAETHNKGDR	ITDVEVLKAQFEEER	Common
MAVQQNKPTR	EKLQER	Common
SVAGFKIR	SKYGVK	Common
TVGQLLKEHNAEVTGFIR	DVKFGNDAR	Common
VSAKGMR	KDIHPK	Common
SMKQAIYDPENR	KAGFVTR	Common
KISNGEGVER	KISNGEGVER	Common
KLQLVGVGYR	VKDLPGVR	Common
SVAGFKIR	KQQGHR	Common
KLMTEFNYNSVMQVPR	SMKQAIYDPENR	Common
DFLKHNPQNPSWADR	TSGEKHLR	Common
EAEKYANPIPSR	SMKQAIYDPENR	Common
DVKFGNDAR	MQKQAELYR	Common
KAGFVTR	TDKFIVR	Common
VKHPSEIVNVGDEITVK	KLQLVGVGYR	Common
NFGKHPVTPWGVQTK	AVTDKPSLLMCK	Common
SMKQAIYDPENR	LWDKETLEK	Common
ANPWQQFAETHNKGDR	HKATLLGLGLR	Common
YILAPKGLK	QPHAKGR	Common
MYAVFQSGGKQHR	TTLPKAK	Common
MYAVFQSGGKQHR	SVAGFKIR	Common
QMKAIDDLVK	IGSTIKTDR	Common
HIGGGHKQAYR	EIAEKMVEGR	Common
MAHIEKQAGELQEK	TIKITQTR	Common
MAHIEKQAGELQEK	QAGELQEKLIAVNR	Common
VVSMPSTDAFDKQDAAYR	IGSTIKTDR	Common
LSYDTEASIAKAK	TIKITQTR	Common
VAKSNVPALEACPQK	MQKQAELYR	Common
KLMTEFNYNSVMQVPR	KAGFVTR	Common
DMLKAGVHFGHQTR	VSAKGMR	Common
ITDVEVLKAQFEEER	YPEGTKLTGR	Common
QCKANPWQQFAETHNK	ASFDKANR	Common
MAHIEKQAGELQEK	MAALMKQR	Common
MAEITASLVKELR	AVTDKPSLLMCK	Common
EIAEKMVEGR	VVNSKEDIR	Common
QLDHGQKVTELLK	MKGEMPSDFDAK	Common
IGSTIKTDR	KDIHPK	Common
YPEGTKLTGR	SHALNATKR	Common
QLGEDPWVAIAKR	SHPFYTGKLR	Common
EAEKYANPIPSR	VVNSKEDIR	Common
SHPFYTGKLR	FWVESEKR	Common
KLQLVGVGYR	DVKFGNDAR	Common
NFGKHPVTPWGVQTK	HPVTPWGVQTKGK	Common
VFQTHSPVVDSISVKR	GEVKGK	Common
QGYPIGCKVTLR	LWDKETLEK	Common
SGAIKAAK	SGAIKAAK	Common
KAGNVAADGVIK	VGFGYGKAR	Common
DAAAAVGKAVAER	DAAAAVGKAVAER	Common
AVTDKPSLLMCK	ESVLPKAVTAR	Common
EAEKYANPIPSR	KISNGEGVER	Common
MQKQAELYR	GLKVALSK	Common
DLETQSQDGTFDKLTK	KAGFVTR	Common
AFNAKTDSIEK	SHPFYTGKLR	Common
MAALMKQR	ILKCGFR	Common
VKDLPGVR	QPHAKGR	Common
EAEKYANPIPSR	YILAPKGLK	Common
VAKSNVPALEACPQK	KISNGEGVER	Common
EAEKYANPIPSR	VGFGYGKAR	Common
DAAAAVGKAVAER	QLDHGQKVTELLK	Common
SHALNATKR	KDIHPK	Common
ANPWQQFAETHNKGDR	KAGFVTR	Common
VKHPSEIVNVGDEITVK	SHPFYTGKLR	Common
QAGELQEKLIAVNR	KAGNVAADGVIK	Common
TGAGMMDCKK	TGAGMMDCKK	Common
AFNAKTDSIEK	QPHAKGR	Common
DAAAAVGKAVAER	LQANPAKIASR	Common
ATIDGLENMNSPEMVAAKR	DVKFGNDAR	Common
DIDGHDAASIKR	GLKVALSK	Common
GLKVALSK	GEVKGK	Common
IGSTIKTDR	SVAGFKIR	Common
MKGEMPSDFDAK	MKGEMPSDFDAK	Common
SHPFYTGKLR	VSAKGMR	Common
DAAAAVGKAVAER	KDIHPK	Common
EVPAAIQKAMEK	VKDLPGVR	Common
VKHPSEIVNVGDEITVK	KAGFVTR	Common
VFQTHSPVVDSISVKR	TSGEKHLR	Common
QLGEDPWVAIAKR	YPEGTKLTGR	Common
VGFGYGKAR	KQQGHR	Common
MAALMKQR	VKDLPGVR	Common
HPVTPWGVQTKGK	KDIHPK	Common
HPVTPWGVQTKGK	YPEGTKLTGR	Common
MKGEMPSDFDAK	LQANPAKIASR	Common
ESVLPKAVTAR	ASFDKANR	Common
AFNAKTDSIEK	TIKITQTR	Common
HIGGGHKQAYR	ASFDKANR	Common
QMKAIDDLVK	QMKAIDDLVK	Common
VGAATEVEMKEK	DVKFGNDAR	Common
GLSAKSFDGR	SGAIKAAK	Common
LSYDTEASIAKAK	VVNSKEDIR	Common
HIGGGHKQAYR	YILAPKGLK	Common
DFLKHNPQNPSWADR	MAVQQNKPTR	Common
EAGQAKESAWNEK	MKGEMPSDFDAK	Common
YPEGTKLTGR	VSAKGMR	Common
ATIDGLENMNSPEMVAAKR	KLQLVGVGYR	Common
DVKFGNDAR	AQSLKEIK	Common
VGAATEVEMKEK	QMKAIDDLVK	Common
DLETQSQDGTFDKLTK	SMKQAIYDPENR	Common
ITLNMGVGEAIADKK	KAGFVTR	Common
TVGQLLKEHNAEVTGFIR	VGAATEVEMKEK	Common
YPEGTKLTGR	KDIHPK	Common
VSAKGMR	VSAKGMR	Common
MQKQAELYR	GEVKGK	Common
ITDVEVLKAQFEEER	GEVKGK	Common
MKGEMPSDFDAK	TGAGMMDCKK	Common
FAAYAKAYPQEAAEFTR	EVPAAIQKAMEK	Common
MQKQAELYR	MQKQAELYR	Common
TIKITQTR	AKLYYLR	Common
VVNSKEDIR	VVNSKEDIR	Common
NFGKHPVTPWGVQTK	MQKQAELYR	Common
MYAVFQSGGKQHR	ESVLPKAVTAR	Common
KISNGEGVER	TSGEKHLR	Common
MAVQQNKPTR	KQQGHR	Common
VFQTHSPVVDSISVKR	VAKSNVPALEACPQK	Common
QAGELQEKLIAVNR	VKDLPGVR	Common
MYAVFQSGGKQHR	GLSAKSFDGR	Common
DFLKHNPQNPSWADR	DFLKHNPQNPSWADR	Common
LQANPAKIASR	MAVQQNKPTR	Common
HIGGGHKQAYR	MTDKLTSLR	Common
MAHIEKQAGELQEK	KAGNVAADGVIK	Common
ESVLPKAVTAR	EKLQER	Common
EVPAAIQKAMEK	EVPAAIQKAMEK	Common
DTLHLEGKELEFK	TGAGMMDCKK	Common
VGAATEVEMKEK	MAALMKQR	Common
VAKSNVPALEACPQK	ASFDKANR	Common
SHALNATKR	KAGFVTR	Common
QLGEDPWVAIAKR	TSGEKHLR	Common
EGGNEKVILCDR	ASFDKANR	Common
DIDGHDAASIKR	KAGFVTR	Common
AFNAKTDSIEK	SGAIKAAK	Common
DIDGHDAASIKR	SHALNATKR	Common
FAAYAKAYPQEAAEFTR	MAEITASLVKELR	Common
HIGGGHKQAYR	GEVKGK	Common
KISNGEGVER	FWVESEKR	Common
VKDLPGVR	ILKCGFR	Common
MAHIEKQAGELQEK	EFIAKLQANPAK	Common
AFNAKTDSIEK	VKDLPGVR	Common
QLGEDPWVAIAKR	KDIHPK	Common
AQSLKEIK	AMEKAR	Common
DLETQSQDGTFDKLTK	TDKFIVR	Common
SNVPALEACPQKR	KISNGEGVER	Common
VVEPLITLAKTDSVANR	DFLKHNPQNPSWADR	Common
MAHIEKQAGELQEK	EIAEKMVEGR	Common
MTDKLTSLR	ASFDKANR	Common
LWDKETLEK	ELKPHDR	Common
DTLHLEGKELEFK	SGAIKAAK	Common
VGAATEVEMKEK	VSAKGMR	Common
ANPWQQFAETHNKGDR	EVPAAIQKAMEK	Common
ITDVEVLKAQFEEER	EIAEKMVEGR	Common
MAEITASLVKELR	QGYPIGCKVTLR	Common
EGGNEKVILCDR	YILAPKGLK	Common
QMKAIDDLVK	VVNSKEDIR	Common
SNVPALEACPQKR	KSSAAR	Common
IGVPFVDGGVIKAEVVAHGR	VVNSKEDIR	Common
VVSMPSTDAFDKQDAAYR	VVSMPSTDAFDKQDAAYR	Common
TVGQLLKEHNAEVTGFIR	AVTDKPSLLMCK	Common
QLDHGQKVTELLK	VGFGYGKAR	Common
NFGKHPVTPWGVQTK	YPEGTKLTGR	Common
EAEKYANPIPSR	ELKPHDR	Common
LWDKETLEK	ILKCGFR	Common
SGAIKAAK	AMEKAR	Common
VAKSNVPALEACPQK	SNVPALEACPQKR	Common
MAEITASLVKELR	KDIHPK	Common
KAGNVAADGVIK	VKDLPGVR	Common
KLQLVGVGYR	MQKQAELYR	Common
AFNAKTDSIEK	TSGEKHLR	Common
SHALNATKR	VSAKGMR	Common
TSGEKHLR	KAGFVTR	Common
DAAAAVGKAVAER	KAGFVTR	Common
VAVIKAVR	VAVIKAVR	Common
HVVKVVNPELHK	MTDKLTSLR	Common
VAKSNVPALEACPQK	AFNAKTDSIEK	Common
MAEITASLVKELR	AMEKAR	Common
KAGNVAADGVIK	KISNGEGVER	Common
QGYPIGCKVTLR	KSSAAR	Common
FAAYAKAYPQEAAEFTR	AVTDKPSLLMCK	Common
VFQTHSPVVDSISVKR	YPEGTKLTGR	Common
NFGKHPVTPWGVQTK	TTLPKAK	Common
MYAVFQSGGKQHR	KQQGHR	Common
HPVTPWGVQTKGK	SHALNATKR	Common
FAAYAKAYPQEAAEFTR	ANPWQQFAETHNKGDR	Common
YPEGTKLTGR	VVNSKEDIR	Common
VVSMPSTDAFDKQDAAYR	TDKFIVR	Common
MKGEMPSDFDAK	KISNGEGVER	Common
NFGKHPVTPWGVQTK	VAKSNVPALEACPQK	Common
VAKSNVPALEACPQK	AVTDKPSLLMCK	Common
ILKCGFR	KDIHPK	Common
ESVLPKAVTAR	LWDKETLEK	Common
ANPWQQFAETHNKGDR	MAVQQNKPTR	Common
DYSKYLNIR	DYSKYLNIR	Common
QAGELQEKLIAVNR	ESVLPKAVTAR	Common
MAHIEKQAGELQEK	ILKCGFR	Common
MAALMKQR	VSAKGMR	Common
VAKSNVPALEACPQK	AKLYYLR	Common
LWDKETLEK	KDIHPK	Common
EVPAAIQKAMEK	ILKCGFR	Common
DFLKHNPQNPSWADR	TTLPKAK	Common
QLDHGQKVTELLK	YILAPKGLK	Common
KDIHPK	KSSAAR	Common
MKGEMPSDFDAK	FWVESEKR	Common
MAALMKQR	KSSAAR	Common
VVEPLITLAKTDSVANR	TTLPKAK	Common
AQSLKEIK	TSGEKHLR	Common
EAGQAKESAWNEK	EAGQAKESAWNEK	Common
ATIDGLENMNSPEMVAAKR	AQSLKEIK	Common
EAGQAKESAWNEK	TTLPKAK	Common
KAGNVAADGVIK	KAGNVAADGVIK	Common
NFGKHPVTPWGVQTK	SHALNATKR	Common
VFQTHSPVVDSISVKR	KISNGEGVER	Common
IGSTIKTDR	TIKITQTR	Common
IGSTIKTDR	SHALNATKR	Common
VVNSKEDIR	EKLQER	Common
HKATLLGLGLR	TGAGMMDCKK	Common
MAEITASLVKELR	MAKTIK	Common
DTLHLEGKELEFK	MKGEMPSDFDAK	Common
HPVTPWGVQTKGK	EGGNEKVILCDR	Common
HPVTPWGVQTKGK	VSAKGMR	Common
DAAAAVGKAVAER	MQKQAELYR	Common
EAGQAKESAWNEK	GEVKGK	Common
QCKANPWQQFAETHNK	TTLPKAK	Common
SHALNATKR	AKLYYLR	Common
SVAGFKIR	VAVIKAVR	Common
VVSMPSTDAFDKQDAAYR	AMEKAR	Common
QLGEDPWVAIAKR	IGSTIKTDR	Common
EGGNEKVILCDR	EGGNEKVILCDR	Common
LQANPAKIASR	LWDKETLEK	Common
HVVKVVNPELHK	AMEKAR	Common
MAEITASLVKELR	TDKFIVR	Common
QLGEDPWVAIAKR	AQSLKEIK	Common
KISNGEGVER	KSSAAR	Common
MAHIEKQAGELQEK	VAVIKAVR	Common
KLQLVGVGYR	SHPFYTGKLR	Common
LSYDTEASIAKAK	SGAIKAAK	Common
HIGGGHKQAYR	VVNSKEDIR	Common
AFNAKTDSIEK	GLSAKSFDGR	Common
MAHIEKQAGELQEK	VKDLPGVR	Common
DYSKYLNIR	TIKITQTR	Common
VKHPSEIVNVGDEITVK	VKDLPGVR	Common
MAEITASLVKELR	KSSAAR	Common
IGVLVAAKGADEELVK	LQANPAKIASR	Common
GLKVALSK	TDKFIVR	Common
EVPAAIQKAMEK	MAVQQNKPTR	Common
AQSLKEIK	AQSLKEIK	Common
FWVESEKR	VSAKGMR	Common
VFQTHSPVVDSISVKR	SNVPALEACPQKR	Common
TDKFIVR	AMEKAR	Common
KAGFVTR	KSSAAR	Common
LQANPAKIASR	LQANPAKIASR	Common
EFIAKLQANPAK	ILKCGFR	Common
DYSKYLNIR	VAVIKAVR	Common
TVGQLLKEHNAEVTGFIR	VSAKGMR	Common
EGGNEKVILCDR	MAVQQNKPTR	Common
SNVPALEACPQKR	AKLYYLR	Common
EFIAKLQANPAK	SMKQAIYDPENR	Common
DVKFGNDAR	MAALMKQR	Common
ATIDGLENMNSPEMVAAKR	GEVKGK	Common
HEIIKTTLPK	MAVQQNKPTR	Common
VVSMPSTDAFDKQDAAYR	QMKAIDDLVK	Common
MQKQAELYR	TTLPKAK	Common
QAGELQEKLIAVNR	EIAEKMVEGR	Common
GLSAKSFDGR	SHPFYTGKLR	Common
KLMTEFNYNSVMQVPR	GLSAKSFDGR	Common
DAAAAVGKAVAER	ILKCGFR	Common
ANPWQQFAETHNKGDR	ANPWQQFAETHNKGDR	Common
MKGEMPSDFDAK	VGFGYGKAR	Common
MAEITASLVKELR	SGAIKAAK	Common
HKATLLGLGLR	KAGFVTR	Common
VAKSNVPALEACPQK	KSSAAR	Common
NFGKHPVTPWGVQTK	ESVLPKAVTAR	Common
VVSMPSTDAFDKQDAAYR	DYSKYLNIR	Common
DYSKYLNIR	IGSTIKTDR	Common
TVGQLLKEHNAEVTGFIR	TDKFIVR	Common
EFIAKLQANPAK	AKLYYLR	Common
ATIDGLENMNSPEMVAAKR	ANPWQQFAETHNKGDR	Common
ITLNMGVGEAIADKK	MAKTIK	Common
EAGQAKESAWNEK	YPEGTKLTGR	Common
QGYPIGCKVTLR	LQANPAKIASR	Common
DLETQSQDGTFDKLTK	AKLYYLR	Common
VAKSNVPALEACPQK	ESVLPKAVTAR	Common
AMEKAR	SKYGVK	Common
NFGKHPVTPWGVQTK	IGSTIKTDR	Common
VVEPLITLAKTDSVANR	VVEPLITLAKTDSVANR	Common
MAHIEKQAGELQEK	SVAGFKIR	Common
ITDVEVLKAQFEEER	EAGQAKESAWNEK	Common
EGGNEKVILCDR	HIGGGHKQAYR	Common
AQSLKEIK	ELKPHDR	Common
LWDKETLEK	EKLQER	Common
MTDKLTSLR	QPHAKGR	Common
VGAATEVEMKEK	HKATLLGLGLR	Common
SMKQAIYDPENR	QMKAIDDLVK	Common
MTDKLTSLR	ILKCGFR	Common
SMKQAIYDPENR	ELKPHDR	Common
MKGEMPSDFDAK	MAVQQNKPTR	Common
ANPWQQFAETHNKGDR	HPVTPWGVQTKGK	Common
QCKANPWQQFAETHNK	ITDVEVLKAQFEEER	Common
VFQTHSPVVDSISVKR	AFNAKTDSIEK	Common
IGVLVAAKGADEELVK	MKGEMPSDFDAK	Common
KLQLVGVGYR	AQSLKEIK	Common
KISNGEGVER	TGAGMMDCKK	Common
DIDGHDAASIKR	AKLYYLR	Common
TGAGMMDCKK	KSSAAR	Common
FAAYAKAYPQEAAEFTR	TDKFIVR	Common
VVSMPSTDAFDKQDAAYR	SGAIKAAK	Common
SHPFYTGKLR	QPHAKGR	Common
ELKPHDR	AMEKAR	Common
VVEPLITLAKTDSVANR	KLQLVGVGYR	Common
ATIDGLENMNSPEMVAAKR	MAVQQNKPTR	Common
LQANPAKIASR	HEIIKTTLPK	Common
DVKFGNDAR	SHALNATKR	Common
FAAYAKAYPQEAAEFTR	SGAIKAAK	Common
VGFGYGKAR	FWVESEKR	Common
AVTDKPSLLMCK	MQKQAELYR	Common
EIAEKMVEGR	MAALMKQR	Common
SNVPALEACPQKR	KQQGHR	Common
DFLKHNPQNPSWADR	LQANPAKIASR	Common
FAAYAKAYPQEAAEFTR	EGGNEKVILCDR	Common
QMKAIDDLVK	LWDKETLEK	Common
QMKAIDDLVK	DYSKYLNIR	Common
LQANPAKIASR	KSSAAR	Common
SMKQAIYDPENR	SMKQAIYDPENR	Common
SHALNATKR	GLKVALSK	Common
YPEGTKLTGR	IGSTIKTDR	Common
LSYDTEASIAKAK	GLSAKSFDGR	Common
DAAAAVGKAVAER	AQSLKEIK	Common
ITLNMGVGEAIADKK	TGAGMMDCKK	Common
EAGQAKESAWNEK	VVNSKEDIR	Common
MAVQQNKPTR	MAVQQNKPTR	Common
QLGEDPWVAIAKR	QLGEDPWVAIAKR	Common
SNVPALEACPQKR	MAVQQNKPTR	Common
TGAGMMDCKK	KAGFVTR	Common
QAGELQEKLIAVNR	MAALMKQR	Common
EVPAAIQKAMEK	MAALMKQR	Common
AVTDKPSLLMCK	SGAIKAAK	Common
HPVTPWGVQTKGK	KQQGHR	Common
SNVPALEACPQKR	TIKITQTR	Common
EFIAKLQANPAK	VKDLPGVR	Common
MTDKLTSLR	MAKTIK	Common
QMKAIDDLVK	VAVIKAVR	Common
AVTDKPSLLMCK	TDKFIVR	Common
DTLHLEGKELEFK	KAGNVAADGVIK	Common
EGGNEKVILCDR	KQQGHR	Common
TSGEKHLR	TSGEKHLR	Common
DIDGHDAASIKR	DIDGHDAASIKR	Common
SNVPALEACPQKR	EVPAAIQKAMEK	Common
GLKVALSK	KAGFVTR	Common
KLQLVGVGYR	VAVIKAVR	Common
IGVLVAAKGADEELVK	TTLPKAK	Common
VAKSNVPALEACPQK	TSGEKHLR	Common
LSYDTEASIAKAK	ELKPHDR	Common
KAGNVAADGVIK	MKGEMPSDFDAK	Common
MKGEMPSDFDAK	TTLPKAK	Common
DYSKYLNIR	MTDKLTSLR	Common
QCKANPWQQFAETHNK	ESVLPKAVTAR	Common
KLQLVGVGYR	SGAIKAAK	Common
DAAAAVGKAVAER	VAVIKAVR	Common
ANPWQQFAETHNKGDR	SNVPALEACPQKR	Common
HVVKVVNPELHK	ASFDKANR	Common
LSYDTEASIAKAK	VKDLPGVR	Common
EAEKYANPIPSR	VGAATEVEMKEK	Common
KAGNVAADGVIK	FWVESEKR	Common
DVKFGNDAR	DVKFGNDAR	Common
SGAIKAAK	QPHAKGR	Common
HPVTPWGVQTKGK	SHPFYTGKLR	Common
GLSAKSFDGR	QPHAKGR	Common

## Sheet: Fig5B
Database size	Correct IDs	False IDs	real FDR [%]	Processing time [min]
171	479	6	1.23711	2
671	482	4	0.823045	3
5171	475	14	2.86299	5
20334	471	13	2.68595	9

## Sheet: Fig5C
Protein 1	Protein 2	Uniqueness
P68679	P0A7X3	xiSearch
P23865	P22188	xiSearch
P39099	P0A790	xiSearch
P0A6Y1	P0A7L8	xiSearch
P45577	P0A7N9	xiSearch
P0ACF0	P0A7S9	xiSearch
P0A705	P33195	xiSearch
P0AES4	P0A8H8	xiSearch
P0AFG0	P0A8E5	xiSearch
P0A7T7	P0A7S3	xiSearch
P05042	P46130	xiSearch
P06959	P06959	xiSearch
P0AG67	P0A7S9	xiSearch
P69931	P0A988	xiSearch
P02359	P0AFW2	xiSearch
P0AC41	P07014	xiSearch
P0A705	P0A705	xiSearch
P0A7G2	P0A7R9	xiSearch
P0A7L8	P0ADG4	xiSearch
P0A8T7	P0A8E5	xiSearch
P0AG86	P0A917	xiSearch
P07118	P23878	xiSearch
P67910	P64476	xiSearch
P19934	P19934	xiSearch
P0AFK0	P0AGG8	xiSearch
P0A7X3	P0A707	xiSearch
P0A7R1	P0AGJ5	xiSearch
P68191	P0A7U7	xiSearch
P11349	P19319	xiSearch
P0A7U3	P0A7X3	xiSearch
P0A7V0	P60422	Scout
P0ABH7	P0ADS6	Scout
P0A7L0	P45577	Scout
P0A7V3	P0A8V2	Scout
P0A7Z4	P0A8V2	Scout
P0A7V8	P0ADY3	Scout
P0A7J7	P62399	Scout
P0A8T7	P0AGB3	Scout
P45577	P62399	Scout
P0A8F0	P0A9G6	Scout
P0A7R5	P0AG59	Scout
P0A7X3	P0A832	Scout
P0A8V2	P0ACF4	Scout
P21156	P23845	Scout
P15639	P23883	Scout
P06959	P0A9P0	Scout
P0A6X7	P0A7R1	Scout
P0A6Y8	P0ACF0	Scout
P0A7V3	P0A9M0	Scout
P0A7X3	P0C018	Scout
P02359	P0ADY3	Scout
P0A6X7	P0A7X3	Scout
P62399	P63177	Scout
P0A7S3	P0A7U3	Scout
P02358	P0A7L0	Scout
P0A7G6	P0A9X4	Scout
P0A853	P0AGJ9	Scout
P00579	P0A8T7	Scout
P04949	P0A6Y8	Scout
P0ACF0	P68919	Scout
P0ADZ4	P0AG63	Scout
P00579	P0A8V2	Scout
P0A6Y1	P0A7V3	Scout
P0A8N5	P0A9B2	Scout
P0AA43	P23830	Scout
P0A6X7	P0A7R9	Scout
P0A6P7	P0A7T3	Scout
P0A887	P0ADP7	Scout
P0A7R9	P0ACF0	Scout
P0ACF0	P0AE78	Scout
P0ADY3	P0AEU7	Scout
P0A6X7	P0A7V0	Scout
P0ACF4	P67910	Scout
P0ABH7	P69910	Scout
P0A705	P68191	Scout
P0A7K2	P69776	Scout
P0A705	P0A7U3	Scout
P00363	P0A6F5	Scout
P0AGJ5	P60624	Scout
P0A7S3	P60438	Scout
P09831	P69910	Scout
P0A7V3	P60723	Scout
P0A7U3	P0AEU7	Scout
P0A7U3	P0A7Z4	Scout
P0A7Z4	P0ACF0	Scout
P60422	P75864	Scout
P0A7L8	P62399	Scout
P0A7V8	P0A7W1	Scout
P0A6Y1	P0A7K6	Scout
P00579	P0ACF4	Scout
P0ACF0	P21338	Scout
P0ACF0	P68191	Scout
P0A9M0	P62399	Scout
P0A7S9	P0ACG1	Scout
P0A7K6	P0ADY3	Scout
P0A7V8	P62399	Scout
P0A7V3	P0A9F3	Scout
P0A9Q1	P0ACX5	Scout
P0A707	P0A7W1	Scout
P0A7L8	P0AA10	Scout
P0A6B7	P0A9G6	Scout
P0A7R1	P0A7U3	Scout
P00582	P0ACF0	Scout
P0A847	P0AG59	Scout
P0A991	P0C018	Scout
P0A853	P0A9J8	Scout
P0ADY3	P25519	Scout
P0A7U3	P0A7V3	Scout
P0A6F5	P0AC41	Scout
P0ACF0	P0AG48	Scout
P02359	P0A7K2	Scout
P0A8F0	P0ACJ0	Scout
P0A7V3	P10408	Scout
P0ACF0	P67910	Scout
P0A6P9	P0A7K6	Scout
P0ACF0	P21499	Scout
P0A6B7	P0AC33	Scout
P0A6Y8	P68919	Scout
P05055	P0ACF0	Scout
P0ACF4	P38038	Scout
P0A7K2	P62399	Scout
P02359	P0AGJ5	Scout
P0A7X3	P0ADZ4	Scout
P21499	P60422	Scout
P0A6F5	P0ABB0	Scout
P09831	P69908	Scout
P0A6X7	P0A7Z4	Scout
P02359	P45577	Scout
P00579	P76062	Scout
P0A6B7	P0ACF4	Scout
P0A7N4	P0ADG4	Scout
P0AEU7	P0C018	Scout
P0A7U3	P39406	Scout
P0A850	P0AGB6	Scout
P0A6P7	P0ACF0	Scout
P07003	P0A9G6	Scout
P0A9C5	P0ACF4	Scout
P0ACF0	P60723	Scout
P0A6E6	P0ABA6	Scout
P62399	P75864	Scout
P21507	P60624	Scout
P0ABA0	P0ABB4	Scout
P0A7X3	P0AEU7	Scout
P0A7M6	P0ADZ0	Scout
P0ACF8	P0ACG1	Scout
P0ACF4	P21499	Scout
P0A9G6	P0ACF0	Scout
P0A6X7	P0AG30	Scout
P37765	P62399	Scout
P09980	P0A7U3	Scout
P0A705	P0A7U7	Scout
P0A6B7	P69797	Scout
P00579	P0A6X7	Scout
P02359	P0ADZ4	Scout
P0A7S3	P21513	Scout
P00490	P68191	Scout
P05719	P68191	Scout
P0ACF0	P39199	Scout
P0A6A8	P33224	Scout
P0A8T7	P0AGB6	Scout
P0A717	P75960	Scout
P09372	P69910	Scout
P0A705	P0ACF4	Scout
P0A8N5	P0A9G6	Scout
P67910	P75876	Scout
P0A6F5	P0AFK0	Scout
P0A7U7	P0A7V3	Scout
P0A6F5	P77737	Scout
P0A6B7	P24182	Scout
P00490	P0A7L3	Scout
P0A6Y8	P69910	Scout
P0A7R1	Q46927	Scout
P0A6X7	P45577	Scout
P0A7W1	P0AGJ5	Scout
P0A7R9	P0ACF4	Scout
P0A7V3	P0AG59	Scout
P04079	P0A9G6	Scout
P0A9G6	P25553	Scout
P0A9G6	P69797	Scout
P0A6T5	P23839	Scout
P02358	P0C018	Scout
P03007	P10443	Scout
P0A7S3	P0A7V8	Scout
P0A6P7	P0C018	Scout
P0ADZ0	P21507	Scout
P0ACF4	P0AEU7	Scout
P0A7G2	P0AG67	Scout
P0A7V0	P0A858	Scout
P0A7L8	P0ADZ4	Scout
P0A7S3	P0A7V3	Scout
P0ADG4	P60422	Scout
P02359	P77718	Scout
P0A6X7	P0A8T7	Scout
P0A847	P0ACF0	Scout
P0A7L3	P0A991	Scout
P0A7U3	P0A8T7	Scout
P0A7F3	P69910	Scout
P22523	P22524	Scout
P0AFG6	P21169	Scout
P0AG59	P0AG67	Scout
P0A6X7	P0A7V3	Scout
P0A6P7	P0A7N9	Scout
P0A7N4	P61175	Scout
P02359	P0A847	Scout
P0A8M6	P0A9X4	Scout
P00582	P0A6Y1	Scout
P0A7K6	P0A9F3	Scout
P0A9M0	P60422	Scout
P77488	Q46868	Scout
P0AG63	P60723	Scout
P03004	P38038	Scout
P0A6Y1	P0A7S9	Scout
P0A7K2	P0A7S9	Scout
P0A7U3	P0AGL7	Scout
P0A7N9	P0C093	Scout
P0A7V0	P69913	Scout
P02413	P60624	Scout
P0A7S3	P0A7X3	Scout
P0A7U3	P0A7V8	Scout
P0A7S3	P76550	Scout
P0A7L0	P0A7R1	Scout
P0A7U3	P0A9M0	Scout
P0AFD1	P31979	Scout
P0A707	P60438	Scout
P0A7S3	P0C018	Scout
P0A707	P61175	Scout
P0A7W1	P68679	Scout
P02359	P0A7T7	Scout
P0A6Y1	P0A7L0	Scout
P0A9P0	Q46868	Scout
P0A8V2	P0ABS1	Scout
P0A6F5	P0AFF6	Scout
P07813	P0A9G6	Scout
P09372	P69908	Scout
P0A6Y8	P0A7M2	Scout
P0ADZ4	P76550	Scout
P0A7L0	P0AG67	Scout
P0A8M6	P0ACF4	Scout
P0A7M2	P60624	Scout
P0AG67	P33136	Scout
P0A6Y1	P0A7U7	Scout
P0A707	P0A7L0	Scout
P0A7L8	P0A7V0	Scout
P0A7V8	P0A7Z4	Scout
P02358	P0A6X7	Scout
P0AG67	P0C018	Scout
P0A7R5	P0A9F3	Scout
P0A6B7	P0A7B5	Scout
P00490	P0A7S3	Scout
P0AAB6	P0AEP3	Scout
P0ACF4	P61175	Scout
P0A6Y8	P22524	Scout
P0A7U3	P69222	Scout
P0A7V3	P0ADY3	Scout
P0A7M6	P0ADZ4	Scout
P0A6X7	P0AG67	Scout
P0A8X0	P0ACF4	Scout
P00490	P02359	Scout
P0A7L0	P0ADG4	Scout
P05055	P0ACF4	Scout
P0A6P7	P0A7V0	Scout
P0A7U3	P0A8V2	Scout
P0ADZ0	P60422	Scout
P0A7L8	P0A7U3	Scout
P0A6Y1	P0A7R1	Scout
P06612	P0A6X7	Scout
P0A850	P0A853	Scout
P0A707	P0AG67	Scout
P0A7F3	P69908	Scout
P05042	P0ACN7	Scout
P0AEU7	P60723	Scout
P0A7L0	P0AEU7	Scout
P0A847	P60438	Scout
P0ABH7	P69908	Scout
P0A7K6	P60438	Scout
P0A7U3	P0ADZ0	Scout
P0AA39	P62399	Scout
P02359	P61175	Scout
P21889	P39366	Scout
P0A707	P60422	Scout
P0A7U3	P60723	Scout
P0A6F5	P0A959	Scout
P0ACF4	P0AGJ5	Scout
P0ADZ4	P0AGJ5	Scout
P0A6B7	P0ABU2	Scout
P02358	P02359	Common
P0A6X7	P0AG63	Common
P02358	P0A7T7	Common
P0A8T7	P0ACF0	Common
P0A786	P0A7F3	Common
P02359	P21499	Common
P07395	P08312	Common
P0A8N3	P0A9G6	Common
P77522	P77689	Common
P17846	P38038	Common
P0A7V0	P76053	Common
P0A7G2	P0ACF4	Common
P0A6F5	P75949	Common
P0A8T7	P30128	Common
P02358	P0ACF4	Common
P02359	P0A7S9	Common
P0A7S3	P0ACF4	Common
P0A7U3	P0A832	Common
P0ACF4	P0AG63	Common
P0A7M9	P62399	Common
P02359	P0ACF4	Common
P0A7U7	P0ACF0	Common
P02359	P0A7V0	Common
P0ACF0	P0AG30	Common
P08839	P0A8M6	Common
P0A7R1	P0ACF0	Common
P02359	P0A7L3	Common
P0ACF0	P22523	Common
P0A7S3	P0ADZ4	Common
P0A7M2	P0A7R1	Common
P0A705	P0A707	Common
P02359	P0AG59	Common
P0ACF0	P0AEU7	Common
P0ACF4	P0AFF6	Common
P0ABA6	P0ABB4	Common
P0A6X7	P0AG59	Common
P0A7S3	P0ACJ0	Common
P0AEU7	P60422	Common
P0A832	P0ACF4	Common
P0AA10	P0ACF4	Common
P0A705	P0ACF0	Common
P0ACF0	P0ACF4	Common
P08839	P0A722	Common
P02359	P0A7U3	Common
P0A7V0	P68679	Common
P0A8M3	P0A9G6	Common
P0AG59	P21338	Common
P0A8V2	P0AG59	Common
P0ACF4	P0AF36	Common
P02413	P0A7T3	Common
P02359	P0A707	Common
P0A7T7	P0ACF4	Common
P0A6X7	P0A7J7	Common
P0ACF4	P0AG59	Common
P09373	P68066	Common
P0AD59	P0C018	Common
P0A705	P0A7V0	Common
P0A7J3	P0A7J7	Common
P0A9P0	P0AFG3	Common
P0A7L0	P0A7N9	Common
P0ACF0	P69913	Common
P02359	P76053	Common
P0A9Q1	P0AG44	Common
P0ACF0	P45577	Common
P02359	P0A6Y1	Common
P0A6Y1	P0AG59	Common
P0AG59	P45577	Common
P0ACF4	P68191	Common
P02359	P67910	Common
P21645	P39199	Common
P0A7R1	P21499	Common
P0A9G6	P0ACF4	Common
P0A7N9	P0ACF0	Common
P0A7L0	P0ACF0	Common
P0A7G2	P0A7T7	Common
P31979	P33602	Common
P0A6F5	P0A8U2	Common
P0A7U3	P0AG59	Common
P0A705	P0A7V8	Common
P0A6Y1	P0A7S3	Common
P0A6X7	P68679	Common
P0A6B7	P0A9P0	Common
P0A707	P0A7S3	Common
P0A6X7	P0A7L0	Common
P0A9F3	P0AG59	Common
P0AA10	P0ACF0	Common
P22523	P60293	Common
P0ACF4	P0ADY3	Common
P05719	P08957	Common
P0A7V0	P0A7V3	Common
P0ACF0	P0AG67	Common
P0A7S9	P0A7U3	Common
P07024	P31663	Common
P09373	P0A858	Common
P0A707	P0ACF4	Common
P0A6X7	P0ADZ4	Common
P02358	P0A7S3	Common
P0A6X7	P60422	Common
P0A7R5	P0A7V3	Common
P0A7X3	P0AG67	Common
P0A7L8	P0AA39	Common
P0A7U3	P0AG67	Common
P02359	P0A7W1	Common
P0ACF0	P10408	Common
P0A8V2	P24255	Common
P0A707	P0A7L8	Common
P60422	P62399	Common
P0A7R1	P45577	Common
P0A7J7	P77718	Common
P0A7S3	P77718	Common
P0A7V3	P21507	Common
P0A7V3	P0ACF4	Common
P0A8T7	P0ADZ4	Common
P02359	P69913	Common
P0ACF4	P68679	Common
P0ACF0	P60422	Common
P0A800	P0A8T7	Common
P0A853	P0A8F0	Common
P0A8T7	P0ABS1	Common
P0A7W1	P0C018	Common
P0ACF0	P0AF36	Common
P0ACF0	P0AG55	Common
P0A7R5	P0ACF0	Common
P0A6X7	P0ACF4	Common
P0ACF0	P62399	Common
P0A7V3	P0A8M6	Common
P0A6F5	P75796	Common
P0A7K2	P0A7S3	Common
P0A6Y1	P0ACF4	Common
P0A7R1	P60422	Common
P0A7R9	P0AG67	Common
P0A7T3	P0ACF4	Common
P0A9Q1	P0ACF4	Common
P02359	P0A705	Common
P02359	P0A6X7	Common
P0A7R5	P0AG67	Common
P0A9G6	P0AES2	Common
P0A7R9	P68679	Common
P02359	P0A7R9	Common
P0A6X7	P0A7U7	Common
P0A847	P0AA10	Common
P0A7N9	P76116	Common
P0A8J8	P21513	Common
P0ADY7	P68919	Common
P0A9P0	P0AFG6	Common
P0A7R1	P0ACF4	Common
P0ADP7	Q46868	Common
P0A7S3	P0ACF0	Common
P0A7U3	P62399	Common
P0A7V8	P0ACF4	Common
P27302	P33570	Common
P02359	P0A9F3	Common
P0A8V2	P0ADN2	Common
P0A9P0	P0ACG1	Common
P0A7L0	P0ACF4	Common
P02359	P68679	Common
P0A705	P0A7R5	Common
P05055	P21645	Common
P60624	P60723	Common
P0A853	P0ABP8	Common
P0A7L8	P0C018	Common
P0A7K2	P0A7R1	Common
P0ACF0	P68679	Common
P0A7Z4	P60240	Common
P0A7N4	P0ACF4	Common
P0A7K2	P0A7N4	Common
P0A7V0	P0ACF4	Common
P0A7U3	P0ACF4	Common
P02358	P0ACF0	Common
P0AES4	P0AES6	Common
P0A705	P0A7S3	Common
P02359	P0A832	Common
P0A6Y1	P0A7J7	Common
P0A705	P69222	Common
P0ADZ4	P62399	Common
P0A7N9	P0ACF4	Common
P0ADY3	P60422	Common
P0A7V8	P0ACF0	Common
P0ACF4	P62399	Common
P0A7S3	P75864	Common
P0A6Y1	P0A832	Common
P02358	P45577	Common
P45577	P60422	Common
P0A6X7	P0C018	Common
P0A9G6	P0ACC7	Common
P0AEU7	P0AG67	Common
P0ACF4	P0AG67	Common
P0ACF0	P0AG59	Common
P0A8T7	P0AFG0	Common
P0A8V2	P0ACF0	Common
P0A7L8	P0ACF4	Common
P0A6Y1	P0AG63	Common
P0AEU7	P62399	Common
P0A6Y1	P0A7U3	Common
P0A7V3	P0AG67	Common
P0A6Z1	P0ACD4	Common
P0A7T3	P0ACF0	Common
P0A6Y1	P0AG48	Common
P0A7J7	P0ACF4	Common
P0A8V2	P0AGB3	Common
P0A9B2	P0AD33	Common
P0A9Q1	P0ACF0	Common
P02359	P0A7X3	Common
P02359	P0A7R5	Common
P0A7J3	P0A7K2	Common
P0AD33	P68066	Common
P0A705	P0A7S9	Common
P02359	P0AG67	Common
P0A6F5	P21156	Common
P0A6X7	P0A6Y1	Common
P36683	P63020	Common
P0ACF4	P45577	Common
P21499	P62399	Common
P0A9Q5	P0ABD5	Common
P06959	P0AFG8	Common
P0A7S3	P0A9F3	Common
P0A7U7	P0ACF4	Common
P0A7U3	P0ACF0	Common
P0A6P1	P0CE47	Common
P0A7S3	P0AEU7	Common
P0A8F0	P0ACF8	Common
P0A7U3	P45577	Common
P0A8T7	P0ACF4	Common
P00579	P0ACF0	Common
P02358	P0AG67	Common
P0A6X7	P0A7S3	Common
P0A7U3	P60624	Common
P0AEH5	P64581	Common
P0A6Y8	P69797	Common
P0A7K2	P68919	Common
P02359	P0A9M0	Common
P0A7K6	P0ACF4	Common
P0A6Y8	P0ACF4	Common
P0A6Y1	P62399	Common
P0A6X7	P0AEU7	Common
P0A7J7	P0AEU7	Common
P0A6X7	P0A705	Common
P0ACF4	P69913	Common
P0A7J7	P0A7K2	Common
P0A7L3	P0AA10	Common
P0A7V0	P0AG67	Common
P0A6Y8	P69908	Common
P0ACF0	P42641	Common
P0A7S3	P0A832	Common
P0A6F5	P0A9R7	Common
P0A6F5	P0A817	Common
P02359	P0A7G2	Common
P45577	P68679	Common
P0ACF4	P69797	Common
P0A7S3	P0A8W0	Common
P0A6Y1	P60422	Common
P21179	P36879	Common
P0A7R1	P0AG59	Common
P0A853	P0A9G6	Common
P0ACF4	P0ADZ4	Common
P0A910	P69776	Common
P0A7N4	P0ACF0	Common
P0A7Z4	P0ACF4	Common
P0A879	P0A8F0	Common
P0A7V3	P45577	Common
P0A879	P0A9G6	Common
P0A7K6	P0ACF0	Common
P09373	P42632	Common
P0ACF4	P60422	Common
P0A7T7	P0AG67	Common
P09373	P29745	Common
P0A9P0	P0AFG8	Common
P0A7R1	P0AG30	Common
P0A7K2	P60422	Common
P0A8V2	P0AFF6	Common
P0A7K2	P0A7K6	Common
P09373	P0AD33	Common
P0A7T7	P68679	Common
P09831	P09832	Common
P0A7S3	P33136	Common
P0ACF0	P0AFF6	Common
P0A705	P0A7V3	Common
P09831	P0ABH7	Common
P0A7N4	P0AG44	Common
P0ADQ7	P0AEH5	Common
P0AG30	P60422	Common
P0A7T3	P68191	Common
P0A6R3	P62399	Common
P0AGJ5	P60422	Common
P0A6Y1	P0ADZ4	Common
P02358	P0ADZ4	Common
P0A6B7	P0ACF0	Common
P06710	P28631	Common
P0A7Z4	P0A800	Common
P0A6X7	P0ACF0	Common
P29217	P32695	Common
P0AG67	P68679	Common
P0A836	P0AGE9	Common
P0A7V0	P0A7W7	Common
P0ADZ0	P60723	Common
P0A6Y1	P0ACF0	Common
P02359	P0AEU7	Common
P0A7Z4	P0AFF6	Common
P0A6X7	P62399	Common
P0A7S3	P45577	Common
P0A8T7	P60240	Common
P0ADZ0	P0AG59	Common
P0A7S3	P0A8M6	Common
P02359	P60624	Common
P0A7Z4	P24255	Common
P0A6B7	P0A8F0	Common
P0ADQ7	P64581	Common
P0A7L8	P60422	Common
P0A6Y1	P0A7X3	Common
P0A705	P0A7X3	Common
P0ACF4	P42641	Common
P0A6X7	P68919	Common
P0A832	P68679	Common
P0A6F5	P0AFH0	Common
P0C0V0	P39099	Common
P0A7S3	P0AGJ5	Common
P0A6Y1	P68679	Common
P0A7L8	P0A7N9	Common
P0ACF0	P0AG63	Common
P0A8T7	P0A8V2	Common
P0A7S3	P69913	Common
P09372	P0A6Y8	Common
P0A6Y1	P0A7W1	Common
P0A6F5	P0AFR4	Common
P02359	P60438	Common
P0A7S3	P23830	Common
P0A7W1	P0A7W7	Common
P60422	P60624	Common
P69908	P69910	Common
P0A8T7	P0AFF6	Common
P00960	P00961	Common
P0A7K2	P0AG55	Common
P0ABF1	P60422	Common
P0ADG7	P62399	Common
P0AFG3	P0AFG6	Common
P0ACF0	P0C018	Common
P0A9D4	P0ABK5	Common
P0A7J7	P0ACF0	Common
P09152	P11349	Common
P0A707	P0ACF0	Common
P0A7V0	P0C018	Common
P0A7S3	P0A7Z4	Common
P0A7V0	P0ACF0	Common
P0ADG7	P60560	Common
P0A7V3	P0ACF0	Common
P0A7Z4	P0A8T7	Common
P0A6X7	P0A7U3	Common
P02359	P0ACF0	Common
P0A6F5	P39407	Common
P0A7T7	P0ACF0	Common
P0A8V2	P60422	Common
P0A705	P0AG59	Common
P0A707	P0A7U3	Common
P0ACF0	P0ADZ4	Common
P02359	P0C018	Common

## Sheet: Fig5D
Search Engine	Species	Linktype	Correct IDs	False IDs	realFDR [%]
xiSearch	CSMs	intra + inter	21496	4	0.0186047
Scout	CSMs	intra + inter	66690	37	0.0554498
xiSearch	CSMs	inter	3799	4	0.10518
Scout	CSMs	inter	11654	37	0.316483
xiSearch	PepPairs	inter	2518	3	0.119
Scout	PepPairs	inter	2712	13	0.477064
xiSearch	PPIs	inter	379	3	0.78534
Scout	PPIs	inter	612	0	0
