# Supplementary material for: Proteome-scale recombinant standards and a robust high-speed search engine to advance cross-linking MS-based interactomics
Source: Nat Methods. 2024 Oct 31;21(12):2327–35. doi: 10.1038/s41592-024-02478-1 (PMC11621016; doi:10.1038/s41592-024-02478-1)
Supplement: Supplementary file 9 — Statistical source data. [file 41592_2024_2478_MOESM9_ESM.xlsx]

## Sheet: Fig6_Legend
Sheet	Description		Column	Description
Fig6A	Barplot entrapment analysis of Azide-A-DSBSO cross-linked mitochondria data with Scout and MSAnnika.		Fig6A
Fig6B	Barplot agreement of Scout and MSAnnika identifications from a HEK DSBSO dataset with public databases.		Search Engine	Search engine used for cross-link identification.
Fig6C	Dotplot number of residue pairs per PPI comparing Scout and MSAnnika.		Species	Level of identification. CSM -> ResPair -> PPI.
Fig6D	Densityplot distribution of interlink distances on AlphaFold multimer predictions comparing Scout and MSAnnika.		Correct IDs	Number of identifications human identifications.
Fig6E	Violinplot spread of interlink distances when using different AlphaFold model confidence cutoffs.		False IDs	Number of inter-organism identifications.
			realFDR [%]	False IDs / (False IDs + Correct IDs) * 100
			Fig6B
			Search Engine	Search engine used for cross-link identification.
			confidence	Database-dependent score representing the confidence of the interaction or the occurence of the interaction in the database.
			Database	Name of the public repository database.
			PPI IDs	Number of PPIs identified by Scout and successfully or not successfully mapped to public interaction database.
			Fig6C
			Search Engine	Search engine used for cross-link identification.
			ResPairs per PPI	Number of ResPairs found for each PPI.
			PPI	Protein IDs of interacting alpha and beta protein.
			Fig6D,E
			Protein 1	Alpha protein ID identified by search engine.
			Protein 2	Beta protein ID identified by search engine.
			Residue 1	Cross-linked residue in alpha protein.
			Residue 2	Cross-linked residue in beta protein.
			pLDDT Residue 1	pLDDT score of C-alpha atom of residue 1.
			pLDDT Residue 2	pLDDT score of C-alpha atom of residue 2.
			Distance [A]	Euclidean distance between C-alphas of residue 1 and 2.
			ipTM	Interface pTM score of the whole model.
			pTM	pTM score of the whole model.
			Model confidence	Model confidence the whole model = (0.8*ipTM) + (0.2*pTM).
			Search Engine	Search engine that identified the cross-link.

## Sheet: Fig6A
Search Engine	Species	Correct IDs	False IDs	realFDR [%]
Scout	CSMs	13562	15	0.110481
MSAnnika	CSMs	6136	9	0.146461
Scout	ResPairs	7032	9	0.127823
MSAnnika	ResPairs	3849	11	0.284974
Scout	PPIs	1628	0	0
Scout*	PPIs	1909	9	0.469239
MSAnnika	PPIs	1880	6	0.318134

## Sheet: Fig6B
Search Engine	confidence	Database	PPI IDs
Scout	high	STRING	1336
Scout*	high	STRING	1542
MSAnnika	high	STRING	1723
Scout	medium	STRING	172
Scout*	medium	STRING	233
MSAnnika	medium	STRING	258
Scout	low	STRING	144
Scout*	low	STRING	189
MSAnnika	low	STRING	176
Scout	not found / forbidden	STRING	263
Scout*	not found / forbidden	STRING	372
MSAnnika	not found / forbidden	STRING	469
Scout	not found / forbidden	Negatome	9
Scout*	not found / forbidden	Negatome	14
MSAnnika	not found / forbidden	Negatome	12

## Sheet: Fig6C
Search Engine	ResPairs per PPI	PPI
MSAnnika	1	AAR2-PRPF8
MSAnnika	1	AARS1-MYO5A
MSAnnika	1	AATF-KRR1
MSAnnika	1	AATF-UTP20
MSAnnika	1	ABCD3-DHRS7B
MSAnnika	1	ABCF1-RPS3A
MSAnnika	1	ABCF2-RPL11
MSAnnika	1	ABCF2-RPS25
MSAnnika	1	ABHD11-HNRNPU
MSAnnika	1	ABI2-NCKAP1
MSAnnika	1	ABRAXAS2-BRCC3
MSAnnika	1	ACAA1-SCP2
MSAnnika	1	ACAT2-RPS27A
MSAnnika	1	ACIN1-DDX39A
MSAnnika	1	ACIN1-EIF4A1
MSAnnika	1	ACSL1-CALM3
MSAnnika	1	ACTG1-ACTR8
MSAnnika	1	ACTG1-AIF1L
MSAnnika	1	ACTG1-AKAP2
MSAnnika	1	ACTG1-CALD1
MSAnnika	1	ACTG1-CAP2
MSAnnika	1	ACTG1-DCTN4
MSAnnika	1	ACTG1-ENAH
MSAnnika	1	ACTG1-FLII
MSAnnika	1	ACTG1-MAP3K4
MSAnnika	1	ACTG1-MYH10
MSAnnika	1	ACTG1-PHACTR4
MSAnnika	1	ACTG1-PPIA
MSAnnika	1	ACTG1-SPTAN1
MSAnnika	1	ACTG1-TWF1
MSAnnika	1	ACTL6A-SMARCA2
MSAnnika	1	ACTR1A-DCTN2
MSAnnika	1	ACTR1B-DCTN2
MSAnnika	1	ACTR2-ACTR3
MSAnnika	1	ACTR2-ARPC1B
MSAnnika	1	ACTR2-ARPC5
MSAnnika	1	ADAR-ILF2
MSAnnika	1	ADD1-ADD2
MSAnnika	1	ADD1-ADD3
MSAnnika	1	ADNP-CBX1
MSAnnika	1	ADRM1-PSMD1
MSAnnika	1	AHCTF1-H2BC13
MSAnnika	1	AHCTF1-NUP37
MSAnnika	1	AHNAK-ANXA2
MSAnnika	1	AHNAK-S100A10
MSAnnika	1	AIFM1-COX6C
MSAnnika	1	AIFM1-NDUFA4
MSAnnika	1	AIFM1-TXN2
MSAnnika	1	AIMP1-QARS1
MSAnnika	1	AK2-SF3B1
MSAnnika	1	AKAP17A-CAAP1
MSAnnika	1	AKAP17A-SRRM2
MSAnnika	1	AKAP8L-NPM1
MSAnnika	1	AKAP8L-RPL4
MSAnnika	1	AKT3-PDIA4
MSAnnika	1	ALYREF-DDX39A
MSAnnika	1	ALYREF-NCBP3
MSAnnika	1	ALYREF-NPM1
MSAnnika	1	AMOT-AMOTL1
MSAnnika	1	AMOTL1-NF2
MSAnnika	1	ANAPC5-CDC23
MSAnnika	1	ANK3-U2SURP
MSAnnika	1	ANKRD50-H2BC13
MSAnnika	1	ANKRD50-H2BC4
MSAnnika	1	ANXA11-ANXA7
MSAnnika	1	ANXA2-S100A11
MSAnnika	1	AP1B1-AP2A2
MSAnnika	1	AP1M1-AP1S1
MSAnnika	1	AP2A2-AP2M1
MSAnnika	1	AP2A2-PICALM
MSAnnika	1	APPL1-RPS27A
MSAnnika	1	ARCN1-COPA
MSAnnika	1	ARF3-H1
MSAnnika	1	ARF3-H3C15
MSAnnika	1	ARF3-H4C1
MSAnnika	1	ARG2-HSPE1
MSAnnika	1	ARGLU1-DPYSL2
MSAnnika	1	ARID1A-SMARCD2
MSAnnika	1	ARID1A-SMARCD3
MSAnnika	1	ARID1A-SMARCE1
MSAnnika	1	ARID1B-SMARCD2
MSAnnika	1	ARID1B-SMARCD3
MSAnnika	1	ARID2-SMARCA2
MSAnnika	1	ARID2-SMARCC1
MSAnnika	1	ARID2-SMARCC2
MSAnnika	1	ARID2-SMARCD1
MSAnnika	1	ARID2-SMARCD2
MSAnnika	1	ARID2-SMARCD3
MSAnnika	1	ARMCX3-IPO5
MSAnnika	1	ARPC1B-ARPC2
MSAnnika	1	ARPC3-ARPC5
MSAnnika	1	ARPC4-ARPC5L
MSAnnika	1	ARPC5L-CFL1
MSAnnika	1	ASCC2-ASCC3
MSAnnika	1	ASPSCR1-VCP
MSAnnika	1	ATAD2-RPS19
MSAnnika	1	ATAD3B-PHB
MSAnnika	1	ATAD3B-TIMM50
MSAnnika	1	ATP13A1-PGRMC1
MSAnnika	1	ATP1A1-RPS27A
MSAnnika	1	ATP1A1-VAMP3
MSAnnika	1	ATP2A2-RPN1
MSAnnika	1	ATP2A2-ZMPSTE24
MSAnnika	1	ATP5F1A-ATP5F1C
MSAnnika	1	ATP5F1A-SDHA
MSAnnika	1	ATP5F1B-ATP5PF
MSAnnika	1	ATP5F1B-GOT2
MSAnnika	1	ATP5F1B-MRPL12
MSAnnika	1	ATP5F1B-PNPT1
MSAnnika	1	ATP5F1B-SHMT2
MSAnnika	1	ATP5MG-SLC25A5
MSAnnika	1	ATP5PB-ATP5PF
MSAnnika	1	ATP5PB-ATP5PO
MSAnnika	1	ATP5PB-MT
MSAnnika	1	ATP6AP1-ATP6AP2
MSAnnika	1	ATP6V0A1-RPS27A
MSAnnika	1	ATP6V1A-ATP6V1B2
MSAnnika	1	ATP6V1A-ATP6V1E1
MSAnnika	1	ATP6V1C1-ATP6V1D
MSAnnika	1	ATP6V1E1-ATP6V1G1
MSAnnika	1	ATR-PHB2
MSAnnika	1	ATXN2L-MCRIP1
MSAnnika	1	BABAM2-RPS27A
MSAnnika	1	BAG2-HSPA8
MSAnnika	1	BAZ1A-H2BS1
MSAnnika	1	BAZ1A-SMARCA1
MSAnnika	1	BAZ1A-SMARCA5
MSAnnika	1	BAZ1B-H1
MSAnnika	1	BAZ1B-H2AC20
MSAnnika	1	BAZ1B-H3C15
MSAnnika	1	BAZ1B-RPS27A
MSAnnika	1	BAZ1B-SMARCA1
MSAnnika	1	BAZ1B-SMARCA5
MSAnnika	1	BAZ2A-SYNCRIP
MSAnnika	1	BCAP31-RPN1
MSAnnika	1	BCAP31-SEC22B
MSAnnika	1	BCLAF1-SNRNP200
MSAnnika	1	BLM-RPS27A
MSAnnika	1	BMI1-RNF2
MSAnnika	1	BMS1-KRR1
MSAnnika	1	BMS1-MPHOSPH10
MSAnnika	1	BMS1-PDCD11
MSAnnika	1	BNIP1-RINT1
MSAnnika	1	BOD1L1-ETFB
MSAnnika	1	BRD7-SMARCA4
MSAnnika	1	BRIX1-GTPBP4
MSAnnika	1	BROX-TCEA1
MSAnnika	1	BTF3-RPL22
MSAnnika	1	BTF3-RPL35
MSAnnika	1	BTF3L4-PARP1
MSAnnika	1	BTF3L4-RPL35
MSAnnika	1	BUB1-BUB1B
MSAnnika	1	BYSL-RPS12
MSAnnika	1	C11orf54-RPL7A
MSAnnika	1	C17orf75-RPL6
MSAnnika	1	C19orf53-H2AC20
MSAnnika	1	C19orf53-H2BC13
MSAnnika	1	C19orf53-IPO5
MSAnnika	1	C19orf53-RPL18A
MSAnnika	1	C1orf131-MPHOSPH10
MSAnnika	1	C1orf131-PDCD11
MSAnnika	1	C1orf131-RPS15A
MSAnnika	1	C1QBP-STOML2
MSAnnika	1	CAAP1-ZC3H14
MSAnnika	1	CALM3-CAMK2G
MSAnnika	1	CALM3-CEP97
MSAnnika	1	CALM3-GTF2I
MSAnnika	1	CALM3-H4C1
MSAnnika	1	CALM3-INF2
MSAnnika	1	CALM3-MARCKS
MSAnnika	1	CALM3-MCM7
MSAnnika	1	CALM3-MYO1C
MSAnnika	1	CALM3-MYO1E
MSAnnika	1	CALM3-PNN
MSAnnika	1	CALM3-RPS27A
MSAnnika	1	CALM3-SPTAN1
MSAnnika	1	CALM3-TCOF1
MSAnnika	1	CALM3-TFAM
MSAnnika	1	CALM3-UBR4
MSAnnika	1	CALM3-ZWINT
MSAnnika	1	CAMK2D-CAMK2G
MSAnnika	1	CAND1-CUL3
MSAnnika	1	CAND2-CUL4A
MSAnnika	1	CAND2-CUL5
MSAnnika	1	CANX-TMX3
MSAnnika	1	CAP1-CAP2
MSAnnika	1	CAPZB-CBX3
MSAnnika	1	CASK-RPS27A
MSAnnika	1	CBR4-HSD17B8
MSAnnika	1	CBX2-H3C15
MSAnnika	1	CBX3-H1
MSAnnika	1	CBX3-H2BC13
MSAnnika	1	CBX3-RPS27A
MSAnnika	1	CBX3-ZNF280C
MSAnnika	1	CBX5-H2AC20
MSAnnika	1	CBX5-H3C15
MSAnnika	1	CBX5-RPS27A
MSAnnika	1	CBX8-H2BC13
MSAnnika	1	CBX8-NPM1
MSAnnika	1	CCDC124-H2BC13
MSAnnika	1	CCDC58-PHB2
MSAnnika	1	CCDC86-H2BC13
MSAnnika	1	CCDC86-NPM1
MSAnnika	1	CCT2-CCT7
MSAnnika	1	CCT2-TCP1
MSAnnika	1	CCT2-TUBB
MSAnnika	1	CCT3-CCT4
MSAnnika	1	CCT3-TUBB
MSAnnika	1	CCT3-TXNDC9
MSAnnika	1	CCT4-DDX5
MSAnnika	1	CCT4-TCP1
MSAnnika	1	CCT6A-TUBA1B
MSAnnika	1	CCT7-U2AF2
MSAnnika	1	CCT8-FOXRED2
MSAnnika	1	CCT8-TUBB
MSAnnika	1	CD3EAP-POLR1D
MSAnnika	1	CD3EAP-POLR1E
MSAnnika	1	CDC16-CDC27
MSAnnika	1	CDC34-RPS27A
MSAnnika	1	CDC37-HSP90AA1
MSAnnika	1	CDC40-WDR70
MSAnnika	1	CDC42BPA-HNRNPM
MSAnnika	1	CDC45-WDHD1
MSAnnika	1	CDC5L-PAXIP1
MSAnnika	1	CDC5L-SNW1
MSAnnika	1	CDC73-PAF1
MSAnnika	1	CDC73-PHF3
MSAnnika	1	CDCA2-H2BS1
MSAnnika	1	CDCA2-KPNA2
MSAnnika	1	CDH2-CTNNA1
MSAnnika	1	CDH2-CTNNB1
MSAnnika	1	CDYL-MIER1
MSAnnika	1	CEBPZ-NOC2L
MSAnnika	1	CELF1-NUP107
MSAnnika	1	CENPE-RPL30
MSAnnika	1	CENPF-UGP2
MSAnnika	1	CENPH-CENPK
MSAnnika	1	CENPV-H2AC20
MSAnnika	1	CENPV-H2BC4
MSAnnika	1	CENPV-H3C15
MSAnnika	1	CFL1-WDR1
MSAnnika	1	CFL2-WDR1
MSAnnika	1	CHCHD1-MRPS9
MSAnnika	1	CHCHD3-CHCHD6
MSAnnika	1	CHCHD3-CKMT1A
MSAnnika	1	CHD1-HSP90AB1
MSAnnika	1	CHD4-GATAD2A
MSAnnika	1	CHMP2A-MIA2
MSAnnika	1	CHRAC1-POLE3
MSAnnika	1	CHTF18-MCM7
MSAnnika	1	CHTOP-DDX39B
MSAnnika	1	CIRBP-HNRNPC
MSAnnika	1	CISD2-PGRMC1
MSAnnika	1	CKAP4-HSP90AB1
MSAnnika	1	CKAP4-POGLUT3
MSAnnika	1	CKMT1A-ZFC3H1
MSAnnika	1	CLASP2-YWHAB
MSAnnika	1	CLPX-POLDIP2
MSAnnika	1	CNNM2-H2BC13
MSAnnika	1	CNOT1-TNKS1BP1
MSAnnika	1	CNPY3-HSP90AB1
MSAnnika	1	CNPY3-HSP90B1
MSAnnika	1	COA7-COX6B1
MSAnnika	1	COA7-PHB2
MSAnnika	1	COBLL1-KHDRBS1
MSAnnika	1	COG2-COG4
MSAnnika	1	COG5-COG7
MSAnnika	1	COPA-COPG1
MSAnnika	1	COPB1-COPB2
MSAnnika	1	COPB1-COPG1
MSAnnika	1	COPS3-COPS8
MSAnnika	1	COQ8A-HSPD1
MSAnnika	1	COQ8B-RBMX
MSAnnika	1	COX4I1-COX5B
MSAnnika	1	COX4I1-COX6C
MSAnnika	1	COX5A-STOML2
MSAnnika	1	COX5B-MDH2
MSAnnika	1	COX6B1-PHB2
MSAnnika	1	COX7A2-NDUFB3
MSAnnika	1	COX7A2-UQCRC2
MSAnnika	1	CPSF1-CPSF2
MSAnnika	1	CPSF2-CSTF3
MSAnnika	1	CPSF3-SYMPK
MSAnnika	1	CPSF6-NUDT21
MSAnnika	1	CRNKL1-PPIL2
MSAnnika	1	CSE1L-NUP50
MSAnnika	1	CSTF1-CSTF2
MSAnnika	1	CSTF2-CSTF3
MSAnnika	1	CTNNA1-PBRM1
MSAnnika	1	CTNND1-HMGXB4
MSAnnika	1	CTR9-PHF3
MSAnnika	1	CTR9-RPRD2
MSAnnika	1	CTR9-WDR61
MSAnnika	1	CUL1-RPS27A
MSAnnika	1	CUL4A-DDB1
MSAnnika	1	CUL5-RNF7
MSAnnika	1	CUSTOS-NAT10
MSAnnika	1	CUX1-TMEM115
MSAnnika	1	CWC15-PRPF19
MSAnnika	1	CWC15-SNW1
MSAnnika	1	CWC22-PRPF18
MSAnnika	1	CXADR-H2BC4
MSAnnika	1	CXorf56-DHX8
MSAnnika	1	CYB5B-VDAC3
MSAnnika	1	CYP51A1-PGRMC1
MSAnnika	1	DACH1-NUMA1
MSAnnika	1	DAD1-RPN1
MSAnnika	1	DAD1-RPN2
MSAnnika	1	DAD1-STT3B
MSAnnika	1	DAP3-MRPS35
MSAnnika	1	DAP3-MRPS9
MSAnnika	1	DARS1-MARS1
MSAnnika	1	DBT-GTPBP8
MSAnnika	1	DCAF13-UTP20
MSAnnika	1	DCTN1-PAFAH1B1
MSAnnika	1	DCTN2-DCTN3
MSAnnika	1	DDB1-PHIP
MSAnnika	1	DDX17-HNRNPA1
MSAnnika	1	DDX17-HNRNPM
MSAnnika	1	DDX17-HNRNPU
MSAnnika	1	DDX18-NOP14
MSAnnika	1	DDX18-RSL1D1
MSAnnika	1	DDX20-SMN1
MSAnnika	1	DDX20-SNRNP70
MSAnnika	1	DDX21-MPHOSPH10
MSAnnika	1	DDX21-NCAPG
MSAnnika	1	DDX21-NPM1
MSAnnika	1	DDX23-SNRNP200
MSAnnika	1	DDX24-RPL18
MSAnnika	1	DDX24-RPL18A
MSAnnika	1	DDX24-RPL7
MSAnnika	1	DDX3X-DDX5
MSAnnika	1	DDX3X-HNRNPA1
MSAnnika	1	DDX3X-HNRNPH1
MSAnnika	1	DDX3X-NONO
MSAnnika	1	DDX3X-SFPQ
MSAnnika	1	DDX41-DHX8
MSAnnika	1	DDX49-NAT10
MSAnnika	1	DDX5-HNRNPD
MSAnnika	1	DDX5-WBP11
MSAnnika	1	DDX50-NOC4L
MSAnnika	1	DDX56-URB2
MSAnnika	1	DDX6-LSM14B
MSAnnika	1	DEK-H2BS1
MSAnnika	1	DEK-H3C15
MSAnnika	1	DHCR24-TMEM109
MSAnnika	1	DHCR7-LMNB1
MSAnnika	1	DHX37-DIMT1
MSAnnika	1	DHX9-HNRNPA3
MSAnnika	1	DHX9-ILF3
MSAnnika	1	DHX9-NONO
MSAnnika	1	DIAPH2-NUMA1
MSAnnika	1	DIDO1-H2BC13
MSAnnika	1	DIEXF-UTP3
MSAnnika	1	DKC1-NOP10
MSAnnika	1	DLD-DLST
MSAnnika	1	DLD-MDH2
MSAnnika	1	DMAP1-YEATS4
MSAnnika	1	DNAJB12-EMC10
MSAnnika	1	DNAJC11-MTX1
MSAnnika	1	DNAJC3-GGCT
MSAnnika	1	DNAJC3-HSPA5
MSAnnika	1	DNMT3A-RPS27A
MSAnnika	1	DPF2-SMARCA4
MSAnnika	1	DPM1-LBR
MSAnnika	1	DPM1-RPS27A
MSAnnika	1	DPM1-SEC22B
MSAnnika	1	DPM1-VAPB
MSAnnika	1	DR1-DRAP1
MSAnnika	1	DRG1-LUZP1
MSAnnika	1	DSG2-JUP
MSAnnika	1	DSP-PLEC
MSAnnika	1	DSP-VIM
MSAnnika	1	DYNC1H1-ITPRID2
MSAnnika	1	DYNC1H1-PAFAH1B1
MSAnnika	1	EBNA1BP2-MRTO4
MSAnnika	1	EBNA1BP2-NPM1
MSAnnika	1	EBNA1BP2-PDCD11
MSAnnika	1	EBNA1BP2-RPL27A
MSAnnika	1	ECI1-HSPD1
MSAnnika	1	ECPAS-RPAP2
MSAnnika	1	EDF1-FAU
MSAnnika	1	EDF1-RPS28
MSAnnika	1	EEF1A1-FAU
MSAnnika	1	EEF1A1-H2BC13
MSAnnika	1	EEF1A1-PBDC1
MSAnnika	1	EEF1A1-PDZD8
MSAnnika	1	EEF1A1-TTLL12
MSAnnika	1	EEF1A1-ZPR1
MSAnnika	1	EEF1A2-FAU
MSAnnika	1	EEF1B2-EEF1D
MSAnnika	1	EEF1B2-EEF1G
MSAnnika	1	EEF1D-RRBP1
MSAnnika	1	EEF1G-RRBP1
MSAnnika	1	EEF2-IKBKG
MSAnnika	1	EEF2-RPL23
MSAnnika	1	EEF2-RPLP0
MSAnnika	1	EFTUD2-PRPF8
MSAnnika	1	EFTUD2-SNRPE
MSAnnika	1	EHD1-EHD4
MSAnnika	1	EIF1AX-EIF2S2
MSAnnika	1	EIF2B2-NIPBL
MSAnnika	1	EIF2B3-EIF2B4
MSAnnika	1	EIF2B3-EIF2S1
MSAnnika	1	EIF2B3-EIF2S3
MSAnnika	1	EIF3A-EIF3C
MSAnnika	1	EIF3A-EIF3D
MSAnnika	1	EIF3A-EIF4A1
MSAnnika	1	EIF3B-EIF3G
MSAnnika	1	EIF3B-EIF3I
MSAnnika	1	EIF3B-RPS9
MSAnnika	1	EIF3C-EIF3D
MSAnnika	1	EIF3C-EIF3E
MSAnnika	1	EIF3C-EIF3H
MSAnnika	1	EIF3C-RPS13
MSAnnika	1	EIF3D-EIF3H
MSAnnika	1	EIF3D-PRMT1
MSAnnika	1	EIF3D-RPS14
MSAnnika	1	EIF3G-RPS3
MSAnnika	1	EIF3H-EIF4G1
MSAnnika	1	EIF3J-PDAP1
MSAnnika	1	EIF4A1-EIF4B
MSAnnika	1	EIF4A1-PRRC2C
MSAnnika	1	EIF4A2-EIF4G1
MSAnnika	1	EIF4A3-SRSF3
MSAnnika	1	EIF4A3-ZC3H14
MSAnnika	1	EIF4G1-RPS13
MSAnnika	1	EIF4H-HSPA8
MSAnnika	1	ELP1-ELP2
MSAnnika	1	EMC1-EMC7
MSAnnika	1	EMC1-TMX1
MSAnnika	1	EMC2-EMC8
MSAnnika	1	EMC8-MMGT1
MSAnnika	1	EMD-LBR
MSAnnika	1	EMG1-ILKAP
MSAnnika	1	EMG1-NOP14
MSAnnika	1	ENY2-MCM3AP
MSAnnika	1	ENY2-NUP50
MSAnnika	1	EPN1-RPS27A
MSAnnika	1	EPRS1-IARS1
MSAnnika	1	EPS15L1-ITSN2
MSAnnika	1	ERCC1-ERCC4
MSAnnika	1	ERLIN1-ERP29
MSAnnika	1	ERP29-POLRMT
MSAnnika	1	ESF1-NOM1
MSAnnika	1	ETFA-ETFB
MSAnnika	1	EXOC2-EXOC3
MSAnnika	1	EXOC3-EXOC4
MSAnnika	1	EXOC5-EXOC8
MSAnnika	1	EXOC5-PSME3
MSAnnika	1	EXOSC1-EXOSC10
MSAnnika	1	EXOSC10-EXOSC6
MSAnnika	1	EXOSC10-UTP20
MSAnnika	1	EXOSC2-MTREX
MSAnnika	1	EXOSC3-EXOSC9
MSAnnika	1	EXOSC5-EXOSC6
MSAnnika	1	EXOSC5-EXOSC9
MSAnnika	1	EXOSC9-H2BC13
MSAnnika	1	EZR-NPM1
MSAnnika	1	FAM50A-TTC27
MSAnnika	1	FARSA-FARSB
MSAnnika	1	FAU-PDAP1
MSAnnika	1	FAU-RPS2
MSAnnika	1	FAU-RPS3
MSAnnika	1	FAU-RPS3A
MSAnnika	1	FBL-NOP58
MSAnnika	1	FBL-UTP4
MSAnnika	1	FCF1-RPS15A
MSAnnika	1	FCF1-UTP20
MSAnnika	1	FEN1-PCNA
MSAnnika	1	FKBP4-HSP90AA1
MSAnnika	1	FKBP8-PGRMC1
MSAnnika	1	FKBP8-TOMM20
MSAnnika	1	FLOT1-STX4
MSAnnika	1	FMC1-NDUFAB1
MSAnnika	1	FMR1-FXR1
MSAnnika	1	FNBP4-IK
MSAnnika	1	FTSJ3-NOC3L
MSAnnika	1	FUBP3-NONO
MSAnnika	1	FUS-NONO
MSAnnika	1	GADD45GIP1-MRPL33
MSAnnika	1	GANAB-MYDGF
MSAnnika	1	GANAB-PRKCSH
MSAnnika	1	GART-HNRNPU
MSAnnika	1	GATAD2A-MBD3
MSAnnika	1	GATAD2B-MBD3
MSAnnika	1	GCA-SRI
MSAnnika	1	GCN1-RPS19
MSAnnika	1	GDI2-RAB1A
MSAnnika	1	GID8-RANBP10
MSAnnika	1	GID8-RANBP9
MSAnnika	1	GIGYF2-YWHAB
MSAnnika	1	GIGYF2-YWHAE
MSAnnika	1	GIGYF2-YWHAQ
MSAnnika	1	GK-VDAC2
MSAnnika	1	GLE1-NUP88
MSAnnika	1	GLMN-HSP90AB1
MSAnnika	1	GLS-MDH2
MSAnnika	1	GNB2-GNG5
MSAnnika	1	GNB4-GNG5
MSAnnika	1	GNL2-NSA2
MSAnnika	1	GNL2-RPL23
MSAnnika	1	GNL2-RPL7A
MSAnnika	1	GOT2-KIDINS220
MSAnnika	1	GPD2-IMMT
MSAnnika	1	GPD2-PTGES2
MSAnnika	1	GPKOW-SNRNP200
MSAnnika	1	GRPEL1-HSPD1
MSAnnika	1	GTF3C3-GTF3C5
MSAnnika	1	GTPBP4-MRTO4
MSAnnika	1	GTPBP4-RPL9
MSAnnika	1	GTPBP4-RPS8
MSAnnika	1	GTPBP4-RRP15
MSAnnika	1	H1-H2BC15
MSAnnika	1	H1-HMGA1
MSAnnika	1	H1-KDM2A
MSAnnika	1	H1-LIG3
MSAnnika	1	H1-MACF1
MSAnnika	1	H1-MACROH2A2
MSAnnika	1	H1-MAP1B
MSAnnika	1	H1-NCL
MSAnnika	1	H1-NOLC1
MSAnnika	1	H1-PALD1
MSAnnika	1	H1-PSIP1
MSAnnika	1	H1-RPL10
MSAnnika	1	H1-RPL22
MSAnnika	1	H1-RPL35
MSAnnika	1	H1-RPL38
MSAnnika	1	H1-RPL8
MSAnnika	1	H1-RPS28
MSAnnika	1	H1-RYBP
MSAnnika	1	H1-SH3GLB1
MSAnnika	1	H1-SSRP1
MSAnnika	1	H1-TOP2A
MSAnnika	1	H1-UTP18
MSAnnika	1	H1-ZNF346
MSAnnika	1	H2AC20-H2AC6
MSAnnika	1	H2AC20-H2BC5
MSAnnika	1	H2AC20-H2BC9
MSAnnika	1	H2AC20-H2BS1
MSAnnika	1	H2AC20-HMGA1
MSAnnika	1	H2AC20-MACROH2A2
MSAnnika	1	H2AC20-NAP1L1
MSAnnika	1	H2AC20-NCL
MSAnnika	1	H2AC20-PHF6
MSAnnika	1	H2AC6-H2BC13
MSAnnika	1	H2AC6-H3C15
MSAnnika	1	H2AC6-H4C1
MSAnnika	1	H2AZ1-RPS27A
MSAnnika	1	H2AZ2-H3C15
MSAnnika	1	H2BC13-H2BC18
MSAnnika	1	H2BC13-H2BC4
MSAnnika	1	H2BC13-H2BC5
MSAnnika	1	H2BC13-HMGA1
MSAnnika	1	H2BC13-HNRNPA1
MSAnnika	1	H2BC13-HNRNPU
MSAnnika	1	H2BC13-IPO9
MSAnnika	1	H2BC13-LUZP1
MSAnnika	1	H2BC13-MEN1
MSAnnika	1	H2BC13-NCL
MSAnnika	1	H2BC13-NUMA1
MSAnnika	1	H2BC13-PSIP1
MSAnnika	1	H2BC13-SMARCA5
MSAnnika	1	H2BC13-SUB1
MSAnnika	1	H2BC13-UBTF
MSAnnika	1	H2BC15-H2BC4
MSAnnika	1	H2BC15-H2BC5
MSAnnika	1	H2BC15-H2BC9
MSAnnika	1	H2BC15-H3C15
MSAnnika	1	H2BC18-H2BS1
MSAnnika	1	H2BC18-H3C15
MSAnnika	1	H2BC4-H2BC5
MSAnnika	1	H2BC4-HMGA1
MSAnnika	1	H2BC4-HMGA2
MSAnnika	1	H2BC4-LMNB1
MSAnnika	1	H2BC4-NCL
MSAnnika	1	H2BC4-PSIP1
MSAnnika	1	H2BC4-RAB21
MSAnnika	1	H2BC4-TOP2B
MSAnnika	1	H2BC5-H2BS1
MSAnnika	1	H2BC9-H2BS1
MSAnnika	1	H2BC9-HMGA1
MSAnnika	1	H2BC9-NPM1
MSAnnika	1	H2BC9-PARP1
MSAnnika	1	H2BC9-PSIP1
MSAnnika	1	H2BC9-TBC1D24
MSAnnika	1	H2BS1-H4C1
MSAnnika	1	H2BS1-MEN1
MSAnnika	1	H2BS1-RSF1
MSAnnika	1	H2BS1-TMPO
MSAnnika	1	H2BS1-TOP2A
MSAnnika	1	H3C15-HMGA1
MSAnnika	1	H3C15-HNRNPC
MSAnnika	1	H3C15-LBR
MSAnnika	1	H3C15-MPHOSPH8
MSAnnika	1	H3C15-MYH9
MSAnnika	1	H3C15-NUCKS1
MSAnnika	1	H3C15-RAB21
MSAnnika	1	H3C15-RSF1
MSAnnika	1	H3C15-SMARCA4
MSAnnika	1	H3C15-SMARCA5
MSAnnika	1	H3C15-TOP2B
MSAnnika	1	H4C1-HMGN1
MSAnnika	1	H4C1-HP1BP3
MSAnnika	1	H4C1-NASP
MSAnnika	1	H4C1-PARP1
MSAnnika	1	H4C1-PEX5
MSAnnika	1	H4C1-RAN
MSAnnika	1	H4C1-RNF169
MSAnnika	1	H4C1-STXBP3
MSAnnika	1	H4C1-SUPT16H
MSAnnika	1	HACL1-HSD17B4
MSAnnika	1	HASPIN-VDAC1
MSAnnika	1	HAUS3-HAUS5
MSAnnika	1	HAUS6-ZC3H13
MSAnnika	1	HDAC1-MTA3
MSAnnika	1	HDAC1-SIN3A
MSAnnika	1	HDAC2-MTA2
MSAnnika	1	HDAC2-MTA3
MSAnnika	1	HDAC2-SIN3A
MSAnnika	1	HDLBP-RPS3
MSAnnika	1	HEATR1-NOL10
MSAnnika	1	HEATR1-SAMD4B
MSAnnika	1	HEATR3-RPL5
MSAnnika	1	HERC5-SMARCA2
MSAnnika	1	HGS-RPS27A
MSAnnika	1	HGS-STAM
MSAnnika	1	HIP1-RPS27A
MSAnnika	1	HK1-HK2
MSAnnika	1	HK1-VDAC2
MSAnnika	1	HMGB1-HMGB3
MSAnnika	1	HMGB1-STAG2
MSAnnika	1	HMGN1-NPM1
MSAnnika	1	HMGN1-RPL7A
MSAnnika	1	HNRNPA0-HNRNPC
MSAnnika	1	HNRNPA0-HNRNPD
MSAnnika	1	HNRNPA0-HNRNPK
MSAnnika	1	HNRNPA1-HNRNPF
MSAnnika	1	HNRNPA1-KHSRP
MSAnnika	1	HNRNPA1-PABPC1
MSAnnika	1	HNRNPA1-PIK3R1
MSAnnika	1	HNRNPA1-PRMT1
MSAnnika	1	HNRNPA1-PTBP1
MSAnnika	1	HNRNPA1-RALY
MSAnnika	1	HNRNPA1-RPL35
MSAnnika	1	HNRNPA1-SRI
MSAnnika	1	HNRNPA1-SRPRB
MSAnnika	1	HNRNPA1-SRSF1
MSAnnika	1	HNRNPA1-SRSF9
MSAnnika	1	HNRNPA1-TNPO2
MSAnnika	1	HNRNPA2B1-HNRNPK
MSAnnika	1	HNRNPA2B1-HNRNPL
MSAnnika	1	HNRNPA2B1-KHDRBS1
MSAnnika	1	HNRNPA3-HNRNPD
MSAnnika	1	HNRNPA3-HNRNPK
MSAnnika	1	HNRNPA3-HNRNPL
MSAnnika	1	HNRNPA3-HNRNPM
MSAnnika	1	HNRNPA3-PTBP1
MSAnnika	1	HNRNPA3-PTBP3
MSAnnika	1	HNRNPA3-RBMX
MSAnnika	1	HNRNPA3-RPS27A
MSAnnika	1	HNRNPC-HNRNPF
MSAnnika	1	HNRNPC-KHSRP
MSAnnika	1	HNRNPC-PTBP3
MSAnnika	1	HNRNPC-RBM3
MSAnnika	1	HNRNPC-SFPQ
MSAnnika	1	HNRNPC-SRSF9
MSAnnika	1	HNRNPC-XRCC6
MSAnnika	1	HNRNPD-HNRNPUL2
MSAnnika	1	HNRNPD-IGF2BP1
MSAnnika	1	HNRNPD-ILF2
MSAnnika	1	HNRNPD-NCL
MSAnnika	1	HNRNPD-PABPC1
MSAnnika	1	HNRNPD-PTBP3
MSAnnika	1	HNRNPD-RALY
MSAnnika	1	HNRNPD-RPL10A
MSAnnika	1	HNRNPDL-HNRNPH1
MSAnnika	1	HNRNPDL-ILF3
MSAnnika	1	HNRNPDL-NONO
MSAnnika	1	HNRNPDL-RBMX
MSAnnika	1	HNRNPF-HNRNPM
MSAnnika	1	HNRNPF-HNRNPU
MSAnnika	1	HNRNPF-RBMX
MSAnnika	1	HNRNPH1-KHSRP
MSAnnika	1	HNRNPH1-NONO
MSAnnika	1	HNRNPH1-SFPQ
MSAnnika	1	HNRNPK-MATR3
MSAnnika	1	HNRNPK-RPS27A
MSAnnika	1	HNRNPL-HNRNPU
MSAnnika	1	HNRNPL-MATR3
MSAnnika	1	HNRNPL-NONO
MSAnnika	1	HNRNPL-PTBP3
MSAnnika	1	HNRNPL-RBMX
MSAnnika	1	HNRNPM-RBMX
MSAnnika	1	HNRNPM-SFPQ
MSAnnika	1	HNRNPM-USP47
MSAnnika	1	HNRNPU-ILF2
MSAnnika	1	HNRNPU-PHB
MSAnnika	1	HNRNPU-RBMX
MSAnnika	1	HNRNPU-RPS27A
MSAnnika	1	HNRNPU-RRBP1
MSAnnika	1	HNRNPU-SEPTIN6
MSAnnika	1	HNRNPU-WDR33
MSAnnika	1	HOMER1-HOMER2
MSAnnika	1	HOOK1-HOOK3
MSAnnika	1	HPCAL1-MCM4
MSAnnika	1	HPRT1-PRTFDC1
MSAnnika	1	HSP90AA1-HSPA1B
MSAnnika	1	HSP90AA1-HSPA8
MSAnnika	1	HSP90AA1-RPS27A
MSAnnika	1	HSP90AB1-PPIB
MSAnnika	1	HSP90B1-MESD
MSAnnika	1	HSP90B1-PDIA4
MSAnnika	1	HSP90B1-PPIB
MSAnnika	1	HSPA1B-HSPA8
MSAnnika	1	HSPA1B-HSPBP1
MSAnnika	1	HSPA1B-HSPH1
MSAnnika	1	HSPA1B-TUBA1B
MSAnnika	1	HSPA5-MTA2
MSAnnika	1	HSPA5-RPN1
MSAnnika	1	HSPA5-SERPINH1
MSAnnika	1	HSPA8-HSPBP1
MSAnnika	1	HSPA8-ST13
MSAnnika	1	HSPA9-HSPD1
MSAnnika	1	HSPA9-MRPL12
MSAnnika	1	HSPA9-PYCR2
MSAnnika	1	HSPA9-TRAP1
MSAnnika	1	HSPD1-PMPCB
MSAnnika	1	HSPD1-SHMT2
MSAnnika	1	HSPD1-TRAP1
MSAnnika	1	HSPD1-TUFM
MSAnnika	1	HSPE1-LYPLA1
MSAnnika	1	HSPE1-MMUT
MSAnnika	1	HSPE1-MPST
MSAnnika	1	HSPE1-PPOX
MSAnnika	1	HTATSF1-SF3B1
MSAnnika	1	IBTK-RPL27
MSAnnika	1	IGF2BP1-IGF2BP2
MSAnnika	1	IGF2BP3-RPL24
MSAnnika	1	IK-RBM39
MSAnnika	1	ILF2-STRBP
MSAnnika	1	ILF2-ZFR
MSAnnika	1	ILF3-STRBP
MSAnnika	1	IMPDH1-IMPDH2
MSAnnika	1	IPO5-NOP14
MSAnnika	1	IPO5-RPL13
MSAnnika	1	IPO5-RPL27A
MSAnnika	1	IPO5-RPL29
MSAnnika	1	IPO7-KPNA2
MSAnnika	1	IPO7-KPNB1
MSAnnika	1	KARS1-RARS1
MSAnnika	1	KDM1B-NSD3
MSAnnika	1	KHSRP-RBMX
MSAnnika	1	KIF21A-PSMD3
MSAnnika	1	KIF5B-POLR2A
MSAnnika	1	KPNA1-NUP50
MSAnnika	1	KPNA2-KPNB1
MSAnnika	1	KPNA2-NUP50
MSAnnika	1	KPNA3-RCC1
MSAnnika	1	KPNA6-TCERG1
MSAnnika	1	KPNB1-RANBP2
MSAnnika	1	KRI1-NOP10
MSAnnika	1	KRI1-NPM1
MSAnnika	1	KRI1-RPS14
MSAnnika	1	KRR1-MPHOSPH10
MSAnnika	1	KRR1-NAT10
MSAnnika	1	KRR1-NPM1
MSAnnika	1	KRT18-PLEC
MSAnnika	1	KTN1-QARS1
MSAnnika	1	LAP3-NUP107
MSAnnika	1	LARP1-RPS17
MSAnnika	1	LARP1-RPS3
MSAnnika	1	LARS1-TMF1
MSAnnika	1	LAS1L-PELP1
MSAnnika	1	LCLAT1-PGRMC1
MSAnnika	1	LIG3-NOLC1
MSAnnika	1	LIN7A-LIN7C
MSAnnika	1	LIN7A-MPP2
MSAnnika	1	LLGL1-PRKCI
MSAnnika	1	LMF2-PGRMC1
MSAnnika	1	LMNA-SEC22B
MSAnnika	1	LMNB1-PGRMC1
MSAnnika	1	LMNB1-RPS27A
MSAnnika	1	LMNB1-SEC22B
MSAnnika	1	LMNB1-TECR
MSAnnika	1	LMNB1-TMX1
MSAnnika	1	LMNB1-TOR1AIP1
MSAnnika	1	LMNB2-RPS27A
MSAnnika	1	LRPPRC-MTPAP
MSAnnika	1	LRRC59-RPL27A
MSAnnika	1	LRRC59-RPN1
MSAnnika	1	LRRC59-RPS9
MSAnnika	1	LRRC59-RRBP1
MSAnnika	1	LRRC59-SEC22B
MSAnnika	1	LRRC59-SND1
MSAnnika	1	LSM4-PATL1
MSAnnika	1	LSM4-PRPF3
MSAnnika	1	LSM5-LSM6
MSAnnika	1	LSM6-PRPF3
MSAnnika	1	LSM7-PRPF3
MSAnnika	1	LTV1-RPS3
MSAnnika	1	LTV1-TSR1
MSAnnika	1	LYRM7-UQCRFS1
MSAnnika	1	MAGED2-NAP1L1
MSAnnika	1	MAGED2-NAP1L4
MSAnnika	1	MAK16-RPF1
MSAnnika	1	MAP1B-MAP1S
MSAnnika	1	MAP7-SRA1
MSAnnika	1	MATR3-RBM14
MSAnnika	1	MATR3-SUGP2
MSAnnika	1	MATR3-TASOR
MSAnnika	1	MBD3-MTA2
MSAnnika	1	MDC1-RPS27A
MSAnnika	1	MDH2-SHMT2
MSAnnika	1	MDH2-SLC25A5
MSAnnika	1	MDH2-TUFM
MSAnnika	1	MED1-MED14
MSAnnika	1	MED1-MED4
MSAnnika	1	MED14-MED17
MSAnnika	1	MEN1-PSIP1
MSAnnika	1	MFAP1-SRSF1
MSAnnika	1	MIA2-PGRMC1
MSAnnika	1	MIS12-PMF1
MSAnnika	1	MKI67-SF3B6
MSAnnika	1	MMGT1-PGRMC1
MSAnnika	1	MOB4-STRN
MSAnnika	1	MOB4-STRN3
MSAnnika	1	MORF4L1-POLR2C
MSAnnika	1	MORF4L2-MRGBP
MSAnnika	1	MPHOSPH10-NOP14
MSAnnika	1	MPHOSPH10-RPS5
MSAnnika	1	MPHOSPH6-RPL30
MSAnnika	1	MRE11-NBN
MSAnnika	1	MRPL10-MRPL53
MSAnnika	1	MRPL11-MRPL16
MSAnnika	1	MRPL21-MRPL44
MSAnnika	1	MRPL24-MRPL47
MSAnnika	1	MRPL28-OXA1L
MSAnnika	1	MRPL40-RALGAPA2
MSAnnika	1	MRPL53-MRPS18A
MSAnnika	1	MRPS14-PTCD3
MSAnnika	1	MRPS31-PTCD3
MSAnnika	1	MRPS7-MRPS9
MSAnnika	1	MRTO4-NPM1
MSAnnika	1	MSN-NPM1
MSAnnika	1	MTDH-RPL27
MSAnnika	1	MTDH-RPS7
MSAnnika	1	MTMR1-SBF1
MSAnnika	1	MTREX-PELP1
MSAnnika	1	MVB12A-TSG101
MSAnnika	1	MYBBP1A-RPL34
MSAnnika	1	MYH10-MYL6B
MSAnnika	1	MYH14-MYL12A
MSAnnika	1	MYO6-RPS27A
MSAnnika	1	NAA10-NAA15
MSAnnika	1	NACA-RPL26
MSAnnika	1	NAPA-NAPG
MSAnnika	1	NAPA-STX8
MSAnnika	1	NAPG-NSF
MSAnnika	1	NCAPD2-SMC2
MSAnnika	1	NCAPD3-SMC4
MSAnnika	1	NCAPG2-NCAPH2
MSAnnika	1	NCBP1-RBBP6
MSAnnika	1	NCBP1-ZC3H18
MSAnnika	1	NCL-PDCD11
MSAnnika	1	NCL-RPL27
MSAnnika	1	NCL-RPL30
MSAnnika	1	NCL-RPL34
MSAnnika	1	NCL-RPL7A
MSAnnika	1	NCOA5-ZNF638
MSAnnika	1	NCS1-USP24
MSAnnika	1	NDC80-NUF2
MSAnnika	1	NDUFA11-UQCRH
MSAnnika	1	NDUFA5-NDUFA7
MSAnnika	1	NDUFA7-NDUFS2
MSAnnika	1	NDUFA7-NDUFS3
MSAnnika	1	NDUFA8-NDUFS5
MSAnnika	1	NDUFA8-TIMMDC1
MSAnnika	1	NDUFA9-NDUFS7
MSAnnika	1	NDUFAB1-NFS1
MSAnnika	1	NDUFAF4-NDUFS3
MSAnnika	1	NDUFB3-SLC25A5
MSAnnika	1	NDUFB3-SLC25A6
MSAnnika	1	NDUFS1-NDUFS6
MSAnnika	1	NDUFV1-NDUFV2
MSAnnika	1	NELFE-ZNF512
MSAnnika	1	NGDN-RRP9
MSAnnika	1	NIFK-RPL23A
MSAnnika	1	NIFK-RPL7A
MSAnnika	1	NIP7-NOP2
MSAnnika	1	NIP7-RRS1
MSAnnika	1	NIPBL-SMC3
MSAnnika	1	NOB1-RPS3A
MSAnnika	1	NOC2L-NOC3L
MSAnnika	1	NOC2L-RBM34
MSAnnika	1	NOC3L-NPM1
MSAnnika	1	NOC3L-RPL7A
MSAnnika	1	NOC4L-NOP14
MSAnnika	1	NOL10-UTP3
MSAnnika	1	NOL7-UTP11
MSAnnika	1	NOL9-TEX10
MSAnnika	1	NOMO1-PRKCSH
MSAnnika	1	NONO-PTBP1
MSAnnika	1	NONO-PTBP3
MSAnnika	1	NONO-RBMX
MSAnnika	1	NONO-YLPM1
MSAnnika	1	NOP14-RPS12
MSAnnika	1	NOP16-RPL13
MSAnnika	1	NOP16-RPL27A
MSAnnika	1	NOP16-RSL1D1
MSAnnika	1	NOP2-NPM1
MSAnnika	1	NOP2-RPL10A
MSAnnika	1	NOP53-RPL7A
MSAnnika	1	NOP56-UTP14A
MSAnnika	1	NOP58-UTP18
MSAnnika	1	NPM1-PDCD11
MSAnnika	1	NPM1-PPAN
MSAnnika	1	NPM1-RPL12
MSAnnika	1	NPM1-RPL15
MSAnnika	1	NPM1-RPL22
MSAnnika	1	NPM1-RPL26
MSAnnika	1	NPM1-RPL27A
MSAnnika	1	NPM1-RPL31
MSAnnika	1	NPM1-RPL35A
MSAnnika	1	NPM1-RPS11
MSAnnika	1	NPM1-RPS27A
MSAnnika	1	NPM1-RPS6
MSAnnika	1	NPM1-RPS7
MSAnnika	1	NPM1-RPS9
MSAnnika	1	NPM1-RRBP1
MSAnnika	1	NPM1-SRP14
MSAnnika	1	NRDE2-NUP50
MSAnnika	1	NSMCE3-NSMCE4A
MSAnnika	1	NSRP1-PPIL4
MSAnnika	1	NSUN2-RPL29
MSAnnika	1	NUMA1-PSMD1
MSAnnika	1	NUP107-RANBP2
MSAnnika	1	NUP107-TPR
MSAnnika	1	NUP153-NUP155
MSAnnika	1	NUP153-TNPO2
MSAnnika	1	NUP155-SMPD4
MSAnnika	1	NUP155-TMEM209
MSAnnika	1	NUP160-NUP98
MSAnnika	1	NUP188-NUP62
MSAnnika	1	NUP205-NUP35
MSAnnika	1	NUP205-NUP58
MSAnnika	1	NUP205-NUP98
MSAnnika	1	NUP205-TMEM209
MSAnnika	1	NUP54-NUP58
MSAnnika	1	NUP54-NUP62
MSAnnika	1	NUP62-NUP88
MSAnnika	1	NUP85-NUP88
MSAnnika	1	NUP85-SEH1L
MSAnnika	1	NUP88-NUP93
MSAnnika	1	NUP93-NUP98
MSAnnika	1	NUP93-TPR
MSAnnika	1	NUP98-SEH1L
MSAnnika	1	NUP98-TPR
MSAnnika	1	NVL-RPL7A
MSAnnika	1	NXF1-RANGAP1
MSAnnika	1	OCIAD1-PHB
MSAnnika	1	OCIAD1-VDAC2
MSAnnika	1	ORC2-ORC3
MSAnnika	1	ORC3-ORC5
MSAnnika	1	P4HA1-P4HB
MSAnnika	1	P4HA2-P4HB
MSAnnika	1	P4HB-PPIB
MSAnnika	1	PAAF1-PSMC5
MSAnnika	1	PABPC1-RPS27A
MSAnnika	1	PABPC4-RPS27A
MSAnnika	1	PABPN1-RBM26
MSAnnika	1	PAFAH1B2-PAFAH1B3
MSAnnika	1	PARN-UTP14A
MSAnnika	1	PARN-YEATS4
MSAnnika	1	PARP1-PRKDC
MSAnnika	1	PARP1-RPL27
MSAnnika	1	PARP1-RPL35
MSAnnika	1	PARP1-SSRP1
MSAnnika	1	PDAP1-RPS18
MSAnnika	1	PDCD10-STK24
MSAnnika	1	PDCD10-STK26
MSAnnika	1	PDCD2L-RPS2
MSAnnika	1	PDCD6IP-RPS27A
MSAnnika	1	PELP1-SENP3
MSAnnika	1	PES1-WDR12
MSAnnika	1	PFDN1-PFDN2
MSAnnika	1	PFDN1-TUBA1B
MSAnnika	1	PFDN2-PFDN6
MSAnnika	1	PFDN4-PFDN6
MSAnnika	1	PFDN4-VBP1
MSAnnika	1	PFDN5-PFDN6
MSAnnika	1	PFDN6-VBP1
MSAnnika	1	PFN1-RPS27A
MSAnnika	1	PGAM1-RPS27A
MSAnnika	1	PGRMC1-RAB8A
MSAnnika	1	PGRMC1-SEC61A1
MSAnnika	1	PGRMC1-STT3B
MSAnnika	1	PGRMC1-TECR
MSAnnika	1	PGRMC1-TMEM214
MSAnnika	1	PGRMC2-SURF4
MSAnnika	1	PHB-YME1L1
MSAnnika	1	PHB2-TOP2B
MSAnnika	1	PHF10-SMARCB1
MSAnnika	1	PHF3-WDR82
MSAnnika	1	PHF5A-SLC4A1AP
MSAnnika	1	PHF5A-TTC33
MSAnnika	1	PI4KB-YWHAB
MSAnnika	1	PLRG1-PRPF19
MSAnnika	1	PLRG1-SNW1
MSAnnika	1	PMPCB-TIMM44
MSAnnika	1	PNO1-RPS28
MSAnnika	1	POLA1-POLA2
MSAnnika	1	POLD2-POLD3
MSAnnika	1	POLR1A-POLR1E
MSAnnika	1	POLR2A-TCEA1
MSAnnika	1	POLR2D-SUPT6H
MSAnnika	1	POLR3C-RDX
MSAnnika	1	PPAN-RRP15
MSAnnika	1	PPIA-PPIF
MSAnnika	1	PPIH-PRPF18
MSAnnika	1	PPIH-PRPF3
MSAnnika	1	PPIL1-SNW1
MSAnnika	1	PPP1CC-RRP1B
MSAnnika	1	PPP1R10-WDR82
MSAnnika	1	PPP1R7-VCP
MSAnnika	1	PPP2R1A-STRN
MSAnnika	1	PPP2R5C-PRR14L
MSAnnika	1	PPWD1-SNRNP200
MSAnnika	1	PRPF19-SNRNP40
MSAnnika	1	PRPF19-WBP11
MSAnnika	1	PRPF3-PRPF6
MSAnnika	1	PRPF3-SMNDC1
MSAnnika	1	PRPF31-SF3A1
MSAnnika	1	PRPF31-TXNL4A
MSAnnika	1	PRPF4B-PRPF6
MSAnnika	1	PRPF4B-PRPF8
MSAnnika	1	PRPF4B-SART1
MSAnnika	1	PRPF6-SART1
MSAnnika	1	PRPF6-SNU13
MSAnnika	1	PRPF8-SMU1
MSAnnika	1	PRPF8-USP39
MSAnnika	1	PRPS2-PRPSAP1
MSAnnika	1	PSMA1-PSMA3
MSAnnika	1	PSMA1-PSMG1
MSAnnika	1	PSMA2-PSMA4
MSAnnika	1	PSMA2-PSMB3
MSAnnika	1	PSMA4-PSMC5
MSAnnika	1	PSMA5-PSMA7
MSAnnika	1	PSMA7-PSMB2
MSAnnika	1	PSMA7-PSMC1
MSAnnika	1	PSMB1-PSMB7
MSAnnika	1	PSMB3-PSMB7
MSAnnika	1	PSMB4-PSMB7
MSAnnika	1	PSMC1-PSMC3
MSAnnika	1	PSMC1-PSMC5
MSAnnika	1	PSMC2-PSMC4
MSAnnika	1	PSMC2-PSMC6
MSAnnika	1	PSMC2-PSMD2
MSAnnika	1	PSMC3-PSMC4
MSAnnika	1	PSMC3-PSMC5
MSAnnika	1	PSMC3-PSMD9
MSAnnika	1	PSMC4-PSMC6
MSAnnika	1	PSMC4-PSMD12
MSAnnika	1	PSMC5-PSMC6
MSAnnika	1	PSMC5-PSMD11
MSAnnika	1	PSMC5-PSMD3
MSAnnika	1	PSMC6-PSMD14
MSAnnika	1	PSMC6-RPS27A
MSAnnika	1	PSMD1-PSMD7
MSAnnika	1	PSMD10-PSMD12
MSAnnika	1	PSMD11-PSMD12
MSAnnika	1	PSMD13-PSMD4
MSAnnika	1	PSMD14-PSMD3
MSAnnika	1	PSMD14-PSMD7
MSAnnika	1	PSMD3-PSMD8
MSAnnika	1	PSPC1-SFPQ
MSAnnika	1	PTBP3-RBM10
MSAnnika	1	PUF60-SF3B1
MSAnnika	1	PUF60-SRSF11
MSAnnika	1	PUM3-RPL8
MSAnnika	1	PWP1-RPL15
MSAnnika	1	PYCR1-PYCR2
MSAnnika	1	RAB1A-SURF4
MSAnnika	1	RAB5A-RAB5C
MSAnnika	1	RABGGTA-RABGGTB
MSAnnika	1	RACK1-RPS16
MSAnnika	1	RACK1-RPS17
MSAnnika	1	RACK1-RPSA
MSAnnika	1	RAD21-SMC1A
MSAnnika	1	RAD21-SMC3
MSAnnika	1	RAD23A-RAD23B
MSAnnika	1	RAD23B-RPS27A
MSAnnika	1	RAD50-UACA
MSAnnika	1	RALBP1-REPS1
MSAnnika	1	RAN-RANBP2
MSAnnika	1	RAN-RCC1
MSAnnika	1	RAN-RPS27A
MSAnnika	1	RAN-XPO1
MSAnnika	1	RANBP2-RANGAP1
MSAnnika	1	RANBP2-SUMO1
MSAnnika	1	RB1CC1-TPR
MSAnnika	1	RBM10-RBM17
MSAnnika	1	RBM14-RPS16
MSAnnika	1	RBM14-RPS19
MSAnnika	1	RBM17-SF3B1
MSAnnika	1	RBM28-RBM34
MSAnnika	1	RBM28-REXO4
MSAnnika	1	RBM34-RPL7A
MSAnnika	1	RBM39-U2AF1
MSAnnika	1	RBM5-SUGP1
MSAnnika	1	RBM6-RCN1
MSAnnika	1	RBMX-SLTM
MSAnnika	1	RBMX-SRSF3
MSAnnika	1	RBMX-THOC3
MSAnnika	1	RCC1-RPS27A
MSAnnika	1	RCL1-RPS23
MSAnnika	1	RFC1-RFC3
MSAnnika	1	RFC1-RPL13
MSAnnika	1	RFC1-SERBP1
MSAnnika	1	RFC2-RFC5
MSAnnika	1	RILPL1-TET2
MSAnnika	1	RNF123-UBAC1
MSAnnika	1	RNF40-SPEN
MSAnnika	1	RNF5-RPS27A
MSAnnika	1	RPA2-RPA3
MSAnnika	1	RPAP3-RUVBL1
MSAnnika	1	RPF1-RPL17
MSAnnika	1	RPL10A-RPL11
MSAnnika	1	RPL10A-RPS27A
MSAnnika	1	RPL10A-SFPQ
MSAnnika	1	RPL11-SLIT2
MSAnnika	1	RPL12-RPLP0
MSAnnika	1	RPL12-TBL2
MSAnnika	1	RPL13-RPL7A
MSAnnika	1	RPL13A-RPL18A
MSAnnika	1	RPL13A-RPL4
MSAnnika	1	RPL17-RPL35A
MSAnnika	1	RPL18-RPL27A
MSAnnika	1	RPL18-RPL4
MSAnnika	1	RPL19-RPS13
MSAnnika	1	RPL23-RPL24
MSAnnika	1	RPL23-RPL27A
MSAnnika	1	RPL23A-RPS6
MSAnnika	1	RPL23A-SERBP1
MSAnnika	1	RPL24-RPL3
MSAnnika	1	RPL24-RPS24
MSAnnika	1	RPL24-RPS3A
MSAnnika	1	RPL26-RPL4
MSAnnika	1	RPL27-RPL7L1
MSAnnika	1	RPL27-RPS12
MSAnnika	1	RPL27-TUBB
MSAnnika	1	RPL27A-RPL29
MSAnnika	1	RPL28-RPL4
MSAnnika	1	RPL3-RPS6
MSAnnika	1	RPL30-RPL37A
MSAnnika	1	RPL31-RPL35
MSAnnika	1	RPL31-SEC61B
MSAnnika	1	RPL35-RPL4
MSAnnika	1	RPL35-RPL7A
MSAnnika	1	RPL35-RPS27A
MSAnnika	1	RPL35-TXLNA
MSAnnika	1	RPL36-RPL7A
MSAnnika	1	RPL4-RPL6
MSAnnika	1	RPL4-RPL9
MSAnnika	1	RPL4-RRP1
MSAnnika	1	RPL7A-RPS24
MSAnnika	1	RPL7A-RPS4X
MSAnnika	1	RPL7A-RSL1D1
MSAnnika	1	RPN1-STT3A
MSAnnika	1	RPN1-TMEM109
MSAnnika	1	RPRD1A-RPRD1B
MSAnnika	1	RPRD1B-RPRD2
MSAnnika	1	RPS10-RPS12
MSAnnika	1	RPS10-SND1
MSAnnika	1	RPS11-RPS6
MSAnnika	1	RPS11-UTP20
MSAnnika	1	RPS12-RPS16
MSAnnika	1	RPS12-RPS19
MSAnnika	1	RPS12-RRP12
MSAnnika	1	RPS13-RPS27A
MSAnnika	1	RPS14-RPS28
MSAnnika	1	RPS14-RPS5
MSAnnika	1	RPS15-RPS27A
MSAnnika	1	RPS15A-RRS1
MSAnnika	1	RPS16-RPS19
MSAnnika	1	RPS16-RPS5
MSAnnika	1	RPS16-RRP12
MSAnnika	1	RPS19-RPS27A
MSAnnika	1	RPS19-SFPQ
MSAnnika	1	RPS2-RPS3
MSAnnika	1	RPS2-RPS9
MSAnnika	1	RPS20-RPS3
MSAnnika	1	RPS20-SERBP1
MSAnnika	1	RPS24-RPS9
MSAnnika	1	RPS27A-RPSA
MSAnnika	1	RPS27A-SMARCA2
MSAnnika	1	RPS27A-SRI
MSAnnika	1	RPS27A-STAM
MSAnnika	1	RPS27A-TMEM214
MSAnnika	1	RPS27A-TUBB4A
MSAnnika	1	RPS27A-UBA1
MSAnnika	1	RPS27A-UBA6
MSAnnika	1	RPS27A-UBE2A
MSAnnika	1	RPS27A-UBE2G1
MSAnnika	1	RPS27A-UBE2R2
MSAnnika	1	RPS27A-USP14
MSAnnika	1	RPS27A-VAMP3
MSAnnika	1	RPS27A-VCP
MSAnnika	1	RPS27A-VDAC1
MSAnnika	1	RPS27A-VDAC2
MSAnnika	1	RPS27A-VIM
MSAnnika	1	RPS27A-WRNIP1
MSAnnika	1	RPS27A-YWHAE
MSAnnika	1	RPS27A-ZNF512
MSAnnika	1	RPS28-RPS5
MSAnnika	1	RPS28-RPSA
MSAnnika	1	RPS3-RPSA
MSAnnika	1	RPS3A-SND1
MSAnnika	1	RPS4X-RPS6
MSAnnika	1	RPS5-SERBP1
MSAnnika	1	RPS6-TMEM214
MSAnnika	1	RPS9-SND1
MSAnnika	1	RPS9-UTP20
MSAnnika	1	RRP12-RRP8
MSAnnika	1	RRP15-WDR3
MSAnnika	1	RSBN1-RSBN1L
MSAnnika	1	SAFB-ZCRB1
MSAnnika	1	SARNP-SUPT16H
MSAnnika	1	SARS1-SH3GL1
MSAnnika	1	SCFD1-STX18
MSAnnika	1	SEC22B-SURF4
MSAnnika	1	SEC22B-TMEM109
MSAnnika	1	SELENOF-UGGT1
MSAnnika	1	SEPTIN10-SEPTIN2
MSAnnika	1	SEPTIN11-SEPTIN7
MSAnnika	1	SEPTIN2-SEPTIN6
MSAnnika	1	SF3A1-SF3B1
MSAnnika	1	SF3A1-SF3B2
MSAnnika	1	SF3A2-SF3A3
MSAnnika	1	SF3A2-SF3B4
MSAnnika	1	SF3A2-SF3B6
MSAnnika	1	SF3A3-SF3B3
MSAnnika	1	SF3A3-SNRPB2
MSAnnika	1	SF3B2-SNRPB
MSAnnika	1	SFPQ-SRSF2
MSAnnika	1	SLC25A3-SLC25A5
MSAnnika	1	SLC25A5-SLC25A6
MSAnnika	1	SMARCA2-SMARCC1
MSAnnika	1	SMARCA4-SMARCC2
MSAnnika	1	SMARCC1-SMARCC2
MSAnnika	1	SMC2-TOMM20
MSAnnika	1	SMPD4-TMEM209
MSAnnika	1	SNRNP200-SPEN
MSAnnika	1	SNRNP70-SRSF1
MSAnnika	1	SNRPD1-SNRPD2
MSAnnika	1	SNRPD3-SNRPN
MSAnnika	1	SNU13-UTP20
MSAnnika	1	SNX1-SNX6
MSAnnika	1	SPATS2-SPATS2L
MSAnnika	1	SPATS2L-TKTL1
MSAnnika	1	SPTLC1-SPTLC2
MSAnnika	1	SRP54-SRP68
MSAnnika	1	SRSF1-SRSF6
MSAnnika	1	SRSF1-SRSF7
MSAnnika	1	SRSF2-SRSF5
MSAnnika	1	SRSF3-SRSF7
MSAnnika	1	STIP1-TUBA1B
MSAnnika	1	STX7-VAMP3
MSAnnika	1	SUPT4H1-SUPT5H
MSAnnika	1	SYNJ2BP-TOMM20
MSAnnika	1	SYNJ2BP-VDAC1
MSAnnika	1	SYNJ2BP-VDAC2
MSAnnika	1	SYNJ2BP-VDAC3
MSAnnika	1	TAOK2-VCP
MSAnnika	1	TBCA-XPO5
MSAnnika	1	TECR-TMEM109
MSAnnika	1	THOC2-THOC3
MSAnnika	1	THOC2-THOC7
MSAnnika	1	TIMM13-TIMM8A
MSAnnika	1	TIMM50-TOMM40
MSAnnika	1	TJP1-TJP2
MSAnnika	1	TMED10-TMED7
MSAnnika	1	TMED10-TMED9
MSAnnika	1	TMED5-TMED9
MSAnnika	1	TMEM109-TMEM43
MSAnnika	1	TMEM109-TMX1
MSAnnika	1	TMEM109-TMX3
MSAnnika	1	TOMM20-TOMM22
MSAnnika	1	TOMM20-TOMM5
MSAnnika	1	TPD52L1-TPD52L2
MSAnnika	1	TPM3-TPM4
MSAnnika	1	TPR-ZC3HC1
MSAnnika	1	TRIAP1-TTC19
MSAnnika	1	TTC37-WDR61
MSAnnika	1	TUBA1B-VBP1
MSAnnika	1	TUFM-TXN2
MSAnnika	1	TUFM-UTP11
MSAnnika	1	UPF1-UPF2
MSAnnika	1	USP36-WDR3
MSAnnika	1	UTP14A-UTP18
MSAnnika	1	UTP14A-WDR46
MSAnnika	1	UTP4-WDR43
MSAnnika	1	UTP4-WDR75
MSAnnika	1	VAPA-VAPB
MSAnnika	1	VIRMA-WTAP
MSAnnika	1	VIRMA-ZC3H13
MSAnnika	1	VPS11-VPS18
MSAnnika	1	VPS4A-VTA1
MSAnnika	1	WASH6P-WASHC5
MSAnnika	1	WDR11-WDR44
MSAnnika	1	WDR3-WDR36
MSAnnika	1	YWHAB-YWHAG
MSAnnika	1	YWHAB-YWHAH
MSAnnika	1	YWHAB-YWHAQ
MSAnnika	1	YWHAB-YWHAZ
MSAnnika	1	YWHAG-YWHAZ
Scout	1	O95831 <=> Q99757
Scout	1	O00410 <=> Q9UH62
Scout	1	P34897 <=> P40926
Scout	1	O00264 <=> Q8N5K1
Scout	1	P50395 <=> P62820
Scout	1	O75489 <=> Q9P032
Scout	1	P37198 <=> Q7Z3B4
Scout	1	O15446 <=> Q9GZS1
Scout	1	Q9NZM3 <=> Q9UBC2
Scout	1	P09651 <=> Q99873
Scout	1	Q96EL3 <=> Q9NVS2
Scout	1	P18754 <=> P62826
Scout	1	O95456 <=> P25786
Scout	1	Q92499 <=> Q9Y3I0
Scout	1	P62829 <=> Q13823
Scout	1	P23246 <=> P62906
Scout	1	P08237 <=> P17858
Scout	1	O00571 <=> P17844
Scout	1	P63010;Q10567 <=> Q96CW1
Scout	1	Q99733 <=> Q9UNF1
Scout	1	P38159;Q96E39 <=> P84103
Scout	1	P0DP25;P0DP24;P0DP23 <=> Q00059
Scout	1	O76021 <=> Q9NVP1
Scout	1	P0DP25;P0DP24;P0DP23 <=> Q27J81
Scout	1	O00425 <=> P09651
Scout	1	Q92621 <=> Q96SK2
Scout	1	Q9H6T3 <=> Q9Y265
Scout	1	P25786 <=> P25788
Scout	1	P0DP25;P0DP24;P0DP23 <=> Q13428
Scout	1	P60842 <=> Q9Y520
Scout	1	Q10570 <=> Q9P2I0
Scout	1	O75694 <=> Q96SK2
Scout	1	P62241 <=> Q9BZE4
Scout	1	O75643 <=> Q92917
Scout	1	P16403 <=> Q13185
Scout	1	P09651 <=> P26599
Scout	1	P38159;Q96E39 <=> Q16629
Scout	1	O94927 <=> Q68CZ6
Scout	1	O15371 <=> O15372
Scout	1	O43395 <=> O75940
Scout	1	O75643 <=> Q9BUQ8
Scout	1	P20339 <=> P51148
Scout	1	P09651 <=> Q92945
Scout	1	O95478 <=> Q13823
Scout	1	P61254 <=> Q13765;E9PAV3
Scout	1	O75155;Q86VP6 <=> Q13619;Q13620
Scout	1	P62258 <=> Q6Y7W6
Scout	1	P62913 <=> Q9UG63
Scout	1	P16403 <=> Q99880;Q99879;Q99877;Q93079;Q5QNW6;P62807;P58876;P57053;O60814
Scout	1	O95602 <=> Q9GZS1
Scout	1	Q96JJ7 <=> Q9BVC6
Scout	1	P23246 <=> P52272
Scout	1	Q8N3C0 <=> Q9H1I8
Scout	1	P13639 <=> P62829
Scout	1	P16403 <=> P35268
Scout	1	P09651 <=> Q9UKM9
Scout	1	P09651 <=> Q92841
Scout	1	O60244 <=> Q15648
Scout	1	Q14697 <=> Q969H8
Scout	1	O95758;P26599 <=> P07910
Scout	1	P41227 <=> Q9BXJ9
Scout	1	O60318 <=> Q9NPA8
Scout	1	P84103 <=> Q16629
Scout	1	P17844;Q92841 <=> Q15233
Scout	1	Q9BUL8 <=> Q9Y6E0
Scout	1	P08865 <=> P63244
Scout	1	Q14240 <=> Q9Y520
Scout	1	Q02040 <=> Q9UQ35
Scout	1	P23193 <=> Q5VW32
Scout	1	P19338 <=> Q16777;Q99878;Q96KK5;Q9BTM1;Q93077;Q7L7L0;Q6FI13;P20671;P0C0S8;P04908
Scout	1	P49792 <=> P62826
Scout	1	Q9BUL8 <=> Q9P289
Scout	1	O00571 <=> P23246
Scout	1	P23246 <=> P61978
Scout	1	P22087 <=> Q969X6
Scout	1	P20290 <=> P35268
Scout	1	P19367 <=> P45880
Scout	1	Q15019 <=> Q9P0V9
Scout	1	Q12996 <=> Q9P2I0
Scout	1	O95758;P26599 <=> P51991
Scout	1	P62263 <=> Q8N9T8
Scout	1	Q16777;Q99878;Q96KK5;Q9BTM1;Q93077;Q7L7L0;Q6FI13;P20671;P0C0S8;P04908 <=> Q8IWS0
Scout	1	O75821 <=> P60842
Scout	1	P08708 <=> P63244
Scout	1	Q9BVJ6 <=> Q9Y5J1
Scout	1	P35580 <=> Q92614
Scout	1	P62424 <=> P62847
Scout	1	P20700 <=> P42166;P42167
Scout	1	P05388;Q8NHW5 <=> P50914
Scout	1	O96008 <=> Q15388
Scout	1	P09651 <=> P52597
Scout	1	P62851 <=> Q9UG63
Scout	1	Q13123 <=> Q14498
Scout	1	P23246 <=> P43243
Scout	1	Q13356 <=> Q9BZJ0
Scout	1	Q14676 <=> Q99880;Q99879;Q99877;Q93079;Q5QNW6;P62807;P58876;P57053;O60814;Q96A08
Scout	1	P20700 <=> Q9H3N1
Scout	1	P29692 <=> Q9P2E9
Scout	1	P07437 <=> P78371
Scout	1	P62829 <=> P83731
Scout	1	P53618 <=> Q9Y678
Scout	1	P18124 <=> Q9GZR7
Scout	1	P51991 <=> P52272
Scout	1	P55265 <=> Q12905
Scout	1	O75150 <=> Q96T58
Scout	1	Q12905 <=> Q96SI9
Scout	1	O60264;P28370 <=> Q9UIG0
Scout	1	O00159 <=> P0DP25;P0DP24;P0DP23
Scout	1	P61758 <=> Q9NQP4
Scout	1	Q13435 <=> Q15459
Scout	1	Q96EY5 <=> Q99816
Scout	1	P07437 <=> P49368
Scout	1	Q99880;Q99879;Q99877;Q93079;Q5QNW6;P62807;P58876;P57053;O60814;Q96A08 <=> Q9Y5B9
Scout	1	Q14141 <=> Q15019
Scout	1	Q12905 <=> Q96KR1
Scout	1	P31946 <=> Q6Y7W6
Scout	1	P35998 <=> P43686
Scout	1	P35998 <=> P62333
Scout	1	P62753 <=> Q8IY37
Scout	1	P62906 <=> Q14103
Scout	1	O95757;Q92598 <=> P0DMV9;P0DMV8
Scout	1	Q9NZI8 <=> Q9Y6M1
Scout	1	P48444 <=> P53621
Scout	1	P51659 <=> Q9Y2Q3
Scout	1	P38159 <=> P51991
Scout	1	P63261 <=> Q9UJW0
Scout	1	Q8IY37 <=> Q9UNQ2
Scout	1	P35250 <=> P40937
Scout	1	P09651 <=> Q13151
Scout	1	O00571 <=> P09651
Scout	1	O00232 <=> O75832
Scout	1	P62277 <=> Q04637
Scout	1	P54920 <=> Q99747
Scout	1	Q15311 <=> Q96D71
Scout	1	O14777 <=> Q9BZD4
Scout	1	P14406 <=> P22695
Scout	1	Q14103 <=> Q9NZI8
Scout	1	Q9UMS4 <=> Q9Y2W2
Scout	1	P06576 <=> P34897
Scout	1	P52948 <=> Q96EE3
Scout	1	O75475 <=> Q16777;Q99878;Q96KK5;Q9BTM1;Q93077;Q7L7L0;Q6FI13;P20671;P0C0S8;P04908
Scout	1	Q96EE3 <=> Q9BW27
Scout	1	Q16777;Q99878;Q96KK5;Q9BTM1;Q93077;Q7L7L0;Q6FI13;P20671;P0C0S8;P04908 <=> Q9P0M6
Scout	1	P05141 <=> P12236
Scout	1	P22033 <=> P61604
Scout	1	O60925 <=> P68363;Q71U36;P0DPH8;P0DPH7;Q6PEY2;Q9BQE3
Scout	1	Q05519 <=> Q9UHX1
Scout	1	Q68CP9 <=> Q92925
Scout	1	P22626 <=> P23246
Scout	1	Q15029 <=> Q6P2Q9
Scout	1	Q92900 <=> Q9HAU5
Scout	1	Q68CP9 <=> Q96GM5
Scout	1	P0DP25;P0DP24;P0DP23 <=> P33121
Scout	1	P16403 <=> Q02880
Scout	1	Q68CP9 <=> Q92922
Scout	1	P54920 <=> Q9UNK0
Scout	1	Q12981 <=> Q6NUQ1
Scout	1	P10809 <=> P34897
Scout	1	O60264 <=> Q71DI3
Scout	1	O43395 <=> O94906
Scout	1	P23193 <=> P24928
Scout	1	P04040 <=> P51659
Scout	1	O75419 <=> O75717
Scout	1	O00264 <=> P61006
Scout	1	O75396 <=> Q96AG4
Scout	1	Q6I9Y2 <=> Q8NI27
Scout	1	O94813 <=> P62913
Scout	1	P46781 <=> P62847
Scout	1	P16403 <=> P63173
Scout	1	P17844 <=> P52272
Scout	1	P05141 <=> Q00325
Scout	1	Q8TAT6 <=> Q92890
Scout	1	P61247 <=> Q7KZF4
Scout	1	P61011 <=> Q9UHB9
Scout	1	P46459 <=> Q99747
Scout	1	P0DP25;P0DP24;P0DP23 <=> P33993
Scout	1	P55060 <=> Q9UKX7
Scout	1	O95758;P26599 <=> Q14103
Scout	1	P61604 <=> P78540
Scout	1	P61978 <=> Q96PK6
Scout	1	Q14980 <=> Q9UI36
Scout	1	P04843 <=> P46779
Scout	1	P07437 <=> P68363;Q71U36;P0DPH8;P0DPH7;Q6PEY2;Q9BQE3
Scout	1	Q8IWA0 <=> Q969X6
Scout	1	O94925 <=> P40926
Scout	1	P62249 <=> Q5JTH9
Scout	1	P62750 <=> P83731
Scout	1	P17096 <=> Q16777;Q99878;Q96KK5;Q9BTM1;Q93077;Q7L7L0;Q6FI13;P20671;P0C0S8;P04908
Scout	1	Q15648 <=> Q9NPJ6
Scout	1	P38919 <=> Q6PJT7
Scout	1	O00483 <=> O95831
Scout	1	P09493 <=> P67936
Scout	1	P51398 <=> P82933
Scout	1	P18859 <=> P24539
Scout	1	O00566 <=> Q9UNX4
Scout	1	Q14146 <=> Q9NY93
Scout	1	Q14562 <=> Q9UJV9
Scout	1	P09874 <=> P61353
Scout	1	P40939 <=> P55084
Scout	1	O94776 <=> Q13547
Scout	1	O76021 <=> Q9Y3C1
Scout	1	P23528 <=> Q9BPX5
Scout	1	P15880 <=> P23396
Scout	1	P14868 <=> P56192
Scout	1	O00487 <=> O43242
Scout	1	Q8N1F7 <=> Q99567
Scout	1	P14625 <=> Q14696
Scout	1	O75694 <=> Q9NXE4
Scout	1	O75396 <=> Q14739
Scout	1	Q01780 <=> Q96B26
Scout	1	O43290 <=> Q13523
Scout	1	P42696 <=> P62424
Scout	1	Q13573 <=> Q9P013
Scout	1	P62913 <=> Q9H6F5
Scout	1	P25398 <=> Q5JTH9
Scout	1	P18077 <=> P18621
Scout	1	P31946 <=> Q9UBF8
Scout	1	P62195 <=> P62333
Scout	1	P63261 <=> Q8N8S7
Scout	1	P61247 <=> P62263
Scout	1	Q5JTJ3 <=> Q96BR5
Scout	1	P04843 <=> Q9BVC6
Scout	1	Q9Y2X3 <=> Q9Y5J1
Scout	1	P39019 <=> P62249
Scout	1	P26599 <=> P61978
Scout	1	P45880 <=> Q9NX40
Scout	1	O00231 <=> P62195
Scout	1	P38159;Q96E39 <=> Q14103
Scout	1	Q86TB9 <=> Q9Y4Z0
Scout	1	P46060 <=> Q9UBU9
Scout	1	P32969 <=> Q9BZE4
Scout	1	Q9NSD9 <=> Q9Y285
Scout	1	P10809 <=> Q12931
Scout	1	P09669 <=> P13073
Scout	1	P0DP25;P0DP24;P0DP23 <=> Q8IW35
Scout	1	P43304 <=> Q9H7Z7
Scout	1	P52292 <=> Q9UKX7
Scout	1	O00571 <=> Q15233
Scout	1	P32189;Q14409 <=> P45880
Scout	1	P38159 <=> P52272
Scout	1	P02545 <=> P50402
Scout	1	O43447 <=> Q99633
Scout	1	Q6P1J9 <=> Q92576
Scout	1	O15504 <=> Q9UBU9
Scout	1	Q8N5K1 <=> Q9H3N1
Scout	1	P47897 <=> Q86UP2
Scout	1	Q9NR50 <=> Q9UI10
Scout	1	P35232 <=> Q96TA2
Scout	1	Q09161 <=> Q7Z6E9
Scout	1	P09651 <=> Q96I24
Scout	1	P23246 <=> P31943;P55795
Scout	1	P25398 <=> P61353
Scout	1	Q13123 <=> Q8N3X1
Scout	1	O75691 <=> P55769
Scout	1	O75155;Q86VP6 <=> Q93034
Scout	1	Q13084 <=> Q9BYD2
Scout	1	P07437 <=> P50990
Scout	1	P17844 <=> P50991
Scout	1	Q13547 <=> Q96ST3
Scout	1	O60841 <=> P16403
Scout	1	O76021 <=> P19338
Scout	1	P07814 <=> P41252
Scout	1	P62277 <=> Q99613;B5ME19
Scout	1	Q13123 <=> Q13435
Scout	1	P12270 <=> P52948
Scout	1	Q16777;Q99878;Q96KK5;Q9BTM1;Q6FI13;P20671;P0C0S8 <=> Q99880;Q99879;Q99877;Q93079;Q5QNW6;P62807;P58876;P57053;O60814;Q96A08
Scout	1	P31943;P55795 <=> Q92945
Scout	1	P27348 <=> Q6Y7W6
Scout	1	O94973;O95782 <=> Q13492
Scout	1	P38159;Q96E39 <=> Q13595
Scout	1	P62424 <=> P62917
Scout	1	P10809 <=> P42126
Scout	1	O75439 <=> P10809
Scout	1	O95197 <=> Q9NQC3
Scout	1	P49792 <=> P57740
Scout	1	Q96P16 <=> Q9NQG5
Scout	1	P52948 <=> Q9BW27
Scout	1	Q8N183 <=> Q9P032
Scout	1	P47914 <=> Q08J23
Scout	1	O15042 <=> Q15029
Scout	1	Q15061 <=> Q969X6
Scout	1	P98175 <=> Q96I25
Scout	1	P30050 <=> Q9Y4P3
Scout	1	P10606 <=> P13073
Scout	1	P16403 <=> Q14103
Scout	1	P20290 <=> P42766
Scout	1	O60216 <=> Q14683
Scout	1	Q14690 <=> Q99848
Scout	1	P04843 <=> P27824
Scout	1	P63261 <=> Q9Y6R4
Scout	1	P55072 <=> Q8TAT6
Scout	1	O00566 <=> P78316
Scout	1	P39023 <=> P83731
Scout	1	Q15050 <=> Q9Y221
Scout	1	Q16186 <=> Q99460
Scout	1	P25398 <=> P46783
Scout	1	O43715 <=> Q6DKK2
Scout	1	O95478 <=> Q9NVX2
Scout	1	P14854 <=> Q99623
Scout	1	P38159;Q96E39 <=> Q96J01
Scout	1	O75396 <=> Q9BVC6
Scout	1	Q68CP9 <=> Q8TAQ2
Scout	1	P43034 <=> Q14204
Scout	1	P39019 <=> Q92616
Scout	1	P17987 <=> P50991
Scout	1	P38919 <=> P84103
Scout	1	O60645 <=> Q96A65
Scout	1	O00566 <=> Q14692
Scout	1	P0DP25;P0DP24;P0DP23 <=> Q9H307
Scout	1	P62424 <=> Q9NZM5
Scout	1	O95602 <=> Q13428
Scout	1	P61158 <=> P61160
Scout	1	P39023 <=> P62753
Scout	1	P62906 <=> Q8NC51
Scout	1	Q8IY81 <=> Q9NW13
Scout	1	P15311 <=> P35241
Scout	1	O00425;Q9NZI8 <=> P07910
Scout	1	P60903 <=> Q09666
Scout	1	P62249 <=> P63244
Scout	1	Q07021 <=> Q9UJZ1
Scout	1	O00567 <=> Q9BVJ6
Scout	1	P52597 <=> Q00839
Scout	1	P68104;Q5VTE0;Q05639 <=> Q9BVG4
Scout	1	P62269 <=> Q13442
Scout	1	P06748 <=> P62899
Scout	1	Q6PD62 <=> Q92576
Scout	1	P25786 <=> P61289
Scout	1	P42166;P42167 <=> P62805
Scout	1	P78316 <=> Q9NVP1
Scout	1	P51532 <=> Q8TAQ2
Scout	1	O00422 <=> Q9UKV3
Scout	1	Q07955 <=> Q13247
Scout	1	P14866 <=> P38159;Q96E39
Scout	1	P25398 <=> Q13895
Scout	1	P45973 <=> Q16777;Q99878;Q96KK5;Q9BTM1;Q93077;Q7L7L0;Q6FI13;P20671;P0C0S8;P04908
Scout	1	P62195 <=> Q13200
Scout	1	P50402 <=> Q14739
Scout	1	P0DP25;P0DP24;P0DP23 <=> Q13555
Scout	1	O00410 <=> P78316
Scout	1	P36578 <=> P56182
Scout	1	P39019 <=> Q96PK6
Scout	1	O00410 <=> P26373
Scout	1	Q8IY81 <=> Q9Y3U8
Scout	1	O43242 <=> P48556
Scout	1	P10606 <=> P40926
Scout	1	P17987 <=> P50990
Scout	1	O75691 <=> P62280
Scout	1	P09651 <=> Q15717
Scout	1	O00471 <=> Q8IYI6
Scout	1	P51532 <=> Q92785
Scout	1	P38159 <=> P43243
Scout	1	O15446 <=> P0DPB6
Scout	1	O15371 <=> P62857
Scout	1	P25398 <=> P78316
Scout	1	P63261 <=> Q9H981
Scout	1	P61604 <=> Q9Y276
Scout	1	O75691 <=> Q9NV06
Scout	1	Q13151 <=> Q14103
Scout	1	Q9BVC6 <=> Q9H3N1
Scout	1	O60645 <=> Q96KP1
Scout	1	Q15233 <=> Q96I24
Scout	1	P83916 <=> Q9H2P0
Scout	1	P17844 <=> P61978
Scout	1	P63261 <=> Q13045
Scout	1	P12532 <=> Q9NX63
Scout	1	Q8N766 <=> Q9NPA0
Scout	1	P43243 <=> Q9UK61
Scout	1	Q9BSC4 <=> Q9H0A0
Scout	1	O43143 <=> Q9Y2X3
Scout	1	P06576 <=> Q5TC12
Scout	1	Q9BTV4 <=> Q9BVC6
Scout	1	P10809 <=> Q9HAV7
Scout	1	P78316 <=> Q92979
Scout	1	P16403 <=> P42766
Scout	1	P49321 <=> P62805
Scout	1	Q9H0A0 <=> Q9NY61
Scout	1	Q16891 <=> Q96C01
Scout	1	P46776 <=> Q96AG4
Scout	1	O75533 <=> Q96I25
Scout	1	P31946 <=> Q04917
Scout	1	P42695 <=> Q9NTJ3
Scout	1	P27816 <=> Q9BXW9
Scout	1	P46782 <=> Q92979
Scout	1	Q68CP9 <=> Q6STE5
Scout	1	P25398 <=> P39019
Scout	1	Q13601 <=> Q9NY61
Scout	1	P0DPB6 <=> Q9H9Y6
Scout	1	P07737 <=> P63261
Scout	1	O75821 <=> P23396
Scout	1	Q15459 <=> Q8WWY3
Scout	1	P0DMV9;P0DMV8;P11142 <=> P13639
Scout	1	O00541 <=> Q8WTT2
Scout	1	Q13362 <=> Q5THK1
Scout	1	Q53GS7 <=> Q9UBU9
Scout	1	P22061 <=> Q9GZZ1
Scout	1	Q12905 <=> Q14103
Scout	1	P27824 <=> Q96JJ7
Scout	1	P25398 <=> P62249
Scout	1	P38646 <=> P52815
Scout	1	O60264 <=> P62805
Scout	1	P07910 <=> P52597
Scout	1	P42766 <=> P62917
Scout	1	P30050 <=> P61254
Scout	1	P46776 <=> Q07020
Scout	1	Q5VWQ0 <=> Q6PCB5
Scout	1	P78371 <=> Q99832
Scout	1	Q03701 <=> Q9NW13
Scout	1	Q8IY81 <=> Q8TDN6
Scout	1	P09651 <=> Q92945;Q96AE4;Q96I24
Scout	1	O15145 <=> O15511
Scout	1	O00264 <=> Q6NUQ4
Scout	1	P63261 <=> Q6WCQ1
Scout	1	P0DP25;P0DP24;P0DP23 <=> Q12965
Scout	1	P14868 <=> Q13155
Scout	1	Q5UCC4 <=> Q9NXW2
Scout	1	O95983 <=> Q8WXI9
Scout	1	O75367 <=> Q16777;Q99878;Q96KK5;Q9BTM1;Q93077;Q7L7L0;Q6FI13;P20671;P0C0S8;P04908
Scout	1	P62081 <=> Q86UE4
Scout	1	P61619 <=> Q9UGP8
Scout	1	P38159;Q96E39 <=> Q13151
Scout	1	Q07955 <=> Q13242
Scout	1	P46781 <=> Q7KZF4
Scout	1	P05388;Q8NHW5 <=> P30050
Scout	1	P62805 <=> Q14676
Scout	1	O00264 <=> Q9BU23
Scout	1	P05388;Q8NHW5 <=> P13639
Scout	1	P38159 <=> Q92841
Scout	1	P27348;P31946;P63104 <=> P61981
Scout	1	Q00839 <=> Q92841
Scout	1	Q5T8P6 <=> Q86U42
Scout	1	Q9NPA8 <=> Q9UKX7
Scout	1	O14979 <=> Q15233
Scout	1	P0DP25;P0DP24;P0DP23 <=> Q5T4S7
Scout	1	Q9NX20 <=> Q9Y3B7
Scout	1	P11142 <=> P50502;Q8NFI4
Scout	1	O00571 <=> P60842
Scout	1	O00566 <=> Q9NR30
Scout	1	Q9BZE4 <=> Q9Y3B9
Scout	1	P35232 <=> Q5T9A4;Q9NVI7
Scout	1	Q8WVM8 <=> Q9P2W9
Scout	1	Q9H0A0 <=> Q9H501
Scout	1	Q92621 <=> Q99567
Scout	1	P27448 <=> Q7KZI7
Scout	1	P35251 <=> P40938
Scout	1	Q15843 <=> Q8TBC4
Scout	1	Q14320 <=> Q14562
Scout	1	Q8N108 <=> Q9Y232
Scout	1	P06748 <=> P35268
Scout	1	O43390 <=> P61978
Scout	1	Q15428 <=> Q9Y3B4
Scout	1	P61247 <=> P83731
Scout	1	P17980 <=> P62195
Scout	1	O76094 <=> P49458
Scout	1	P07355;A6NMY6 <=> P60903
Scout	1	Q8NI36 <=> Q9UNX4
Scout	1	P11940 <=> Q14103
Scout	1	Q00341 <=> Q7KZF4
Scout	1	Q86UE4 <=> Q9P2E9
Scout	1	P61604 <=> Q9NSE4
Scout	1	Q01082 <=> Q12955
Scout	1	Q8NFD5 <=> Q92925
Scout	1	P14866 <=> P51991
Scout	1	Q05D32 <=> Q99880;Q99879;Q99877;Q93079;Q5QNW6;P62807;P58876;P57053;O60814;Q96A08
Scout	1	Q9BSC4 <=> Q9NQZ2
Scout	1	P62318 <=> Q13435
Scout	1	P62280 <=> P62753
Scout	1	P25705 <=> P36542
Scout	1	P63261 <=> Q9Y2D5
Scout	1	O75691 <=> Q9NY61
Scout	1	P36578 <=> P46779
Scout	1	P46783;Q9NQ39 <=> Q7KZF4
Scout	1	O00303 <=> Q7L2H7
Scout	1	Q14690 <=> Q9NW13
Scout	1	Q71DI3 <=> Q96T23
Scout	1	P61201 <=> Q13098
Scout	1	P60468 <=> Q9UGP8
Scout	1	P62701 <=> P62753
Scout	1	Q13330;Q9BTC8 <=> Q13547
Scout	1	P62424 <=> P62701
Scout	1	P09012 <=> Q92945
Scout	1	P07237 <=> P13674
Scout	1	P51398 <=> P82673
Scout	1	O00571 <=> Q14240
Scout	1	O95758;P26599 <=> P14866
Scout	1	P17844 <=> Q14103
Scout	1	O14497 <=> Q969G3
Scout	1	P12532 <=> P99999
Scout	1	P46060 <=> P49792
Scout	1	O15372 <=> Q04637
Scout	1	P38159 <=> Q15233
Scout	1	P35250 <=> Q96QE3
Scout	1	P25705 <=> P31040
Scout	1	O75367 <=> Q99880;Q99879;Q99877;Q93079;Q5QNW6;P62807;P58876;P57053;O60814;Q96A08
Scout	1	P62888 <=> P84098
Scout	1	P17844 <=> Q16629
Scout	1	O75822 <=> Q13442
Scout	1	P47914 <=> Q15233
Scout	1	Q96P70 <=> Q99880;Q99879;Q99877;Q93079;Q5QNW6;P62807;P58876;P57053;O60814
Scout	1	P20700;Q03252 <=> Q5JTV8
Scout	1	P07910 <=> P17844;Q92841
Scout	1	Q02880 <=> Q99880;Q99879;Q99877;Q93079;Q5QNW6;P62807;P58876;P57053;O60814;Q96A08
Scout	1	P05141 <=> P40926
Scout	1	P51991 <=> Q08211
Scout	1	P0DP25;P0DP24;P0DP23 <=> P78347
Scout	1	P0DP25;P0DP24;P0DP23 <=> Q13813
Scout	1	P31943;P55795 <=> Q00839
Scout	1	A5YKK6 <=> Q9C0C2
Scout	1	P35659 <=> Q99880;Q99879;Q99877;Q93079;Q5QNW6;P62807;P58876;P57053;O60814;Q96A08
Scout	1	Q07020 <=> Q9GZR7
Scout	1	P12270 <=> Q8N1F7
Scout	1	Q08211 <=> Q12906
Scout	1	P17987 <=> P78371
Scout	1	P42704 <=> Q9NVV4
Scout	1	P20700 <=> P62805
Scout	1	O15511 <=> P61160
Scout	1	P82979 <=> Q13838
Scout	1	P61313 <=> Q13610
Scout	1	P52292 <=> Q69YH5
Scout	1	Q13310 <=> Q6PKG0
Scout	1	O00422 <=> Q9NYF8
Scout	1	P60891 <=> Q14558
Scout	1	P51991 <=> Q07666
Scout	1	P43034 <=> Q14203
Scout	1	P62805 <=> Q14739
Scout	1	P62829 <=> Q99848
Scout	1	P55854 <=> Q9UBT2
Scout	1	P23396 <=> Q7KZF4
Scout	1	O43172 <=> P62312
Scout	1	O60506 <=> P09651
Scout	1	Q13573 <=> Q96DI7
Scout	1	C9JLW8 <=> Q8WWM7
Scout	1	Q5QJE6 <=> Q9Y3A2
Scout	1	P49411 <=> Q99757
Scout	1	P40123 <=> P63261
Scout	1	P33993 <=> Q8WVB6
Scout	1	P07437 <=> P61353
Scout	1	Q99623 <=> Q9UJS0
Scout	1	O75691 <=> Q8NEJ9
Scout	1	O15381 <=> P62424
Scout	1	Q06265 <=> Q9NQT4
Scout	1	P61221 <=> P63261
Scout	1	P06576 <=> Q8TCS8
Scout	1	P17096 <=> Q99880;Q99879;Q99877;Q93079;Q5QNW6;P62807;P58876;P57053;O60814;Q96A08
Scout	1	P28370 <=> Q9UIG0
Scout	1	Q13601 <=> Q9H0A0
Scout	1	P46776 <=> Q9Y3C1
Scout	1	O60282;P33176 <=> Q07866
Scout	1	Q86YM7 <=> Q9NSB8
Scout	1	P62280 <=> Q9H501
Scout	1	Q8TAQ2 <=> Q92922
Scout	1	Q13823 <=> Q9UNZ5
Scout	1	Q00577 <=> Q96QR8
Scout	1	Q9BS16 <=> Q9H3R5
Scout	1	P14866 <=> P38159
Scout	1	P63261 <=> Q27J81
Scout	1	P15531;P22392;O60361 <=> P21796
Scout	1	P09669 <=> Q99623
Scout	1	P07900;P08238 <=> P0DMV9;P0DMV8;P11142
Scout	1	P62312 <=> Q13123
Scout	1	P42766 <=> P62899
Scout	1	Q96DI7 <=> Q9UMS4
Scout	1	P52815 <=> P61604
Scout	1	P46776 <=> P62829
Scout	1	Q8NI36 <=> Q9Y5J1
Scout	1	P55072 <=> Q15435
Scout	1	P52272 <=> P52597
Scout	1	P51532 <=> P63261
Scout	1	Q9BVI4 <=> Q9UMY1
Scout	1	P61353 <=> P62979
Scout	1	P14866 <=> P43243
Scout	1	P61247 <=> Q13442
Scout	1	P33240;Q9H0L4 <=> Q05048
Scout	1	P09651 <=> Q96AE4
Scout	1	P37198 <=> Q5SRE5
Scout	1	P40222 <=> P42766
Scout	1	P40926 <=> P49411
Scout	1	P04843 <=> P60468
Scout	1	P45973 <=> Q9UIG0
Scout	1	Q99848 <=> Q9UKD2
Scout	1	O60524 <=> P30050
Scout	1	P23258;Q9NRH3 <=> Q9BSJ2
Scout	1	P07910 <=> Q92945
Scout	1	P43243 <=> P49750
Scout	1	P62888 <=> Q8NC51
Scout	1	Q6UXN9 <=> Q92576
Scout	1	P02545 <=> Q14739
Scout	1	P14678 <=> Q13435
Scout	1	Q5T200 <=> Q69YN4
Scout	1	P09429;P26583 <=> Q16777;Q99878;Q96KK5;Q9BTM1;Q93077;Q7L7L0;Q6FI13;P20671;P0C0S8;P04908
Scout	1	P55036 <=> Q9UNM6
Scout	1	O00571 <=> P38159;Q96E39
Scout	1	P82979 <=> Q86V81
Scout	1	O00410 <=> P46776
Scout	1	P30414 <=> Q9BVL2
Scout	1	P38159 <=> P84103
Scout	1	O43395 <=> Q9Y4Z0
Scout	1	O00148 <=> Q9Y3Y2
Scout	1	Q13769 <=> Q6I9Y2
Scout	1	P13639 <=> Q9Y6K9
Scout	1	Q8TDN6 <=> Q9BZE4
Scout	1	P35226 <=> Q99496
Scout	1	Q14562 <=> Q9H5V9
Scout	1	P26373 <=> Q9NZM5
Scout	1	P36957 <=> Q02218
Scout	1	P14866 <=> Q15233
Scout	1	P42696 <=> Q9NW13
Scout	1	P63261 <=> Q01082
Scout	1	P35232 <=> Q96A26
Scout	1	P05114 <=> Q16777;Q99878;Q96KK5;Q9BTM1;Q93077;Q7L7L0;Q6FI13;P20671;P0C0S8;P04908
Scout	1	P06748 <=> Q9BQ39;Q9NR30
Scout	1	P61353 <=> Q86UE4
Scout	1	Q16777;Q99878;Q96KK5;Q9BTM1;Q93077;Q7L7L0;Q6FI13;P20671;P0C0S8;P04908 <=> Q9UIG0
Scout	1	O94776 <=> O95983
Scout	1	O43615 <=> O75439
Scout	1	Q12972 <=> Q9Y2W2
Scout	1	Q8NDD1 <=> Q9NY61
Scout	1	O14979 <=> Q12906
Scout	1	O14929 <=> P49321
Scout	1	P62244 <=> Q15050
Scout	1	P08865 <=> Q9ULX3
Scout	1	Q8N766 <=> Q9H3N1
Scout	1	P10809 <=> P52815
Scout	1	P61353 <=> Q6DKI1
Scout	1	P37198 <=> Q8NC51
Scout	1	P38159 <=> Q9NWH9
Scout	1	O15400 <=> P63027;Q15836
Scout	1	P22626 <=> P38159;Q96E39
Scout	1	O43432 <=> Q14240
Scout	1	P52298 <=> Q09161
Scout	1	O75964 <=> P55084
Scout	1	P62937 <=> P63261
Scout	1	P63104 <=> Q6Y7W6
Scout	1	O15460 <=> P07237
Scout	1	P16403 <=> P47914
Scout	1	P07355;A6NMY6 <=> P31949
Scout	1	P09874 <=> P42766
Scout	1	P09874 <=> Q08945
Scout	1	P24534;P29692 <=> P26641
Scout	1	P07437 <=> P68363;P68366;Q71U36;P0DPH8;P0DPH7;Q9BQE3
Scout	1	P07910 <=> Q71DI3
Scout	1	P46781 <=> Q7Z478
Scout	1	O95758;P26599 <=> P09651
Scout	1	P62805 <=> P62826
Scout	1	Q9GZR2 <=> Q9NW13
Scout	1	P61604 <=> Q6PI48
Scout	1	P07900;P08238 <=> Q8IWD4
Scout	1	P78406 <=> Q9UBU9
Scout	1	P19338 <=> Q14103
Scout	1	Q8WTT2 <=> Q9Y3T9
Scout	1	P26599 <=> P62241
Scout	1	P62888 <=> Q99547
Scout	1	P24534 <=> P26641
Scout	1	Q15843 <=> Q99880;Q99879;Q99877;Q93079;Q5QNW6;P62807;P58876;P57053;O60814;Q96A08
Scout	1	O00566 <=> P46782
Scout	1	P07355;A6NMY6 <=> Q09666
Scout	1	P35579;P35580;Q7Z406 <=> P60660
Scout	1	P47914 <=> P83731
Scout	1	Q3ZCQ8 <=> Q9Y5J9
Scout	1	O15042 <=> Q92945
Scout	1	O14910 <=> Q14168
Scout	1	P16615 <=> P51572
Scout	1	P52294 <=> Q9UKX7
Scout	1	Q16777;Q99878;Q96KK5;Q9BTM1;Q93077;Q7L7L0;Q6FI13;P20671;P0C0S8;P04908 <=> Q5SSJ5
Scout	1	O00264 <=> P20700
Scout	1	P55209 <=> Q9UNF1
Scout	1	Q5T9A4;Q9NVI7 <=> Q99623
Scout	1	O95758;P26599 <=> P98175
Scout	1	P61247 <=> P62750
Scout	1	P36578 <=> Q07020
Scout	1	Q8IWA0 <=> Q9H8H0
Scout	1	P07195 <=> Q7L7X3
Scout	1	P61513 <=> P62888
Scout	1	P0DMV9;P0DMV8 <=> P50502;Q8NFI4
Scout	1	Q53F19 <=> Q86V81
Scout	1	Q13596 <=> Q9Y5X3
Scout	1	O00151 <=> P12814
Scout	1	Q03701 <=> Q9Y3T9
Scout	1	P0DP25;P0DP24;P0DP23 <=> P26373
Scout	1	P42696 <=> Q9Y3T9
Scout	1	P05023 <=> P63027;Q15836
Scout	1	O14818 <=> P49721
Scout	1	P35579;P35580 <=> P60660
Scout	1	Q8NI27 <=> Q96J01
[truncated: 1,999 more rows]

## Sheet: Fig6D
Protein 1	Protein 2	Residue 1	Residue 2	pLDDT Residue 1	pLDDT Residue 2	Distance [A]	ipTM	pTM	Model confidence	Search Engine
C9JLW8	Q8WWM7	76	140	61.12	81.25	7.91554	0.68	0.26	0.596	Scout
O00148	Q86V81	161	14	95.06	85.69	49.7362	0.56	0.49	0.546	Scout
O00148	Q86V81	155	14	86	85.69	40.6786	0.56	0.49	0.546	Scout
O00148	Q86V81	161	156	95.06	74.56	39.3452	0.56	0.49	0.546	Scout
O00148	Q86V81	187	156	96.62	74.56	46.4979	0.56	0.49	0.546	Scout
O00148	Q9UKV3	383	970	85.75	66.25	25.6908	0.75	0.41	0.682	Scout
O00148	Q9Y3Y2	187	226	96.5	86.31	16.1384	0.72	0.62	0.7	Scout
O00159	P0DP25	868	22	86.12	66.31	80.766	0.58	0.6	0.584	Scout
O00203	Q9Y2T2	90	413	80.19	94.56	54.9907	0.94	0.68	0.888	Scout
O00203	Q9Y2T2	64	135	89.5	88.25	15.0743	0.94	0.68	0.888	Scout
O00231	O00232	288	197	88.88	87.75	16.8973	0.68	0.7	0.684	Scout
O00231	O00232	274	207	69.12	86.75	11.8343	0.68	0.7	0.684	Scout
O00231	O00232	288	207	88.88	86.75	20.9648	0.68	0.7	0.684	Scout
O00231	O00232	295	207	88.06	86.75	24.4739	0.68	0.7	0.684	Scout
O00231	Q15008	409	372	81.69	79.06	12.071	0.8	0.83	0.806	Scout
O00231	Q15008	372	372	86.88	79.06	27.2092	0.8	0.83	0.806	Scout
O00231	Q15008	417	382	78.75	79.75	13.6608	0.8	0.83	0.806	Scout
O00232	P62333	98	314	77.12	79.69	13.4947	0.56	0.7	0.588	Scout
O00232	P62333	98	298	77.12	88.06	30.4455	0.56	0.7	0.588	Scout
O00232	Q9UNM6	368	321	95	95.38	10.9178	0.79	0.81	0.794	Scout
O00264	Q14739	105	55	71	83.12	30.3091	0.5	0.57	0.514	Scout
O00264	Q6UWP7	102	221	80.06	92.69	65.2392	0.57	0.65	0.586	Scout
O00330	P09622	194	445	82.56	87.56	33.2841	0.73	0.57	0.698	Scout
O00330	P09622	120	267	80.75	95	32.6146	0.73	0.57	0.698	Scout
O00330	P09622	120	277	80.75	91.25	49.5309	0.73	0.57	0.698	Scout
O00410	Q9UH62	27	182	76.88	94.38	25.3336	0.75	0.81	0.762	Scout
O00422	Q9H307	74	109	91.56	58.19	18.4001	0.76	0.27	0.662	Scout
O00422	Q9H307	114	109	88	58.19	16.6831	0.76	0.27	0.662	Scout
O00422	Q9H307	114	20	88	88.62	88.9666	0.76	0.27	0.662	Scout
O00422	Q9H307	24	231	86.94	87.31	110.018	0.76	0.27	0.662	Scout
O00487	P51665	152	180	87.06	63.59	12.6594	0.77	0.78	0.772	Scout
O00487	P51665	209	180	80.62	63.59	13.9146	0.77	0.78	0.772	Scout
O00505	P18754	97	362	85.12	97.12	21.6055	0.87	0.83	0.862	Scout
O00541	P62424	56	26	84.81	55.09	47.2151	0.7	0.7	0.7	Scout
O00541	Q14137	564	339	90.69	83.5	15.2473	0.81	0.66	0.78	Scout
O00541	Q14137	56	339	75.06	83.5	37.1589	0.81	0.66	0.78	Scout
O00541	Q14137	439	339	89.75	83.5	23.759	0.81	0.66	0.78	Scout
O00541	Q14137	545	711	89.81	90.75	22.6402	0.81	0.66	0.78	Scout
O00541	Q14137	180	391	96.81	85.94	44.9729	0.81	0.66	0.78	Scout
O00541	Q6DKI1	533	36	81.81	75.75	85.4951	0.73	0.75	0.734	Scout
O00541	Q6DKI1	111	235	90.94	70.5	19.0514	0.73	0.75	0.734	Scout
O00541	Q6DKI1	56	27	84	73.44	39.4941	0.73	0.75	0.734	Scout
O00541	Q6DKI1	108	235	86.81	70.5	14.7318	0.73	0.75	0.734	Scout
O00541	Q96GQ7	441	256	82.38	90.5	46.6381	0.64	0.65	0.642	Scout
O00541	Q96GQ7	441	239	82.38	86.25	38.2609	0.64	0.65	0.642	Scout
O00541	Q9GZL7	517	298	73.44	89.62	22.2767	0.81	0.63	0.774	Scout
O00541	Q9GZL7	521	298	65.69	89.62	21.1536	0.81	0.63	0.774	Scout
O00566	P46782	203	191	85.31	92	14.4866	0.78	0.35	0.694	Scout
O00566	Q14692	370	1019	94.44	63.69	22.7315	0.55	0.48	0.536	Scout
O00567	P22087	333	131	67.31	85.88	33.5048	0.71	0.53	0.674	Scout
O00567	P22087	333	102	67.31	77.69	31.2112	0.71	0.53	0.674	Scout
O00567	P22087	158	205	60.75	90.94	17.1529	0.71	0.53	0.674	Scout
O00567	P22087	240	205	92.62	90.94	58.288	0.71	0.53	0.674	Scout
O00567	P22087	333	121	67.31	89.75	23.5855	0.71	0.53	0.674	Scout
O00567	P22087	242	205	92.44	90.94	62.2961	0.71	0.53	0.674	Scout
O00567	P22087	363	131	87.69	85.88	56.6613	0.71	0.53	0.674	Scout
O14497	Q6STE5	2146	131	93.5	85.38	13.8345	0.77	0.44	0.704	Scout
O14497	Q92925	2146	168	93.69	87.56	13.8772	0.73	0.44	0.672	Scout
O14497	Q96GM5	2146	131	93.75	88.75	23.756	0.71	0.44	0.656	Scout
O14530	P49368	62	248	82.5	67.44	17.8356	0.59	0.68	0.608	Scout
O14530	P49368	57	248	84.69	67.44	18.3381	0.59	0.68	0.608	Scout
O14776	O60684	700	249	78.44	97.12	55.4645	0.71	0.4	0.648	Scout
O14802	Q9NW08	711	970	93.12	92.81	18.741	0.93	0.91	0.926	Scout
O14802	Q9NW08	65	824	85.44	92.38	23.9777	0.93	0.91	0.926	Scout
O14802	Q9NW08	433	824	90.38	92.38	16.8443	0.93	0.91	0.926	Scout
O14802	Q9NW08	433	859	90.38	89	20.4578	0.93	0.91	0.926	Scout
O14802	Q9NW08	1071	464	92.12	68.88	16.0783	0.93	0.91	0.926	Scout
O14818	P25789	52	176	84.25	96.25	6.74329	0.79	0.85	0.802	Scout
O14818	P25789	52	180	84.25	95.75	10.6966	0.79	0.85	0.802	Scout
O15042	Q15029	862	713	76.81	89.69	18.927	0.59	0.55	0.582	Scout
O15144	P61158	275	42	77.25	52.12	20.0591	0.88	0.88	0.88	Scout
O15144	P61158	295	42	51.56	52.12	35.6667	0.88	0.88	0.88	Scout
O15145	P61158	37	240	91.5	97.12	20.5478	0.93	0.92	0.928	Scout
O15145	P61158	147	240	97.38	97.12	16.4334	0.93	0.92	0.928	Scout
O15145	P61158	61	348	96.38	94.88	21.616	0.93	0.92	0.928	Scout
O15145	P61158	61	240	96.38	97.12	21.3734	0.93	0.92	0.928	Scout
O15145	P61160	171	46	90.38	55.5	10.5879	0.71	0.84	0.736	Scout
O15145	P61160	61	46	86.94	55.5	20.4825	0.71	0.84	0.736	Scout
O15212	P61758	21	61	91.19	88.56	17.6785	0.64	0.64	0.64	Scout
O15212	P61758	32	75	89.69	92.12	18.398	0.64	0.64	0.64	Scout
O15212	P61758	122	194	65.25	63.19	27.7712	0.64	0.64	0.64	Scout
O15212	P61758	122	189	65.25	84.56	32.5609	0.64	0.64	0.64	Scout
O15212	Q99471	122	153	69.12	54.97	36.6594	0.73	0.71	0.726	Scout
O15212	Q99471	88	116	96.88	93.25	25.3898	0.73	0.71	0.726	Scout
O15212	Q9NQP4	21	116	95.06	90.69	24.8296	0.68	0.73	0.69	Scout
O15212	Q9NQP4	21	37	95.06	97.56	18.3209	0.68	0.73	0.69	Scout
O15213	Q9BVJ6	145	715	93.81	90.81	11.2035	0.74	0.55	0.702	Scout
O15213	Q9BVJ6	534	672	87.88	88.06	21.7407	0.74	0.55	0.702	Scout
O15371	Q14152	505	75	93.38	88.62	27.0427	0.61	0.49	0.586	Scout
O15371	Q14152	412	603	90.69	62.22	65.1725	0.61	0.49	0.586	Scout
O15371	Q99613	35	553	81.94	92.06	21.9933	0.55	0.49	0.538	Scout
O15372	Q14152	180	603	77.94	85.12	20.127	0.76	0.46	0.7	Scout
O15372	Q14152	306	603	81.31	85.12	25.2862	0.76	0.46	0.7	Scout
O15460	P07237	300	409	73.25	98.62	21.07	0.83	0.83	0.83	Scout
O15511	P61160	13	368	89.56	94.06	53.4963	0.77	0.82	0.78	Scout
O15514	Q7KZ85	45	622	89.12	87.94	12.0876	0.87	0.66	0.828	Scout
O43175	Q9Y6I3	58	107	89.19	78.75	45.2037	0.51	0.49	0.506	Scout
O43242	P48556	455	281	93.25	90.25	11.8843	0.75	0.75	0.75	Scout
O43290	O75643	530	944	71.88	85.38	13.7173	0.6	0.68	0.616	Scout
O43290	O75643	530	487	71.88	94.31	27.9078	0.6	0.68	0.616	Scout
O43290	Q6P2Q9	705	1735	55.88	81.88	18.1129	0.54	0.62	0.556	Scout
O43395	P62312	337	5	68.5	60.34	118.166	0.66	0.37	0.602	Scout
O43402	Q15006	100	136	82.88	95.5	13.6494	0.89	0.9	0.892	Scout
O43660	Q13573	363	153	96.38	94.94	16.988	0.67	0.58	0.652	Scout
O43660	Q6P2Q9	268	670	90.56	81.12	8.35524	0.69	0.78	0.708	Scout
O43809	Q16630	189	173	93	85.06	52.3354	0.82	0.47	0.75	Scout
O43865	Q96HN2	478	478	88.69	87.12	43.1038	0.68	0.67	0.678	Scout
O43913	Q9UBD5	283	96	90.62	65.75	16.9693	0.91	0.87	0.902	Scout
O43920	P51970	8	19	83.56	94.19	55.8966	0.75	0.81	0.762	Scout
O60220	Q9Y5L4	88	64	66.06	96.31	56.6278	0.74	0.74	0.74	Scout
O60220	Q9Y5L4	50	53	91.31	86.38	16.7609	0.74	0.74	0.74	Scout
O60220	Q9Y5L4	50	64	91.31	96.31	12.4704	0.74	0.74	0.74	Scout
O60220	Q9Y5L4	50	49	91.31	95.25	7.11293	0.74	0.74	0.74	Scout
O60244	Q6P2C8	691	42	83.81	58.75	21.1748	0.67	0.6	0.656	Scout
O60264	Q99880	430	109	75.12	77.06	47.114	0.52	0.43	0.502	Scout
O60264	Q99880	440	109	57.69	77.06	52.9955	0.52	0.43	0.502	Scout
O60264	Q99880	814	121	75.88	66.69	70.7919	0.52	0.43	0.502	Scout
O60264	Q9UIG0	943	895	74.44	91.12	17.4823	0.51	0.49	0.506	Scout
O60287	Q14146	1909	1387	72.5	89.06	25.7394	0.56	0.54	0.556	Scout
O60287	Q14146	2004	88	64.06	71.38	33.2918	0.56	0.54	0.556	Scout
O60287	Q14146	2012	88	57.72	71.38	31.5116	0.56	0.54	0.556	Scout
O60318	Q9NPA8	1194	19	71	76	25.5215	0.79	0.35	0.702	Scout
O60341	Q9UKL0	442	365	98.31	96.75	12.8205	0.73	0.68	0.72	Scout
O60341	Q9UKL0	442	157	98.31	75.44	31.211	0.73	0.68	0.72	Scout
O60508	Q9NW82	440	509	88.56	87.81	32.1267	0.51	0.57	0.522	Scout
O60645	Q96KP1	284	79	92.75	89.31	20.9545	0.63	0.49	0.602	Scout
O60826	Q567U6	598	601	84.81	92.56	10.5122	0.54	0.49	0.53	Scout
O60869	P23396	25	132	82.19	96	56.0018	0.69	0.75	0.702	Scout
O60869	P23396	25	62	82.19	93.56	53.1982	0.69	0.75	0.702	Scout
O60925	Q99471	83	47	96.06	93.88	17.0875	0.66	0.73	0.674	Scout
O60925	Q99471	90	47	97.81	93.88	20.4757	0.66	0.73	0.674	Scout
O60925	Q99471	90	100	97.81	95.12	23.3966	0.66	0.73	0.674	Scout
O60934	P49959	715	161	53.31	84.69	20.6294	0.54	0.41	0.514	Scout
O75083	P23528	180	22	98.25	83.88	31.2679	0.9	0.93	0.906	Scout
O75155	Q93034	60	492	87.31	90.88	15.396	0.79	0.81	0.794	Scout
O75251	O75489	136	217	98	96.06	10.4701	0.72	0.72	0.72	Scout
O75312	P68104	168	273	71.88	88.44	81.2237	0.68	0.59	0.662	Scout
O75347	P07437	51	324	88.06	91.75	10.193	0.93	0.93	0.93	Scout
O75348	P36543	37	52	93.94	97.44	17.3282	0.7	0.71	0.702	Scout
O75348	P36543	58	62	93.56	95.88	11.0223	0.7	0.71	0.702	Scout
O75348	P36543	58	68	93.56	91.5	11.7412	0.7	0.71	0.702	Scout
O75367	P57053	304	109	95.31	93.5	39.9857	0.74	0.52	0.696	Scout
O75367	P62807	304	121	96.62	96.38	30.6937	0.76	0.69	0.746	Scout
O75367	P62807	304	109	96.62	98	42.1233	0.76	0.69	0.746	Scout
O75367	P62807	235	121	90.5	96.38	49.1884	0.76	0.69	0.746	Scout
O75367	Q71DI3	304	80	93.62	77.12	21.488	0.68	0.44	0.632	Scout
O75367	Q71DI3	307	80	95.44	77.12	21.9023	0.68	0.44	0.632	Scout
O75367	Q93079	304	121	96.69	96.31	30.5848	0.76	0.69	0.746	Scout
O75367	Q93079	304	109	96.69	98.06	42.0582	0.76	0.69	0.746	Scout
O75367	Q93079	235	121	90.56	96.31	49.0555	0.76	0.69	0.746	Scout
O75367	Q99880	304	121	95.19	90.94	27.7495	0.75	0.51	0.702	Scout
O75367	Q99880	304	109	95.19	93.94	39.914	0.75	0.51	0.702	Scout
O75367	Q99880	235	121	91.31	90.94	46.8774	0.75	0.51	0.702	Scout
O75380	P28331	108	709	88.31	96.81	21.9308	0.79	0.9	0.812	Scout
O75396	Q8WVM8	43	356	72.06	72.94	30.0137	0.66	0.74	0.676	Scout
O75396	Q96AG4	38	73	90.5	97.62	23.7478	0.6	0.6	0.6	Scout
O75477	O94905	286	275	71.38	70.31	14.3437	0.59	0.61	0.594	Scout
O75477	O94905	234	232	95.31	93.88	15.6567	0.59	0.61	0.594	Scout
O75477	O94905	228	241	97.06	92.56	36.3038	0.59	0.61	0.594	Scout
O75477	O94905	286	287	71.38	64.06	13.5557	0.59	0.61	0.594	Scout
O75477	O94905	287	285	64	62.31	9.80209	0.59	0.61	0.594	Scout
O75477	O94905	201	201	94.25	95.31	19.4931	0.59	0.61	0.594	Scout
O75489	O95182	56	93	90.5	54.56	14.8175	0.62	0.64	0.624	Scout
O75533	Q13435	1014	556	92.88	81.69	20.3445	0.64	0.57	0.626	Scout
O75533	Q13435	1025	556	93.06	81.69	13.9169	0.64	0.57	0.626	Scout
O75533	Q9Y3B4	468	116	90.38	82.81	50.0251	0.87	0.75	0.846	Scout
O75533	Q9Y3B4	943	41	94.06	87.44	67.6673	0.87	0.75	0.846	Scout
O75533	Q9Y3B4	866	100	97.44	81.31	60.8969	0.87	0.75	0.846	Scout
O75534	Q9Y3F4	364	164	89.94	91.12	79.8487	0.81	0.44	0.736	Scout
O75534	Q9Y3F4	81	73	75.38	97.88	54.3858	0.81	0.44	0.736	Scout
O75643	Q92917	1049	372	84.44	55.88	23.3219	0.5	0.7	0.54	Scout
O75643	Q96BP3	1039	422	87.75	72.44	14.2205	0.75	0.82	0.764	Scout
O75643	Q96BP3	1039	411	87.75	62.88	16.5615	0.75	0.82	0.764	Scout
O75643	Q96BP3	178	411	84.62	62.88	18.4724	0.75	0.82	0.764	Scout
O75683	Q9BQG0	16	263	85.06	90.12	14.6733	0.56	0.59	0.566	Scout
O75691	P62701	1985	259	85.06	79	37.522	0.73	0.49	0.682	Scout
O75691	Q9NV06	2071	131	66	88.5	14.3938	0.81	0.48	0.744	Scout
O75694	Q8N1F7	1253	718	87	93.69	20.835	0.65	0.64	0.648	Scout
O75694	Q8N1F7	1386	606	90.75	91.94	21.9166	0.65	0.64	0.648	Scout
O75694	Q8N1F7	1386	633	90.75	92.19	24.0712	0.65	0.64	0.648	Scout
O75694	Q8N1F7	1069	243	83.44	92.69	102.005	0.65	0.64	0.648	Scout
O75694	Q8N1F7	1386	558	90.75	91.44	24.7034	0.65	0.64	0.648	Scout
O75694	Q8N1F7	902	600	94	92.81	107.189	0.65	0.64	0.648	Scout
O75694	Q9NXE4	404	453	89.5	55.06	45.7208	0.79	0.74	0.78	Scout
O75821	P23396	272	62	90.5	85.5	16.5956	0.72	0.52	0.68	Scout
O75934	Q99459	177	771	94.81	94.44	10.1657	0.75	0.43	0.686	Scout
O75934	Q9UMS4	168	244	83.56	95.62	33.5277	0.63	0.51	0.606	Scout
O75934	Q9UMS4	177	179	87.44	89.69	61.7795	0.63	0.51	0.606	Scout
O75934	Q9UMS4	177	244	87.44	95.62	33.6602	0.63	0.51	0.606	Scout
O75934	Q9UMS4	168	122	83.56	79.88	28.7538	0.63	0.51	0.606	Scout
O75934	Q9UMS4	168	179	83.56	89.69	66.2079	0.63	0.51	0.606	Scout
O75955	Q14254	340	350	71.31	62.53	10.6018	0.51	0.51	0.51	Scout
O75955	Q14254	340	335	71.31	77	24.1357	0.51	0.51	0.51	Scout
O75955	Q14254	54	169	88.56	87.56	13.6646	0.51	0.51	0.51	Scout
O75955	Q14254	54	160	88.56	85.62	14.9022	0.51	0.51	0.51	Scout
O75955	Q14254	285	280	84.94	86.94	24.426	0.51	0.51	0.51	Scout
O75955	Q14254	184	205	90.81	92.44	12.947	0.51	0.51	0.51	Scout
O75955	Q14254	277	280	85.81	86.94	15.7809	0.51	0.51	0.51	Scout
O75955	Q14254	219	211	90.56	91.88	34.0179	0.51	0.51	0.51	Scout
O75955	Q14254	277	266	85.81	85.62	35.7657	0.51	0.51	0.51	Scout
O75955	Q14254	198	198	91.94	91.81	23.2589	0.51	0.51	0.51	Scout
O75964	P40939	24	569	57.41	96.5	51.2962	0.56	0.84	0.616	Scout
O75964	P40939	55	569	80.25	96.5	76.7724	0.56	0.84	0.616	Scout
O75964	P40939	55	625	80.25	95.06	85.0098	0.56	0.84	0.616	Scout
O94776	Q13547	152	89	94.81	93.5	19.4232	0.76	0.67	0.742	Scout
O94776	Q13547	71	220	81.88	97.19	21.2236	0.76	0.67	0.742	Scout
O94776	Q92769	152	89	95.88	95	22.094	0.76	0.68	0.744	Scout
O94776	Q92769	71	221	82.38	97.69	21.4454	0.76	0.68	0.744	Scout
O94832	P0DP25	737	78	82.38	60.56	7.59691	0.81	0.62	0.772	Scout
O94906	Q53GS9	137	459	58	82.88	15.2019	0.54	0.59	0.55	Scout
O94906	Q53GS9	137	434	58	69.56	11.0365	0.54	0.59	0.55	Scout
O94906	Q6P2Q9	334	1994	73.31	69.19	84.9395	0.59	0.64	0.6	Scout
O94906	Q6P2Q9	324	847	66.62	81.88	56.9306	0.59	0.64	0.6	Scout
O94906	Q6P2Q9	137	670	68.62	51.66	14.3892	0.59	0.64	0.6	Scout
O94906	Q6P2Q9	110	670	85.19	51.66	27.8923	0.59	0.64	0.6	Scout
O94906	Q6P2Q9	146	670	78.56	51.66	27.2175	0.59	0.64	0.6	Scout
O94906	Q6P2Q9	299	847	64.06	81.88	51.6279	0.59	0.64	0.6	Scout
O94906	Q6P2Q9	137	674	68.62	68.38	19.4258	0.59	0.64	0.6	Scout
O94927	Q68CZ6	208	379	53.81	94.56	19.7109	0.62	0.6	0.616	Scout
O94973	Q13492	117	163	96.12	96.12	90.8189	0.59	0.58	0.588	Scout
O94973	Q96CW1	26	224	74.19	52.44	54.923	0.68	0.62	0.668	Scout
O94973	Q96CW1	614	300	86.81	88.62	62.4777	0.68	0.62	0.668	Scout
O95373	Q14974	489	541	82.75	91	19.5474	0.81	0.79	0.806	Scout
O95373	Q14974	990	206	95.31	94.44	23.4727	0.81	0.79	0.806	Scout
O95478	Q13823	201	58	95.62	81.5	28.7633	0.68	0.63	0.67	Scout
O95478	Q9BZE4	134	118	90.31	92.94	13.8443	0.77	0.64	0.744	Scout
O95602	Q9GZS1	252	170	81.75	87.44	17.2922	0.76	0.82	0.772	Scout
O95602	Q9H9Y6	981	882	80.44	94.25	28.6215	0.94	0.89	0.93	Scout
O95602	Q9H9Y6	573	844	87.94	81.38	14.8587	0.94	0.89	0.93	Scout
O95757	P0DMV9	272	56	90.44	88.56	11.5059	0.75	0.78	0.756	Scout
O95757	P0DMV9	682	345	95.06	94.06	20.3605	0.75	0.78	0.756	Scout
O95757	P0DMV9	578	524	78.44	82.88	86.8597	0.75	0.78	0.756	Scout
O95757	P0DMV9	135	512	86.56	72.81	56.1647	0.75	0.78	0.756	Scout
O95757	P0DMV9	682	348	95.06	93.44	19.7506	0.75	0.78	0.756	Scout
O95757	P0DMV9	388	512	71.5	72.81	55.7254	0.75	0.78	0.756	Scout
O95757	P0DMV9	388	526	71.5	76.62	49.3078	0.75	0.78	0.756	Scout
O95757	P11142	272	56	90.25	88.25	11.502	0.74	0.78	0.748	Scout
O95757	P11142	135	512	86.75	72.75	56.2552	0.74	0.78	0.748	Scout
O95757	P11142	682	345	95.25	94.44	20.254	0.74	0.78	0.748	Scout
O95757	P11142	578	524	79.25	83.44	86.7496	0.74	0.78	0.748	Scout
O95757	P11142	388	512	72.69	72.75	55.7464	0.74	0.78	0.748	Scout
O95757	P11142	388	526	72.69	77.25	49.2544	0.74	0.78	0.748	Scout
O96019	P63261	242	191	87.69	95.69	24.2442	0.87	0.9	0.876	Scout
O96019	P63261	238	315	95	95.88	14.5421	0.87	0.9	0.876	Scout
P00338	P07195	81	244	97.81	93.12	18.5407	0.85	0.89	0.858	Scout
P00338	P07195	243	82	93.06	98.12	18.4616	0.85	0.89	0.858	Scout
P00338	P07195	222	7	95.75	89.81	18.2986	0.85	0.89	0.858	Scout
P00338	P07195	14	156	82.25	97.62	50.801	0.85	0.89	0.858	Scout
P00338	P07195	224	308	95.25	90.75	72.7013	0.85	0.89	0.858	Scout
P00338	P07195	118	82	96.81	98.12	45.793	0.85	0.89	0.858	Scout
P00492	Q9NRG1	103	103	75.25	87.44	52.4454	0.85	0.88	0.856	Scout
P04350	P68363	252	370	91.94	90	40.2052	0.9	0.9	0.9	Scout
P04350	P68363	252	326	91.94	94.44	53.6095	0.9	0.9	0.9	Scout
P04350	P68371	252	252	86.44	87.81	41.4224	0.85	0.88	0.856	Scout
P04843	P04844	488	627	92.81	88.38	47.8419	0.55	0.49	0.538	Scout
P04843	P04844	538	627	87.31	88.38	32.0827	0.55	0.49	0.538	Scout
P04843	P46779	553	58	95.94	89.81	90.5509	0.46	0.69	0.506	Scout
P04843	Q8TCJ2	258	773	96.12	93.38	13.1627	0.81	0.77	0.802	Scout
P04844	P61803	627	82	82.25	80.31	18.8527	0.89	0.6	0.832	Scout
P05198	P41091	61	266	81.38	87.5	53.7628	0.83	0.76	0.816	Scout
P05198	P41091	226	266	96.94	87.5	15.8538	0.83	0.76	0.816	Scout
P05198	P41091	61	303	81.38	88.12	54.3805	0.83	0.76	0.816	Scout
P05198	P41091	61	312	81.38	93.62	60.4945	0.83	0.76	0.816	Scout
P05198	P41091	190	266	93.56	87.5	22.6694	0.83	0.76	0.816	Scout
P05388	P13639	146	275	77.56	80.38	16.042	0.52	0.67	0.55	Scout
P06576	P25705	198	531	89.12	92.69	48.3553	0.82	0.84	0.824	Scout
P06576	P25705	133	126	97.62	95.06	49.0776	0.82	0.84	0.824	Scout
P06576	P25705	522	427	88.88	90.19	28.5978	0.82	0.84	0.824	Scout
P06576	P25705	426	503	96.12	94.06	47.5213	0.82	0.84	0.824	Scout
P06576	P25705	485	531	96.19	92.69	45.1621	0.82	0.84	0.824	Scout
P06576	P25705	133	167	97.62	90.69	43.9883	0.82	0.84	0.824	Scout
P06576	P25705	159	531	92.5	92.69	48.6435	0.82	0.84	0.824	Scout
P06576	P25705	159	161	92.5	95.5	58.0441	0.82	0.84	0.824	Scout
P06576	P25705	350	261	91.81	97.5	72.5577	0.82	0.84	0.824	Scout
P06576	P25705	350	161	91.81	95.5	75.2686	0.82	0.84	0.824	Scout
P06576	P25705	485	539	96.19	94.5	52.7262	0.82	0.84	0.824	Scout
P06576	P25705	159	167	92.5	90.69	44.0287	0.82	0.84	0.824	Scout
P06576	P25705	485	427	96.19	90.19	39.5286	0.82	0.84	0.824	Scout
P07237	P13674	65	442	96.88	84	20.1724	0.8	0.81	0.802	Scout
P07355	P31949	302	55	84.81	65.44	36.9824	0.68	0.73	0.69	Scout
P07355	P60903	302	57	90.44	64.56	24.5451	0.76	0.74	0.756	Scout
P07355	P60903	204	57	95.5	64.56	43.6317	0.76	0.74	0.756	Scout
P07437	P68363	252	370	90.06	88.5	40.298	0.9	0.89	0.898	Scout
P07437	P68363	252	326	90.06	94.19	53.7565	0.9	0.89	0.898	Scout
P07437	P68363	58	326	92.56	94.19	71.6281	0.9	0.89	0.898	Scout
P07437	P68363	58	163	92.56	90.56	56.1138	0.9	0.89	0.898	Scout
P07737	P63261	91	191	96.44	96.44	49.309	0.94	0.94	0.94	Scout
P07900	P08238	615	615	89.56	66.06	21.732	0.77	0.8	0.776	Scout
P07900	P08238	443	347	94.31	60.09	20.5352	0.77	0.8	0.776	Scout
P07900	P08238	356	435	62.16	94.12	21.8972	0.77	0.8	0.776	Scout
P07900	P08238	581	435	91.75	94.12	30.3376	0.77	0.8	0.776	Scout
P07900	P0DMV9	112	159	54.09	85.94	28.8447	0.68	0.68	0.68	Scout
P07900	P0DMV9	407	500	64.12	79.12	26.1091	0.68	0.68	0.68	Scout
P07900	P0DMV9	410	190	78.56	59.38	17.4698	0.68	0.68	0.68	Scout
P07900	P0DMV9	410	500	78.56	79.12	26.8761	0.68	0.68	0.68	Scout
P07900	P0DMV9	362	497	88.38	77.94	48.7253	0.68	0.68	0.68	Scout
P07900	P0DMV9	410	497	78.56	77.94	34.975	0.68	0.68	0.68	Scout
P07900	P0DMV9	58	159	83.31	85.94	12.7511	0.68	0.68	0.68	Scout
P07900	P0DMV9	294	159	77.12	85.94	20.2371	0.68	0.68	0.68	Scout
P07900	P0DMV9	407	190	64.12	59.38	18.6718	0.68	0.68	0.68	Scout
P07900	P0DMV9	294	77	77.12	90.62	18.1022	0.68	0.68	0.68	Scout
P07900	P0DMV9	407	497	64.12	77.94	33.5456	0.68	0.68	0.68	Scout
P07900	P0DMV9	407	524	64.12	62.97	32.0487	0.68	0.68	0.68	Scout
P07900	P0DMV9	581	597	89.75	85.25	81.9608	0.68	0.68	0.68	Scout
P07900	P11142	407	500	63.53	79.94	26.2371	0.69	0.68	0.688	Scout
P07900	P11142	407	451	63.53	81.56	33.2453	0.69	0.68	0.688	Scout
P07900	P11142	410	500	80.5	79.94	27.21	0.69	0.68	0.688	Scout
P07900	P11142	407	531	63.53	75.06	38.0907	0.69	0.68	0.688	Scout
P07900	P11142	112	497	53.12	81.81	48.6431	0.69	0.68	0.688	Scout
P07900	P11142	362	497	88	81.81	48.9679	0.69	0.68	0.688	Scout
P07900	P11142	407	188	63.53	57.47	19.2807	0.69	0.68	0.688	Scout
P07900	P11142	407	497	63.53	81.81	33.9389	0.69	0.68	0.688	Scout
P07900	P11142	410	497	80.5	81.81	35.3942	0.69	0.68	0.688	Scout
P07900	P11142	407	524	63.53	65.12	32.8837	0.69	0.68	0.688	Scout
P07900	P31948	546	78	94.12	89.5	40.3668	0.68	0.68	0.68	Scout
P07900	P31948	631	530	85.69	67	33.6025	0.68	0.68	0.68	Scout
P07900	P31948	585	523	94.38	59.81	41.8721	0.68	0.68	0.68	Scout
P07900	P31948	631	434	85.69	94.75	47.7693	0.68	0.68	0.68	Scout
P07900	P31948	631	446	85.69	91	42.5563	0.68	0.68	0.68	Scout
P07900	P31948	585	530	94.38	67	40.2785	0.68	0.68	0.68	Scout
P07900	P31948	443	530	95.56	67	27.2222	0.68	0.68	0.68	Scout
P07900	P31948	631	453	85.69	92.94	50.4032	0.68	0.68	0.68	Scout
P07900	P31948	631	169	85.69	59.19	32.2869	0.68	0.68	0.68	Scout
P07900	P31948	581	434	90.69	94.75	53.1632	0.68	0.68	0.68	Scout
P07900	P31948	204	442	95.94	84.69	33.6018	0.68	0.68	0.68	Scout
P07900	P31948	485	337	89.31	81.88	15.3072	0.68	0.68	0.68	Scout
P07900	P31948	436	347	94.62	87.44	17.2446	0.68	0.68	0.68	Scout
P07900	P31948	585	78	94.38	89.5	38.5397	0.68	0.68	0.68	Scout
P07900	P31948	581	530	90.69	67	36.3508	0.68	0.68	0.68	Scout
P07900	P31948	631	162	85.69	62.44	33.3607	0.68	0.68	0.68	Scout
P07900	P31948	443	50	95.56	81.56	39.4653	0.68	0.68	0.68	Scout
P07900	P31948	581	78	90.69	89.5	33.2192	0.68	0.68	0.68	Scout
P07900	P31948	581	523	90.69	59.81	36.9843	0.68	0.68	0.68	Scout
P07900	P31948	631	50	85.69	81.56	22.7935	0.68	0.68	0.68	Scout
P07900	P31948	407	530	84.69	67	50.3618	0.68	0.68	0.68	Scout
P07900	P31948	615	446	76.75	91	30.1588	0.68	0.68	0.68	Scout
P07900	P31948	615	162	76.75	62.44	38.6188	0.68	0.68	0.68	Scout
P07900	P31948	407	50	84.69	81.56	46.5514	0.68	0.68	0.68	Scout
P07900	P31948	410	530	89.94	67	46.6686	0.68	0.68	0.68	Scout
P07900	P31948	410	169	89.94	59.19	44.3972	0.68	0.68	0.68	Scout
P07900	P31948	615	50	76.75	81.56	21.7371	0.68	0.68	0.68	Scout
P07900	Q02790	654	287	79.19	85.38	39.3024	0.52	0.52	0.52	Scout
P07900	Q02790	615	390	80.62	92.94	38.2757	0.52	0.52	0.52	Scout
P07900	Q02790	407	76	66.06	84.5	21.2282	0.52	0.52	0.52	Scout
P07900	Q02790	615	409	80.62	73.5	40.897	0.52	0.52	0.52	Scout
P07900	Q02790	649	390	88.25	92.94	37.2174	0.52	0.52	0.52	Scout
P07900	Q02790	649	409	88.25	73.5	12.151	0.52	0.52	0.52	Scout
P07900	Q02790	410	424	79.38	61.31	79.1201	0.52	0.52	0.52	Scout
P07900	Q02790	654	390	79.19	92.94	31.2466	0.52	0.52	0.52	Scout
P07900	Q02790	631	287	89.75	85.38	25.6116	0.52	0.52	0.52	Scout
P07900	Q02790	585	390	94.62	92.94	35.4066	0.52	0.52	0.52	Scout
P07900	Q16543	112	69	91.62	82.94	61.937	0.76	0.79	0.766	Scout
P07900	Q16543	362	69	96	82.94	68.7472	0.76	0.79	0.766	Scout
P07900	Q16543	362	240	96	87.69	29.3575	0.76	0.79	0.766	Scout
P07900	Q16543	615	227	87.56	89.5	31.5563	0.76	0.79	0.766	Scout
P07900	Q16543	407	227	92.44	89.5	44.557	0.76	0.79	0.766	Scout
P07900	Q16543	362	242	96	89.56	29.5847	0.76	0.79	0.766	Scout
P07900	Q16543	443	45	97.19	94.81	44.6866	0.76	0.79	0.766	Scout
P07900	Q16543	443	126	97.19	97.19	25.8964	0.76	0.79	0.766	Scout
P07900	Q16543	631	227	91.12	89.5	42.068	0.76	0.79	0.766	Scout
P07900	Q16543	631	132	91.12	75.88	51.6571	0.76	0.79	0.766	Scout
P07900	Q9UHD1	112	198	67.19	70	29.232	0.58	0.69	0.602	Scout
P07900	Q9UHD1	407	198	78.25	70	26.3575	0.58	0.69	0.602	Scout
P07900	Q9UHD1	362	198	93.31	70	23.2671	0.58	0.69	0.602	Scout
P08237	P17858	476	474	97.38	94.25	68.9431	0.92	0.93	0.922	Scout
P08237	Q01813	476	486	97.56	96.31	69.7803	0.92	0.93	0.922	Scout
P08237	Q01813	476	736	97.56	97.38	67.342	0.92	0.93	0.922	Scout
P08238	P0DMV9	159	112	94.06	91.88	48.5087	0.66	0.67	0.662	Scout
P08238	P0DMV9	538	451	92.88	79.56	49.0389	0.66	0.67	0.662	Scout
P08238	P0DMV9	512	112	98.38	91.88	77.7352	0.66	0.67	0.662	Scout
P08238	P0DMV9	512	407	98.38	76.31	60.6326	0.66	0.67	0.662	Scout
P08238	P0DMV9	407	500	89.88	79.19	32.1854	0.66	0.67	0.662	Scout
P08238	P0DMV9	190	410	94.06	85.69	67.2093	0.66	0.67	0.662	Scout
P08238	P0DMV9	410	500	92.69	79.19	32.3964	0.66	0.67	0.662	Scout
P08238	P0DMV9	497	362	95.5	82.81	65.4348	0.66	0.67	0.662	Scout
P08238	P0DMV9	410	497	92.69	78.94	41.7691	0.66	0.67	0.662	Scout
P08238	P0DMV9	294	159	76.44	86.44	22.8988	0.66	0.67	0.662	Scout
P08238	P0DMV9	481	500	93.62	79.19	35.7318	0.66	0.67	0.662	Scout
P08238	P0DMV9	69	77	87.25	90.62	19.7774	0.66	0.67	0.662	Scout
P08238	P0DMV9	190	407	94.06	76.31	75.5206	0.66	0.67	0.662	Scout
P08238	P0DMV9	294	77	76.44	90.62	18.5707	0.66	0.67	0.662	Scout
P08238	P0DMV9	69	159	87.25	86.44	21.1344	0.66	0.67	0.662	Scout
P08238	P0DMV9	497	407	95.5	76.31	66.5864	0.66	0.67	0.662	Scout
P08238	P0DMV9	53	159	82.81	86.44	13.1462	0.66	0.67	0.662	Scout
P08238	P0DMV9	435	497	95	78.94	44.3252	0.66	0.67	0.662	Scout
P08238	P0DMV9	538	524	92.88	60.66	58.9979	0.66	0.67	0.662	Scout
P08238	P0DMV9	481	524	93.62	60.66	50.4036	0.66	0.67	0.662	Scout
P08238	P0DMV9	435	524	95	60.66	53.6389	0.66	0.67	0.662	Scout
P08238	P0DMV9	524	407	90.38	76.31	44.2972	0.66	0.67	0.662	Scout
P08238	P0DMV9	531	524	95.44	60.66	46.5703	0.66	0.67	0.662	Scout
P08238	P11142	512	407	97.94	78	63.842	0.69	0.68	0.688	Scout
P08238	P11142	500	407	96.38	78	67.3836	0.69	0.68	0.688	Scout
P08238	P11142	407	451	91.12	81.62	37.7504	0.69	0.68	0.688	Scout
P08238	P11142	410	500	92.94	81.69	35.2478	0.69	0.68	0.688	Scout
P08238	P11142	531	407	95.25	78	51.4006	0.69	0.68	0.688	Scout
P08238	P11142	497	112	94.56	92.69	88.0224	0.69	0.68	0.688	Scout
P08238	P11142	497	362	94.56	82.19	65.6882	0.69	0.68	0.688	Scout
P08238	P11142	188	407	90.75	78	73.5304	0.69	0.68	0.688	Scout
P08238	P11142	577	601	93.31	84.75	88.0307	0.69	0.68	0.688	Scout
P08238	P11142	497	407	94.56	78	70.1962	0.69	0.68	0.688	Scout
P08238	P11142	410	497	92.94	83.88	45.1014	0.69	0.68	0.688	Scout
P08238	P11142	538	524	92.94	65.44	60.0278	0.69	0.68	0.688	Scout
P08238	P11142	69	112	87.06	92.69	21.2361	0.69	0.68	0.688	Scout
P08238	P11142	481	524	92.69	65.44	51.7015	0.69	0.68	0.688	Scout
P08238	P11142	435	524	94.25	65.44	54.7639	0.69	0.68	0.688	Scout
P08238	P11142	524	407	92.38	78	47.2139	0.69	0.68	0.688	Scout
P08238	P11142	531	524	95.25	65.44	47.7042	0.69	0.68	0.688	Scout
P08238	P31948	577	523	91.94	64.75	42.6191	0.66	0.62	0.652	Scout
P08238	P31948	538	78	90.44	88.69	45.7014	0.66	0.62	0.652	Scout
P08238	P31948	577	530	91.94	70.38	37.2634	0.66	0.62	0.652	Scout
P08238	P31948	435	530	91.62	70.38	28.7988	0.66	0.62	0.652	Scout
P08238	P31948	491	337	91	81.88	23.2372	0.66	0.62	0.652	Scout
P08238	P31948	428	347	91.88	88.25	17.8989	0.66	0.62	0.652	Scout
P08238	P31948	199	442	92.75	79.12	40.9304	0.66	0.62	0.652	Scout
P08238	P31948	477	337	87.25	81.88	15.1548	0.66	0.62	0.652	Scout
P08238	P31948	491	347	91	88.25	26.3774	0.66	0.62	0.652	Scout
P08238	P31948	577	162	91.94	61.47	33.7483	0.66	0.62	0.652	Scout
P08238	P31948	577	78	91.94	88.69	46.3657	0.66	0.62	0.652	Scout
P08238	P31948	477	301	87.25	93.81	20.343	0.66	0.62	0.652	Scout
P08238	P31948	530	407	91.88	83.94	46.7651	0.66	0.62	0.652	Scout
P08238	P31948	50	407	93.5	83.94	27.5727	0.66	0.62	0.652	Scout
P08238	P31948	410	530	96.31	70.38	47.5604	0.66	0.62	0.652	Scout
P08238	P31948	410	169	96.31	56.62	49.0878	0.66	0.62	0.652	Scout
P08238	Q02790	654	287	86.56	86.69	34.9957	0.55	0.51	0.542	Scout
P08238	Q02790	615	390	52.12	92.25	39.5393	0.55	0.51	0.542	Scout
P08238	Q02790	76	407	95.94	70.19	99.4039	0.55	0.51	0.542	Scout
P08238	Q02790	615	409	52.12	68.31	46.712	0.55	0.51	0.542	Scout
P08238	Q02790	649	390	75.62	92.25	23.9254	0.55	0.51	0.542	Scout
P08238	Q02790	649	409	75.62	68.31	12.1076	0.55	0.51	0.542	Scout
P08238	Q02790	410	424	92.44	61.12	74.8988	0.55	0.51	0.542	Scout
P08238	Q02790	654	390	86.56	92.25	31.0309	0.55	0.51	0.542	Scout
P08238	Q02790	435	390	93.62	92.25	64.0228	0.55	0.51	0.542	Scout
P08238	Q02790	538	181	95.25	94.19	45.199	0.55	0.51	0.542	Scout
P08238	Q16543	69	112	94.81	93.12	49.6349	0.76	0.78	0.764	Scout
P08238	Q16543	362	69	91.38	83.06	67.3767	0.76	0.78	0.764	Scout
P08238	Q16543	491	227	96.31	87.5	21.7508	0.76	0.78	0.764	Scout
P08238	Q16543	347	227	69.81	87.5	26.4972	0.76	0.78	0.764	Scout
P08238	Q16543	435	132	96.75	73.44	24.8016	0.76	0.78	0.764	Scout
P08238	Q9Y2B0	53	49	83.75	86.69	35.8482	0.58	0.71	0.606	Scout
P08708	P08865	72	89	90.69	97.75	20.5807	0.75	0.74	0.748	Scout
P08708	P08865	72	220	90.69	76.44	27.1286	0.75	0.74	0.748	Scout
P08708	P63244	72	172	73.19	98.12	18.6829	0.91	0.84	0.896	Scout
P08865	P63220	52	74	96.06	94.5	14.5267	0.81	0.72	0.792	Scout
P08865	P63220	52	81	96.06	85.06	12.3598	0.81	0.72	0.792	Scout
P08865	Q9ULX3	220	56	58.75	92.56	17.9817	0.68	0.62	0.668	Scout
P09496	Q00610	242	1535	72.31	84.69	17.9959	0.55	0.38	0.516	Scout
P09496	Q00610	223	1535	55.06	84.69	17.1319	0.55	0.38	0.516	Scout
P09496	Q00610	223	1516	55.06	87	20.0166	0.55	0.38	0.516	Scout
P09496	Q00610	223	1215	55.06	88	120.785	0.55	0.38	0.516	Scout
P09496	Q00610	223	1612	55.06	78	26.9934	0.55	0.38	0.516	Scout
P09496	Q00610	156	1264	88.31	86.19	80.5582	0.55	0.38	0.516	Scout
P09496	Q00610	156	1449	88.31	92.88	18.5322	0.55	0.38	0.516	Scout
P09496	Q00610	136	1441	89.06	92.94	19.9629	0.55	0.38	0.516	Scout
P09496	Q00610	226	1535	60.34	84.69	15.1275	0.55	0.38	0.516	Scout
P09496	Q00610	226	1612	60.34	78	24.6141	0.55	0.38	0.516	Scout
P09496	Q00610	226	1516	60.34	87	15.2104	0.55	0.38	0.516	Scout
P09496	Q00610	226	764	60.34	84.25	85.0275	0.55	0.38	0.516	Scout
P09496	Q00610	223	1246	55.06	83.69	108.9	0.55	0.38	0.516	Scout
P09497	Q00610	223	1535	74.31	81.88	17.8863	0.55	0.39	0.518	Scout
P09497	Q00610	204	1535	54.59	81.88	17.0181	0.55	0.39	0.518	Scout
P09497	Q00610	204	1516	54.59	84.62	19.986	0.55	0.39	0.518	Scout
P09497	Q00610	149	1449	90.81	93.19	18.2087	0.55	0.39	0.518	Scout
P09497	Q00610	149	1264	90.81	87.5	80.5531	0.55	0.39	0.518	Scout
P09497	Q00610	207	1612	59.78	76.75	24.6667	0.55	0.39	0.518	Scout
P09497	Q00610	204	1246	54.59	86.56	108.393	0.55	0.39	0.518	Scout
P09661	Q12874	221	69	62.88	88.06	20.8091	0.66	0.59	0.646	Scout
P09661	Q12874	179	69	55.16	88.06	8.82926	0.66	0.59	0.646	Scout
P09661	Q12874	221	291	62.88	65.38	105.294	0.66	0.59	0.646	Scout
P09661	Q12874	172	69	83.06	88.06	22.4698	0.66	0.59	0.646	Scout
P09661	Q12874	172	64	83.06	83.44	19.1824	0.66	0.59	0.646	Scout
P09884	P49643	1114	340	92.44	76.69	14.1951	0.75	0.64	0.728	Scout
P0C0S5	P57053	16	109	65.75	98.62	35.2018	0.78	0.76	0.776	Scout
P0C0S5	P58876	16	109	62.97	98.69	34.7841	0.77	0.75	0.766	Scout
P0C0S5	P62807	16	109	63.78	98.69	34.8383	0.79	0.76	0.784	Scout
P0C0S5	Q71DI3	12	80	52.69	81.44	40.9204	0.7	0.64	0.688	Scout
P0C0S5	Q99880	16	109	62.75	98.62	34.8306	0.78	0.76	0.776	Scout
P0DMV9	P11142	345	345	91.56	92.19	46.315	0.66	0.73	0.674	Scout
P0DMV9	P11142	159	345	87.31	92.19	38.7408	0.66	0.73	0.674	Scout
P0DMV9	P11142	108	345	85.62	92.19	29.3573	0.66	0.73	0.674	Scout
P0DMV9	P11142	500	345	63.38	92.19	59.0588	0.66	0.73	0.674	Scout
P0DMV9	P11142	451	345	78.5	92.19	62.2349	0.66	0.73	0.674	Scout
P0DMV9	P11142	319	345	90.75	92.19	55.9818	0.66	0.73	0.674	Scout
P0DMV9	P11142	345	108	91.56	85.69	28.9739	0.66	0.73	0.674	Scout
P0DMV9	P11142	190	345	73.81	92.19	51.4624	0.66	0.73	0.674	Scout
P0DMV9	P11142	512	345	70.81	92.19	44.4123	0.66	0.73	0.674	Scout
P0DMV9	P11142	108	497	85.62	73.06	84.577	0.66	0.73	0.674	Scout
P0DMV9	P11142	56	257	88.75	84.19	27.1887	0.66	0.73	0.674	Scout
P0DMV9	P11142	257	345	83.19	92.19	37.2064	0.66	0.73	0.674	Scout
P0DMV9	P11142	345	497	91.56	73.06	67.86	0.66	0.73	0.674	Scout
P0DMV9	P11142	345	319	91.56	90.88	55.8482	0.66	0.73	0.674	Scout
P0DMV9	P11142	257	88	83.19	82.12	39.1361	0.66	0.73	0.674	Scout
P0DMV9	P11142	108	251	85.62	93	35.4271	0.66	0.73	0.674	Scout
P0DMV9	P11142	190	500	73.81	65.25	56.7998	0.66	0.73	0.674	Scout
P0DMV9	P11142	345	531	91.56	76.94	20.9221	0.66	0.73	0.674	Scout
P0DMV9	P11142	497	601	71.12	91.62	76.7325	0.66	0.73	0.674	Scout
P0DMV9	P11142	451	497	78.5	73.06	100.838	0.66	0.73	0.674	Scout
P0DMV9	P11142	497	345	71.12	92.19	68.2072	0.66	0.73	0.674	Scout
P0DMV9	P11142	190	108	73.81	85.69	50.8871	0.66	0.73	0.674	Scout
P0DMV9	P11142	451	500	78.5	65.25	91.5455	0.66	0.73	0.674	Scout
P0DMV9	P11142	159	531	87.31	76.94	52.4168	0.66	0.73	0.674	Scout
P0DMV9	P11142	524	524	80.44	79.94	63.0531	0.66	0.73	0.674	Scout
P0DMV9	P31948	319	317	91.88	93.12	15.6098	0.71	0.65	0.698	Scout
P0DMV9	P31948	159	78	93.38	89.69	42.0743	0.71	0.65	0.698	Scout
P0DMV9	P31948	319	347	91.88	83.88	19.431	0.71	0.65	0.698	Scout
P0DMV9	P31948	345	284	96.88	96.5	22.206	0.71	0.65	0.698	Scout
P0DMV9	P31948	497	169	71.31	66.44	39.6033	0.71	0.65	0.698	Scout
P0DMV9	P31948	190	530	75.81	74.62	69.3935	0.71	0.65	0.698	Scout
P0DMV9	P31948	497	442	71.31	78	20.884	0.71	0.65	0.698	Scout
P0DMV9	P31948	190	169	75.81	66.44	54.7975	0.71	0.65	0.698	Scout
P0DMV9	P34932	56	272	88.88	91.38	11.4163	0.75	0.78	0.756	Scout
P0DMV9	P34932	257	272	77.69	91.38	23.1624	0.75	0.78	0.756	Scout
P0DMV9	P34932	512	388	72.56	72.88	56.3601	0.75	0.78	0.756	Scout
P0DMV9	P34932	526	388	77.44	72.88	49.557	0.75	0.78	0.756	Scout
P0DMV9	P50502	108	222	90.94	79.94	21.4961	0.71	0.71	0.71	Scout
P0DMV9	Q92598	345	703	94.75	94.62	19.6316	0.75	0.78	0.756	Scout
P0DMV9	Q92598	500	786	57.94	93.25	61.8201	0.75	0.78	0.756	Scout
P0DMV9	Q92598	348	703	94.06	94.62	18.0306	0.75	0.78	0.756	Scout
P0DMV9	Q92598	257	300	78.12	89.06	22.7765	0.75	0.78	0.756	Scout
P0DMV9	Q92598	56	272	88.56	91.19	11.4658	0.75	0.78	0.756	Scout
P0DMV9	Q92598	512	388	71.75	73	55.7768	0.75	0.78	0.756	Scout
P0DMV9	Q92598	526	388	74.31	73	49.0825	0.75	0.78	0.756	Scout
P0DMV9	Q9NZL4	71	207	94.19	98.62	39.4891	0.75	0.78	0.756	Scout
P0DMV9	Q9NZL4	251	245	95	94.69	20.9151	0.75	0.78	0.756	Scout
P0DP25	P15735	31	128	88.94	77.25	18.1958	0.92	0.63	0.862	Scout
P0DP25	Q12965	95	631	77.06	87.75	13.906	0.77	0.67	0.75	Scout
P0DP25	Q15386	78	145	63.28	95.69	25.1432	0.91	0.77	0.882	Scout
P0DP25	Q15386	95	63	76.94	87.81	29.9453	0.91	0.77	0.882	Scout
P0DP25	Q8IW35	95	552	71.56	63.41	17.5421	0.85	0.36	0.752	Scout
P0DP25	Q9UM54	22	886	80.88	89.06	61.5457	0.95	0.67	0.894	Scout
P0DP25	Q9UM54	95	852	89.25	82.38	74.1788	0.95	0.67	0.894	Scout
P0DP25	Q9UM54	31	886	88.38	89.06	52.3992	0.95	0.67	0.894	Scout
P0DP25	Q9UM54	95	886	89.25	89.06	56.2128	0.95	0.67	0.894	Scout
P0DP25	Q9UM54	95	842	89.25	90.06	62.6336	0.95	0.67	0.894	Scout
P0DP25	Q9UM54	31	139	88.38	84.25	20.6673	0.95	0.67	0.894	Scout
P0DP25	Q9UM54	78	842	59.03	90.06	46.8171	0.95	0.67	0.894	Scout
P11142	P31948	601	78	90.5	89.5	88.6542	0.69	0.64	0.68	Scout
P11142	P31948	601	169	90.5	66.38	103.385	0.69	0.64	0.68	Scout
P11142	P31948	319	347	90.19	83.75	19.7597	0.69	0.64	0.68	Scout
P11142	P31948	601	50	90.5	81.38	77.5555	0.69	0.64	0.68	Scout
P11142	P31948	345	284	95.69	96.56	21.0892	0.69	0.64	0.68	Scout
P11142	P34932	348	679	93.94	96.81	18.9706	0.75	0.78	0.756	Scout
P11142	P34932	56	272	88.62	91.25	11.4263	0.75	0.78	0.756	Scout
P11142	P34932	512	135	72.88	87.62	56.7132	0.75	0.78	0.756	Scout
P11142	P34932	257	272	78	91.25	23.1877	0.75	0.78	0.756	Scout
P11142	P34932	512	388	72.88	72.25	55.9308	0.75	0.78	0.756	Scout
P11142	P34932	526	388	77.31	72.25	49.1373	0.75	0.78	0.756	Scout
P11142	P50502	108	222	90.81	81.5	21.7716	0.7	0.7	0.7	Scout
P11142	Q92598	56	272	88.5	91.38	11.4909	0.75	0.78	0.756	Scout
P11142	Q92598	512	135	73	88	56.636	0.75	0.78	0.756	Scout
P11142	Q92598	345	703	95.12	94.69	19.5099	0.75	0.78	0.756	Scout
P11142	Q92598	348	703	94.38	94.69	17.9395	0.75	0.78	0.756	Scout
P11142	Q92598	512	388	73	74.12	55.709	0.75	0.78	0.756	Scout
P11142	Q92598	526	388	76.25	74.12	48.935	0.75	0.78	0.756	Scout
P11142	Q9NZL4	71	207	93.94	98.56	39.401	0.76	0.78	0.764	Scout
P11142	Q9NZL4	251	245	95.12	94.31	20.8237	0.76	0.78	0.764	Scout
P11388	Q02880	1070	1164	87.38	93.25	18.2514	0.66	0.65	0.658	Scout
P11388	Q02880	1070	1158	87.38	90.19	9.25866	0.66	0.65	0.658	Scout
P11388	Q02880	1068	1083	90.38	88.81	17.5845	0.66	0.65	0.658	Scout
P11388	Q02880	342	412	71.94	90	45.2827	0.66	0.65	0.658	Scout
P11908	Q14558	198	52	53.62	94.88	21.4729	0.87	0.87	0.87	Scout
P11908	Q14558	29	24	96.62	95.44	45.6007	0.87	0.87	0.87	Scout
P12004	Q15004	254	60	97.12	96.38	9.6484	0.86	0.76	0.84	Scout
P12277	P12532	298	275	96.62	96.19	62.7783	0.93	0.9	0.924	Scout
P12956	P13010	575	202	70.38	88.19	57.9503	0.81	0.76	0.8	Scout
P12956	P13010	539	338	51.97	93.81	17.3711	0.81	0.76	0.8	Scout
P12956	P13010	591	265	66.69	93.75	46.7762	0.81	0.76	0.8	Scout
P12956	P13010	331	291	93.38	90.44	17.4575	0.81	0.76	0.8	Scout
P12956	P13010	114	325	89.94	89.31	24.2113	0.81	0.76	0.8	Scout
P12956	P13010	317	282	95.62	91.69	9.05558	0.81	0.76	0.8	Scout
P12956	P13010	463	347	98.5	98.19	13.1182	0.81	0.76	0.8	Scout
P12956	P13010	189	660	92.69	87.69	48.7498	0.81	0.76	0.8	Scout
P12956	P13010	596	202	76.25	88.19	65.4694	0.81	0.76	0.8	Scout
P12956	P13010	287	291	94.38	90.44	19.1906	0.81	0.76	0.8	Scout
P12956	P13010	287	332	94.38	90.88	19.2222	0.81	0.76	0.8	Scout
P12956	P13010	287	325	94.38	89.31	11.6455	0.81	0.76	0.8	Scout
P12956	P13010	114	532	89.94	95.62	63.2623	0.81	0.76	0.8	Scout
P12956	P13010	591	399	66.69	91.75	35.5617	0.81	0.76	0.8	Scout
P12956	P13010	575	265	70.38	93.75	34.9036	0.81	0.76	0.8	Scout
P12956	P13010	539	399	51.97	91.75	21.3227	0.81	0.76	0.8	Scout
P12956	P13010	282	399	90.06	91.75	17.8943	0.81	0.76	0.8	Scout
P12956	P13010	317	603	95.62	73.44	33.79	0.81	0.76	0.8	Scout
P12956	P13010	282	332	90.06	90.88	11.3863	0.81	0.76	0.8	Scout
P12956	P13010	392	532	98.12	95.62	19.8814	0.81	0.76	0.8	Scout
P12956	P13010	575	399	70.38	91.75	32.4366	0.81	0.76	0.8	Scout
P12956	P13010	582	399	75.88	91.75	29.2388	0.81	0.76	0.8	Scout
P12956	P13010	468	702	97.56	80.44	99.3297	0.81	0.76	0.8	Scout
P12956	P13010	570	469	73.38	72.56	72.1407	0.81	0.76	0.8	Scout
P12956	P13010	591	325	66.69	89.31	39.5659	0.81	0.76	0.8	Scout
P13639	P62829	512	113	75.56	84.31	36.0039	0.55	0.6	0.56	Scout
P13667	P14625	570	603	93.5	80	20.1966	0.65	0.69	0.658	Scout
P13667	P14625	366	671	96.06	56.69	64.6956	0.65	0.69	0.658	Scout
P13667	P14625	521	593	78.44	95.06	28.6668	0.65	0.69	0.658	Scout
P13667	P14625	111	87	79.12	68.31	105.694	0.65	0.69	0.658	Scout
P13693	P68104	19	41	82.5	73.5	17.029	0.64	0.76	0.664	Scout
P13693	P68104	34	41	86.06	73.5	22.0382	0.64	0.76	0.664	Scout
P13804	P38117	126	110	98.88	98.94	15.1417	0.96	0.94	0.956	Scout
P13804	P38117	294	248	97.88	97.69	14.3246	0.96	0.94	0.956	Scout
P13804	P38117	216	250	97.88	97.25	14.9225	0.96	0.94	0.956	Scout
P14314	Q969H8	436	161	90.5	96.88	25.2654	0.59	0.55	0.582	Scout
P14625	Q14696	537	106	96.94	82.38	17.7506	0.74	0.76	0.744	Scout
P14625	Q9Y2B0	455	49	81.38	92.69	13.8651	0.8	0.78	0.796	Scout
P14625	Q9Y2B0	161	49	95.44	92.69	39.3453	0.8	0.78	0.796	Scout
P14625	Q9Y2B0	49	53	54.66	79.31	27.7103	0.8	0.78	0.796	Scout
P14625	Q9Y2B0	168	49	90.31	92.69	31.7277	0.8	0.78	0.796	Scout
P14649	P35580	118	809	81.38	89.75	21.3092	0.78	0.48	0.72	Scout
P14678	P62314	57	44	80.12	98.69	37.5675	0.71	0.48	0.664	Scout
P15311	P35241	400	400	67.56	65.94	5.55322	0.69	0.72	0.696	Scout
P15880	P46781	176	91	90	90.88	13.7421	0.73	0.73	0.73	Scout
P15880	P46781	211	47	94.5	97.31	20.1783	0.73	0.73	0.73	Scout
P15880	Q9BRP1	238	244	94.44	84.75	12.7193	0.73	0.74	0.732	Scout
P17858	Q01813	474	736	93.94	97.25	66.8721	0.93	0.94	0.932	Scout
P17980	P35998	372	210	80.56	76.06	18.3492	0.49	0.57	0.506	Scout
P17980	P35998	372	340	80.56	86.12	24.9214	0.49	0.57	0.506	Scout
P17980	P35998	432	340	57.41	86.12	12.0448	0.49	0.57	0.506	Scout
P17980	P43686	125	238	79.38	62.53	17.8623	0.56	0.61	0.57	Scout
P17980	P43686	294	401	69.06	88.06	29.1787	0.56	0.61	0.57	Scout
P17980	P62333	144	42	82	87.06	15.8486	0.64	0.68	0.648	Scout
P17980	P62333	125	72	89.12	88.5	15.9165	0.64	0.68	0.648	Scout
P17980	P62333	351	383	87.12	55.53	17.2629	0.64	0.68	0.648	Scout
P17980	P62333	125	206	89.12	59.12	20.3867	0.64	0.68	0.648	Scout
P17980	P62333	144	38	82	89.88	19.0343	0.64	0.68	0.648	Scout
P17980	P62333	146	206	82.62	59.12	24.1588	0.64	0.68	0.648	Scout
P17980	P62333	146	197	82.62	83.06	18.0308	0.64	0.68	0.648	Scout
P17980	P62333	56	15	91.81	87.94	13.0646	0.64	0.68	0.648	Scout
P17980	P62333	294	379	65.38	70.94	16.2676	0.64	0.68	0.648	Scout
P17980	P62333	79	48	89.94	82.75	11.0628	0.64	0.68	0.648	Scout
P17980	P62333	351	206	87.12	59.12	34.6094	0.64	0.68	0.648	Scout
P17980	P62333	351	373	87.12	86.06	9.40422	0.64	0.68	0.648	Scout
P17980	P62333	144	42	83.81	88.12	15.9316	0.64	0.68	0.648	Scout
P17980	P62333	125	72	88.94	87.88	15.7216	0.64	0.68	0.648	Scout
P17980	P62333	351	383	89.19	60.56	16.9426	0.64	0.68	0.648	Scout
P17980	P62333	125	206	88.94	53.19	19.5095	0.64	0.68	0.648	Scout
P17980	P62333	144	38	83.81	90.69	19.1677	0.64	0.68	0.648	Scout
P17980	P62333	146	206	82.69	53.19	24.0855	0.64	0.68	0.648	Scout
P17980	P62333	146	197	82.69	82.94	18.3023	0.64	0.68	0.648	Scout
P17980	P62333	56	15	93.69	89	13.1081	0.64	0.68	0.648	Scout
P17980	P62333	294	379	63.59	74.56	16.4645	0.64	0.68	0.648	Scout
P17980	P62333	79	48	90.12	83.81	11.0361	0.64	0.68	0.648	Scout
P17980	P62333	351	206	89.19	53.19	34.332	0.64	0.68	0.648	Scout
P17980	P62333	351	373	89.19	87.69	9.67835	0.64	0.68	0.648	Scout
P17987	P49368	243	249	71.56	66.88	12.5887	0.78	0.8	0.784	Scout
P17987	P49368	153	128	89.94	91.81	18.6633	0.78	0.8	0.784	Scout
P17987	P49368	259	381	72.69	79.44	55.2006	0.78	0.8	0.784	Scout
P17987	P49368	272	248	81.62	70.38	18.0747	0.78	0.8	0.784	Scout
P17987	P49368	243	234	71.56	92.25	38.4946	0.78	0.8	0.784	Scout
P17987	P49368	259	234	72.69	92.25	42.662	0.78	0.8	0.784	Scout
P17987	P50990	494	466	86.25	92.19	46.3541	0.68	0.75	0.694	Scout
P17987	P50991	126	55	89.81	78.62	19.6197	0.66	0.74	0.676	Scout
P17987	P78371	126	46	93.69	82.94	72.7023	0.71	0.76	0.72	Scout
P18077	Q02878	63	237	87.44	65.38	17.2318	0.87	0.62	0.82	Scout
P18077	Q02878	63	239	87.44	73.12	17.6863	0.87	0.62	0.82	Scout
P18124	P36578	19	294	87.44	87.38	13.8478	0.85	0.63	0.806	Scout
P18124	P36578	77	353	96.19	92.31	28.6852	0.85	0.63	0.806	Scout
P18124	P36578	48	333	96	95.25	13.4013	0.85	0.63	0.806	Scout
P18124	P36578	40	333	94.44	95.25	21.3731	0.85	0.63	0.806	Scout
P18621	Q9H9Y2	13	302	85.81	80.56	14.322	0.64	0.71	0.654	Scout
P18754	P62807	335	121	97.69	58.59	21.3414	0.45	0.8	0.52	Scout
P18754	P62826	161	123	98.06	97.5	19.702	0.91	0.92	0.912	Scout
P18859	P24539	41	238	80.94	78.56	12.8715	0.59	0.45	0.562	Scout
P18859	P25705	77	161	63.5	93.5	40.7454	0.59	0.78	0.628	Scout
P18859	P25705	77	261	63.5	95.5	38.3999	0.59	0.78	0.628	Scout
P19022	P35222	896	158	79.81	89.88	11.9651	0.68	0.46	0.636	Scout
P19105	P35579	150	860	84.81	61.97	29.8931	0.82	0.47	0.75	Scout
P19105	Q7Z406	150	880	83.12	57.25	26.8476	0.82	0.46	0.748	Scout
P19367	P52789	738	104	97.75	70.62	75.297	0.83	0.85	0.834	Scout
P19367	P52789	777	763	95.44	93.12	70.4352	0.83	0.85	0.834	Scout
P20042	P41091	265	196	86.5	82.69	29.0745	0.8	0.63	0.766	Scout
P20042	P41091	205	196	76.44	82.69	28.6646	0.8	0.63	0.766	Scout
P20042	P41091	293	196	76.44	82.69	30.2345	0.8	0.63	0.766	Scout
P20042	P41091	205	121	76.44	86.38	53.0625	0.8	0.63	0.766	Scout
P20042	P41091	201	196	53.22	82.69	17.5873	0.8	0.63	0.766	Scout
P20042	P41091	190	196	71.31	82.69	16.3598	0.8	0.63	0.766	Scout
P20073	P50995	309	255	96.06	95.31	18.8869	0.61	0.62	0.612	Scout
P20073	P50995	224	315	95.75	95.94	37.1365	0.61	0.62	0.612	Scout
P20339	P51148	179	184	97.12	80.88	32.4469	0.7	0.75	0.71	Scout
P20618	Q99436	204	237	97.62	91.69	15.491	0.74	0.77	0.746	Scout
P21281	P36543	137	99	94.38	93.81	25.6321	0.78	0.84	0.792	Scout
P21281	P36543	108	191	89.25	96.56	14.4406	0.78	0.84	0.792	Scout
P21281	P36543	81	191	94.06	96.56	17.4001	0.78	0.84	0.792	Scout
P21281	P36543	109	191	91.5	96.56	13.1892	0.78	0.84	0.792	Scout
P21912	P31040	167	167	96.75	98.81	13.7509	0.91	0.91	0.91	Scout
P22087	Q14978	284	663	95.75	93.25	28.4296	0.74	0.41	0.674	Scout
P22087	Q14978	102	663	86.75	93.25	25.3722	0.74	0.41	0.674	Scout
P22087	Q14978	121	663	93.25	93.25	26.7015	0.74	0.41	0.674	Scout
P22087	Q14978	102	647	86.75	95.44	25.0268	0.74	0.41	0.674	Scout
P22087	Q14978	131	663	91.19	93.25	40.8968	0.74	0.41	0.674	Scout
P22087	Q14978	131	647	91.19	95.44	38.2691	0.74	0.41	0.674	Scout
P22087	Q9Y2X3	205	152	91.19	61.19	17.4996	0.7	0.54	0.668	Scout
P22087	Q9Y2X3	102	405	77.19	71.94	67.7922	0.7	0.54	0.668	Scout
P22695	P31930	375	138	98.69	97.31	15.5387	0.9	0.9	0.9	Scout
P23193	P24928	265	976	77.69	89.75	10.0678	0.65	0.71	0.662	Scout
P23193	Q5VW32	55	334	88.56	96.88	18.5303	0.68	0.68	0.68	Scout
P23246	Q15233	421	198	95.56	94.94	42.7334	0.6	0.51	0.582	Scout
P23246	Q15233	314	198	92.94	94.94	45.2532	0.6	0.51	0.582	Scout
P23246	Q15233	330	198	90.06	94.94	49.4829	0.6	0.51	0.582	Scout
P23246	Q15233	319	96	85.44	84.25	21.9291	0.6	0.51	0.582	Scout
P23246	Q15233	314	109	92.94	92.12	50.1992	0.6	0.51	0.582	Scout
P23246	Q15233	291	96	89.19	84.25	25.0892	0.6	0.51	0.582	Scout
P23246	Q15233	314	338	92.94	92.31	96.5137	0.6	0.51	0.582	Scout
P23246	Q15233	559	290	92.5	94.56	88.2558	0.6	0.51	0.582	Scout
P23246	Q15233	421	338	95.56	92.31	97.012	0.6	0.51	0.582	Scout
P23246	Q15233	472	338	93.19	92.31	55.2559	0.6	0.51	0.582	Scout
P23246	Q15233	466	338	91.56	92.31	63.1766	0.6	0.51	0.582	Scout
P23246	Q15233	502	109	94.75	92.12	39.8011	0.6	0.51	0.582	Scout
P23246	Q15233	330	338	90.06	92.31	88.8084	0.6	0.51	0.582	Scout
P23246	Q15233	510	338	95.62	92.31	87.7141	0.6	0.51	0.582	Scout
P23246	Q15233	561	109	93.19	92.12	85.7327	0.6	0.51	0.582	Scout
P23246	Q15233	561	295	93.19	95.12	98.6921	0.6	0.51	0.582	Scout
P23246	Q15233	291	198	89.19	94.94	37.3186	0.6	0.51	0.582	Scout
P23246	Q15233	510	109	95.62	92.12	38.1371	0.6	0.51	0.582	Scout
P23246	Q8WXF1	472	344	88.81	53.09	25.0084	0.56	0.5	0.548	Scout
P23396	P60866	197	34	73.5	89.38	19.939	0.7	0.72	0.704	Scout
P23396	P60866	18	30	93.69	87.94	20.3288	0.7	0.72	0.704	Scout
P23396	P60866	197	30	73.5	87.94	18.1391	0.7	0.72	0.704	Scout
P23396	P60866	202	30	81.38	87.94	14.7308	0.7	0.72	0.704	Scout
P23396	P63244	227	183	82.5	92.62	8.62242	0.78	0.7	0.764	Scout
P23528	P63261	22	50	73.31	80.06	75.7143	0.94	0.94	0.94	Scout
P23528	P63261	144	328	97.56	98.31	17.1744	0.94	0.94	0.94	Scout
P23528	P63261	127	50	96.38	80.06	55.7168	0.94	0.94	0.94	Scout
P23528	P63261	127	61	96.38	87.56	56.0636	0.94	0.94	0.94	Scout
P23588	P38919	365	60	78.56	89.94	7.659	0.73	0.53	0.69	Scout
P24534	P68104	7	392	81.75	89.44	32.6458	0.78	0.72	0.768	Scout
P24534	P68104	64	450	72.12	82.81	34.4457	0.78	0.72	0.768	Scout
P24534	P68104	64	392	72.12	89.44	22.4947	0.78	0.72	0.768	Scout
P24534	P68104	73	450	76.88	82.81	49.656	0.78	0.72	0.768	Scout
P24534	P68104	64	439	72.12	92.69	31.8023	0.78	0.72	0.768	Scout
P24534	P68104	7	450	81.75	82.81	50.452	0.78	0.72	0.768	Scout
P24534	P68104	73	439	76.88	92.69	37.9468	0.78	0.72	0.768	Scout
P24534	P68104	7	386	81.75	83.62	45.7742	0.78	0.72	0.768	Scout
P24534	P68104	66	450	75	82.81	39.1962	0.78	0.72	0.768	Scout
P24534	P68104	129	41	79.38	73.19	34.5725	0.78	0.72	0.768	Scout
P24534	P68104	129	44	79.38	72.88	33.368	0.78	0.72	0.768	Scout
P24534	P68104	133	41	66.81	73.19	30.2889	0.78	0.72	0.768	Scout
P24534	P68104	133	392	66.81	89.44	44.5278	0.78	0.72	0.768	Scout
P24534	P68104	133	450	66.81	82.81	63.3743	0.78	0.72	0.768	Scout
P24534	P68104	133	44	66.81	72.88	29.5418	0.78	0.72	0.768	Scout
P25205	P33992	463	677	67.38	71.62	16.7935	0.66	0.67	0.662	Scout
P25398	Q13895	112	242	93.75	90.12	22.6774	0.8	0.69	0.778	Scout
P25705	P36542	498	115	89.31	94.88	50.7154	0.49	0.72	0.536	Scout
P25705	P48047	126	176	85.62	79.38	46.6515	0.62	0.7	0.636	Scout
P25705	P48047	126	84	85.62	75.31	35.7183	0.62	0.7	0.636	Scout
P25705	P48047	126	199	85.62	70.81	53.0403	0.62	0.7	0.636	Scout
P25705	P48047	126	90	85.62	82.19	36.8671	0.62	0.7	0.636	Scout
P25787	P25789	171	210	94.88	89.62	21.1523	0.63	0.75	0.654	Scout
P25787	P25789	176	210	94.12	89.62	22.271	0.63	0.75	0.654	Scout
P25787	P60900	92	104	97.06	95.31	17.0208	0.79	0.84	0.8	Scout
P25787	P60900	53	30	84.62	93.44	19.3341	0.79	0.84	0.8	Scout
P26373	P46776	174	94	92.44	76.88	19.0687	0.76	0.79	0.766	Scout
P26373	P46776	174	119	92.44	90	15.5246	0.76	0.79	0.766	Scout
P26641	P68104	147	41	85.19	77.25	45.6825	0.75	0.69	0.738	Scout
P26641	P68104	147	457	85.19	81.56	50.9412	0.75	0.69	0.738	Scout
P26641	P68104	147	453	85.19	81.75	46.7471	0.75	0.69	0.738	Scout
P26641	P68104	434	255	94.44	84.69	33.456	0.75	0.69	0.738	Scout
P26641	P68104	434	41	94.44	77.25	25.5792	0.75	0.69	0.738	Scout
P26641	P68104	147	450	85.19	82.06	39.3179	0.75	0.69	0.738	Scout
P26641	P68104	147	392	85.19	87.81	24.4412	0.75	0.69	0.738	Scout
P26641	P68104	219	392	74.12	87.81	48.4719	0.75	0.69	0.738	Scout
P26641	P68104	220	450	67.12	82.06	37.7311	0.75	0.69	0.738	Scout
P26641	P68104	52	450	97	82.06	61.9911	0.75	0.69	0.738	Scout
P26641	P68104	52	392	97	87.81	39.3079	0.75	0.69	0.738	Scout
P27348	P31946	85	11	98.75	98.19	11.9843	0.89	0.91	0.894	Scout
P27348	P61981	9	77	97.94	90.5	12.0082	0.89	0.9	0.892	Scout
P27348	P61981	11	69	98.5	92.75	15.0287	0.89	0.9	0.892	Scout
P27348	P61981	85	10	98.56	97.75	12.0006	0.89	0.9	0.892	Scout
P27348	P63104	9	85	98.06	98.56	12.1558	0.89	0.9	0.892	Scout
P27348	P63104	85	9	98.62	98.31	12.0454	0.89	0.9	0.892	Scout
P27348	P63104	85	27	98.62	98.88	19.3357	0.89	0.9	0.892	Scout
P27348	P63104	9	74	98.06	92.44	11.429	0.89	0.9	0.892	Scout
P27348	P63104	27	85	98.88	98.56	19.4755	0.89	0.9	0.892	Scout
P27348	P63104	74	9	92.69	98.31	12.6897	0.89	0.9	0.892	Scout
P27448	Q7KZI7	99	82	86.38	95.5	70.9056	0.5	0.51	0.502	Scout
P27824	P30101	90	82	71.06	92.94	37.3044	0.6	0.46	0.572	Scout
P27824	P30101	90	94	71.06	83.19	24.5174	0.6	0.46	0.572	Scout
P27824	P30101	90	104	71.06	90.19	31.4544	0.6	0.46	0.572	Scout
P27824	P30101	90	460	71.06	92.19	34.2245	0.6	0.46	0.572	Scout
P27824	P61009	90	49	65.81	80.38	39.6147	0.51	0.47	0.502	Scout
P28070	Q99436	201	237	94.25	89.5	17.8968	0.69	0.74	0.7	Scout
P28370	Q9UIG0	86	1089	58.94	91	85.4801	0.51	0.49	0.506	Scout
P28676	P30626	165	146	90.62	89.06	28.0349	0.76	0.75	0.758	Scout
P29692	P68104	107	44	66.44	70.44	52.8062	0.81	0.7	0.788	Scout
P29692	P68104	107	41	66.44	70.5	50.7968	0.81	0.7	0.788	Scout
P29692	P68104	107	453	66.44	78.25	69.3487	0.81	0.7	0.788	Scout
P29692	P68104	107	457	66.44	78.38	74.0859	0.81	0.7	0.788	Scout
P29692	P68104	107	392	66.44	96	55.1843	0.81	0.7	0.788	Scout
P29692	P68104	107	450	66.44	82.75	63.993	0.81	0.7	0.788	Scout
P29692	P68104	185	41	82.5	70.5	35.1664	0.81	0.7	0.788	Scout
P29692	P68104	107	179	66.44	90.44	64.5262	0.81	0.7	0.788	Scout
P30260	Q13042	99	433	75.25	83.12	8.92919	0.68	0.67	0.678	Scout
P30405	P61604	190	28	82.44	59.94	15.352	0.61	0.66	0.62	Scout
P30405	P61604	190	36	82.44	59.62	10.3893	0.61	0.66	0.62	Scout
P30405	P61604	190	80	82.44	84.44	23.0274	0.61	0.66	0.62	Scout
P30405	P61604	73	40	98.44	57.34	36.5043	0.61	0.66	0.62	Scout
P30405	P61604	73	56	98.44	77.56	69.054	0.61	0.66	0.62	Scout
P31946	P61981	11	69	97.38	91.88	16.0893	0.9	0.91	0.902	Scout
P31946	P61981	11	77	97.38	88.19	12.0505	0.9	0.91	0.902	Scout
P31946	P61981	11	88	97.38	98.69	12.1187	0.9	0.91	0.902	Scout
P31946	Q04917	11	91	97.5	98.69	17.2051	0.9	0.91	0.902	Scout
P31946	Q04917	11	88	97.5	98.38	12.0157	0.9	0.91	0.902	Scout
P32119	Q06830	92	93	97.12	97.06	52.9972	0.96	0.96	0.96	Scout
P32119	Q06830	92	178	97.12	98.75	21.527	0.96	0.96	0.96	Scout
P32119	Q06830	10	120	97.75	97.31	10.773	0.96	0.96	0.96	Scout
P32119	Q06830	10	109	97.75	97.88	23.8985	0.96	0.96	0.96	Scout
P32119	Q06830	26	197	98.69	93.06	32.4216	0.96	0.96	0.96	Scout
P32119	Q06830	196	93	97.88	97.06	7.74753	0.96	0.96	0.96	Scout
P32189	P45880	128	120	83.06	66.88	12.0662	0.67	0.62	0.66	Scout
P32969	P39023	121	294	92.25	83.5	96.9556	0.54	0.76	0.584	Scout
P33991	P33993	627	596	65.75	60.53	17.3787	0.63	0.65	0.634	Scout
P33991	P33993	409	236	78.44	86.31	20.1241	0.63	0.65	0.634	Scout
P33991	P33993	220	89	88.5	87.44	27.4864	0.63	0.65	0.634	Scout
P33991	P33993	409	174	78.44	84.44	11.9292	0.63	0.65	0.634	Scout
P33991	Q14566	858	517	56.81	67.12	26.1292	0.53	0.57	0.538	Scout
P33991	Q14566	549	173	56.69	64.94	26.0678	0.53	0.57	0.538	Scout
P33991	Q14566	837	517	61.91	67.12	25.4798	0.53	0.57	0.538	Scout
P33991	Q14566	549	205	56.69	77.56	20.1306	0.53	0.57	0.538	Scout
P33991	Q14566	837	654	61.91	73.94	39.9213	0.53	0.57	0.538	Scout
P33991	Q14566	858	654	56.81	73.94	42.1286	0.53	0.57	0.538	Scout
P33991	Q14566	798	654	61.53	73.94	30.4889	0.53	0.57	0.538	Scout
P33991	Q14566	807	517	65.31	67.12	25.3699	0.53	0.57	0.538	Scout
P33991	Q14566	807	654	65.31	73.94	35.1025	0.53	0.57	0.538	Scout
P35232	Q99623	186	200	90	90.12	15.0125	0.69	0.68	0.688	Scout
P35232	Q99623	83	200	90.81	90.12	34.7577	0.69	0.68	0.688	Scout
P35232	Q99623	128	147	94.88	92.31	23.9946	0.69	0.68	0.688	Scout
P35232	Q99623	186	97	90	89	13.8565	0.69	0.68	0.688	Scout
P35232	Q99623	208	236	93.75	79	33.1071	0.69	0.68	0.688	Scout
P35232	Q99623	202	224	92.94	90.5	24.4233	0.69	0.68	0.688	Scout
P35232	Q99623	202	262	92.94	73.88	52.1732	0.69	0.68	0.688	Scout
P35232	Q99623	240	262	71.5	73.88	18.2898	0.69	0.68	0.688	Scout
P35232	Q99623	202	216	92.94	93.06	14.6962	0.69	0.68	0.688	Scout
P35232	Q99623	240	250	71.5	71.38	13.3658	0.69	0.68	0.688	Scout
P35232	Q99623	128	89	94.88	95.12	31.3427	0.69	0.68	0.688	Scout
P35232	Q99623	207	236	93.12	79	35.0826	0.69	0.68	0.688	Scout
P35232	Q99623	186	218	90	93.12	40.6306	0.69	0.68	0.688	Scout
P35232	Q99623	208	218	93.75	93.12	9.7649	0.69	0.68	0.688	Scout
P35232	Q99623	207	262	93.12	73.88	47.7705	0.69	0.68	0.688	Scout
P35250	P35251	192	845	92.56	81.31	22.5891	0.79	0.58	0.748	Scout
P35250	P35251	176	845	86.31	81.31	7.41795	0.79	0.58	0.748	Scout
P35250	P40937	99	144	88.38	79.88	15.5323	0.73	0.69	0.722	Scout
P35579	P60660	760	98	88.56	70.12	17.7155	0.95	0.48	0.856	Scout
P35579	P60660	79	98	72.62	70.12	38.8124	0.95	0.48	0.856	Scout
P35658	Q99567	726	584	92.38	92.38	11.14	0.85	0.45	0.77	Scout
P35658	Q99567	726	592	92.38	89.5	15.9069	0.85	0.45	0.77	Scout
P35658	Q99567	953	435	90.12	85.25	16.0675	0.85	0.45	0.77	Scout
P35998	P43686	116	238	68.19	55.09	27.9364	0.61	0.63	0.614	Scout
P35998	P62191	248	265	52.72	72.19	10.5019	0.61	0.63	0.614	Scout
P35998	P62191	415	350	86.5	88.44	10.169	0.61	0.63	0.614	Scout
P35998	P62191	422	350	72.44	88.44	11.2916	0.61	0.63	0.614	Scout
P35998	P62191	418	350	81.88	88.44	12.7617	0.61	0.63	0.614	Scout
P35998	P62191	248	350	52.72	88.44	34.5912	0.61	0.63	0.614	Scout
P35998	Q13200	402	343	84.62	91.81	59.0806	0.75	0.83	0.766	Scout
P36578	P42766	294	43	90.19	54.12	27.4061	0.61	0.67	0.622	Scout
P36578	P46779	294	47	92.88	95.62	17.5632	0.88	0.76	0.856	Scout
P36578	Q07020	294	30	95.56	97.81	14.055	0.87	0.78	0.852	Scout
P37108	P49458	43	16	53.25	96.5	35.4123	0.85	0.72	0.824	Scout
P37108	P49458	43	24	53.25	92.94	23.3311	0.85	0.72	0.824	Scout
P37108	P49458	55	76	91.44	69.81	9.34471	0.85	0.72	0.824	Scout
P37108	P49458	74	76	91.62	69.81	11.2152	0.85	0.72	0.824	Scout
P37108	P49458	43	76	53.25	69.81	30.9249	0.85	0.72	0.824	Scout
P37108	P49458	78	76	96.94	69.81	17.6124	0.85	0.72	0.824	Scout
P37108	P49458	95	60	95.62	96.56	13.3967	0.85	0.72	0.824	Scout
P37108	P49458	38	76	57.31	69.81	22.7122	0.85	0.72	0.824	Scout
P37108	P49458	42	24	53.59	92.94	20.7943	0.85	0.72	0.824	Scout
P37108	P49458	42	76	53.59	69.81	29.7122	0.85	0.72	0.824	Scout
P37108	P49458	38	24	57.31	92.94	18.2022	0.85	0.72	0.824	Scout
P37198	Q7Z3B4	435	428	90.94	77.38	20.6272	0.64	0.51	0.614	Scout
P37198	Q99567	504	663	87.38	93.44	50.1424	0.75	0.6	0.72	Scout
P37198	Q99567	435	138	89.62	94.88	108.749	0.75	0.6	0.72	Scout
P37198	Q99567	498	663	88.12	93.44	46.874	0.75	0.6	0.72	Scout
P38646	Q9HAV7	300	120	86.25	82.25	35.4364	0.73	0.77	0.738	Scout
P38646	Q9HAV7	76	100	95.31	88.12	19.7507	0.73	0.77	0.738	Scout
P38646	Q9HAV7	468	94	93.38	88.38	51.9181	0.73	0.77	0.738	Scout
P38646	Q9HAV7	76	94	95.31	88.38	15.7572	0.73	0.77	0.738	Scout
P38646	Q9HAV7	625	100	75.19	88.12	30.5405	0.73	0.77	0.738	Scout
P38646	Q9HAV7	625	215	75.19	84.69	22.8661	0.73	0.77	0.738	Scout
P38646	Q9HAV7	106	109	96.44	89.88	19.634	0.73	0.77	0.738	Scout
P38646	Q9HAV7	467	77	93	81.25	36.1054	0.73	0.77	0.738	Scout
P38646	Q9HAV7	467	72	93	88.38	38.0192	0.73	0.77	0.738	Scout
P38646	Q9HAV7	106	196	96.44	90.06	17.2797	0.73	0.77	0.738	Scout
P38646	Q9HAV7	143	215	97.12	84.69	21.5084	0.73	0.77	0.738	Scout
P38646	Q9HAV7	394	215	97.69	84.69	41.2722	0.73	0.77	0.738	Scout
P38646	Q9HAV7	617	215	90.31	84.69	31.3372	0.73	0.77	0.738	Scout
P38919	Q04637	60	881	88.5	87.19	18.3046	0.79	0.46	0.724	Scout
P38919	Q6PJT7	374	368	87.19	63.06	11.066	0.78	0.45	0.714	Scout
P38919	Q9H307	321	186	92.81	89.75	17.385	0.85	0.55	0.79	Scout
P39019	P62249	143	60	71.75	88.44	19.7298	0.57	0.71	0.598	Scout
P39019	Q92616	143	1556	67.38	89.25	20.2991	0.88	0.57	0.818	Scout
P39023	P83731	366	2	95.69	88.31	11.2719	0.81	0.8	0.808	Scout
P40123	P63261	275	328	86.69	98.31	22.5162	0.87	0.84	0.864	Scout
P40227	P49368	295	249	91.31	72.12	22.8576	0.82	0.81	0.818	Scout
P40227	P49368	251	249	69.56	72.12	27.1063	0.82	0.81	0.818	Scout
P40227	P49368	251	248	69.56	73.44	30.0995	0.82	0.81	0.818	Scout
P40227	P49368	127	44	93.19	78.19	20.7797	0.82	0.81	0.818	Scout
P40227	P50990	251	270	77.44	84.5	13.0099	0.75	0.8	0.76	Scout
P40227	P50990	251	326	77.44	78.62	41.8211	0.75	0.8	0.76	Scout
P40227	P50990	199	400	68.12	89.38	15.2208	0.75	0.8	0.76	Scout
P40227	P50990	377	400	88	89.38	21.1307	0.75	0.8	0.76	Scout
P40227	P50990	199	326	68.12	78.62	27.7108	0.75	0.8	0.76	Scout
P40227	P50990	261	238	80.94	90.88	28.4158	0.75	0.8	0.76	Scout
P40227	P50990	261	270	80.94	84.5	20.7659	0.75	0.8	0.76	Scout
P40227	P50990	222	326	86.06	78.62	14.4033	0.75	0.8	0.76	Scout
P40227	P68363	127	401	97.5	93.94	46.2415	0.82	0.86	0.828	Scout
P40429	P50914	183	137	93.75	69.31	20.8373	0.73	0.69	0.722	Scout
P40939	P55084	406	272	96.56	93.25	55.8362	0.86	0.87	0.862	Scout
P41208	Q01831	65	853	78.56	80.25	28.5491	0.63	0.47	0.598	Scout
P41227	Q9BXJ9	89	320	97.31	95.25	17.9711	0.89	0.86	0.884	Scout
P41743	Q15334	488	502	91.81	90.81	19.2115	0.78	0.75	0.774	Scout
P42285	Q01780	833	98	80.12	53.25	19.0669	0.68	0.56	0.656	Scout
P42285	Q01780	606	98	79	53.25	23.7049	0.68	0.56	0.656	Scout
P42285	Q13868	944	65	96.81	89.81	20.6216	0.86	0.79	0.846	Scout
P42766	P62750	19	115	95.06	94.12	16.2955	0.72	0.7	0.716	Scout
P42766	P62750	14	115	93.75	94.12	22.7538	0.72	0.7	0.716	Scout
P42766	P62750	14	14	93.75	59.62	92.5534	0.72	0.7	0.716	Scout
P42766	P62750	14	18	93.75	65.75	88.644	0.72	0.7	0.716	Scout
P42766	P62750	43	18	88.38	65.75	111.729	0.72	0.7	0.716	Scout
P42766	Q96GQ7	43	634	81.94	87.06	24.821	0.75	0.67	0.734	Scout
P42766	Q96GQ7	35	634	60.12	87.06	28.3738	0.75	0.67	0.734	Scout
P42766	Q96GQ7	66	639	78.25	65.94	15.1628	0.75	0.67	0.734	Scout
P42766	Q96GQ7	35	639	60.12	65.94	36.49	0.75	0.67	0.734	Scout
P43246	P52701	65	852	70	85.69	26.8353	0.74	0.73	0.738	Scout
P43246	P52701	892	1325	75.25	78.44	14.9681	0.74	0.73	0.738	Scout
P43246	P52701	537	923	64.75	82.19	29.4668	0.74	0.73	0.738	Scout
P43246	P52701	882	1325	77.38	78.44	11.9483	0.74	0.73	0.738	Scout
P43246	P52701	65	923	70	82.19	26.8124	0.74	0.73	0.738	Scout
P43246	P52701	528	1030	60.72	70.44	17.9558	0.74	0.73	0.738	Scout
P43246	P52701	104	923	77.94	82.19	30.8615	0.74	0.73	0.738	Scout
P43246	P52701	65	814	70	88.38	9.35621	0.74	0.73	0.738	Scout
P43686	P62195	330	397	86.94	53.75	12.1765	0.55	0.61	0.562	Scout
P43686	P62333	238	72	53.28	76.19	30.6202	0.55	0.6	0.56	Scout
P43686	P62333	80	68	71.81	74.31	39.491	0.55	0.6	0.56	Scout
P46087	Q9Y221	449	62	97.75	97.81	13.6769	0.95	0.59	0.878	Scout
P46087	Q9Y221	423	72	92.94	96.31	16.4091	0.95	0.59	0.878	Scout
P46776	Q07020	92	97	84.69	95.69	21.8838	0.79	0.84	0.8	Scout
P46776	Q99848	94	33	62.97	82.62	19.7333	0.62	0.39	0.574	Scout
P46776	Q99848	119	33	86.25	82.62	17.2564	0.62	0.39	0.574	Scout
P46781	P62701	66	259	92.06	88.62	25.4132	0.65	0.77	0.674	Scout
P46781	P62701	155	259	95.5	88.62	24.0186	0.65	0.77	0.674	Scout
P46781	P62701	139	259	94.62	88.62	25.4352	0.65	0.77	0.674	Scout
P46781	P62861	30	51	96.75	89.12	61.9102	0.76	0.62	0.732	Scout
P46781	P62861	91	51	92.25	89.12	76.2413	0.76	0.62	0.732	Scout
P46781	P62861	116	51	97.56	89.12	65.5012	0.76	0.62	0.732	Scout
P46782	P62851	182	114	97.25	62.34	28.4536	0.75	0.77	0.754	Scout
P46782	P62851	182	66	97.25	92.25	18.5131	0.75	0.77	0.754	Scout
P46782	P62851	192	29	97.62	50.19	38.514	0.75	0.77	0.754	Scout
P46940	P60660	811	107	65.69	79.5	70.0847	0.9	0.39	0.798	Scout
P46940	P60660	773	81	77.62	58.44	32.6618	0.9	0.39	0.798	Scout
P47755	P47756	278	95	55.72	97	13.5874	0.92	0.91	0.918	Scout
P47755	P47756	268	223	95.44	98.06	13.1545	0.92	0.91	0.918	Scout
P47755	P47756	278	57	55.72	98.06	18.4757	0.92	0.91	0.918	Scout
P47985	Q5U5X0	163	87	96.69	93.88	9.92935	0.87	0.69	0.834	Scout
P47985	Q5U5X0	101	35	85.5	97.94	54.6905	0.87	0.69	0.834	Scout
P48444	P53618	164	32	82.31	93.5	39.0652	0.77	0.67	0.75	Scout
P48643	P78371	275	248	76.31	52.97	11.9569	0.79	0.83	0.798	Scout
P48643	P78371	368	248	67.06	52.97	33.1659	0.79	0.83	0.798	Scout
P48643	P78371	275	284	76.31	88.94	20.7997	0.79	0.83	0.798	Scout
P48643	P78371	535	522	59.38	80.69	24.4126	0.79	0.83	0.798	Scout
P48643	P78371	259	248	63.41	52.97	15.4005	0.79	0.83	0.798	Scout
P48643	P78371	284	248	77.94	52.97	16.7365	0.79	0.83	0.798	Scout
P48643	P78371	265	248	64.75	52.97	14.3661	0.79	0.83	0.798	Scout
P48643	P78371	392	248	83.69	52.97	45.3145	0.79	0.83	0.798	Scout
P48643	P78371	226	248	86.94	52.97	45.4198	0.79	0.83	0.798	Scout
P48643	P78371	392	82	83.69	88.69	11.2607	0.79	0.83	0.798	Scout
P48643	P78371	261	248	60.88	52.97	20.324	0.79	0.83	0.798	Scout
P48643	P78371	368	250	67.06	52.09	31.3546	0.79	0.83	0.798	Scout
P48643	P78371	232	248	87.94	52.97	29.4901	0.79	0.83	0.798	Scout
P48643	P78371	279	248	77.56	52.97	13.2888	0.79	0.83	0.798	Scout
P48643	P78371	214	250	83.94	52.09	38.0697	0.79	0.83	0.798	Scout
P48643	P78371	170	135	86.75	91.62	20.2966	0.79	0.83	0.798	Scout
P48643	P78371	242	342	90.44	87.12	20.5846	0.79	0.83	0.798	Scout
P48643	P78371	265	250	64.75	52.09	12.4941	0.79	0.83	0.798	Scout
P48643	P78371	399	250	91.19	52.09	44.078	0.79	0.83	0.798	Scout
P48643	P78371	368	230	67.06	85	34.3477	0.79	0.83	0.798	Scout
P48643	P78371	232	250	87.94	52.09	25.8591	0.79	0.83	0.798	Scout
P48643	P78371	261	250	60.88	52.09	15.3793	0.79	0.83	0.798	Scout
P48643	P78371	392	250	83.69	52.09	42.5052	0.79	0.83	0.798	Scout
P48643	P78371	275	250	76.31	52.09	13.0222	0.79	0.83	0.798	Scout
P48643	P78371	259	250	63.41	52.09	10.0197	0.79	0.83	0.798	Scout
P48643	P78371	496	135	82.12	91.62	20.6455	0.79	0.83	0.798	Scout
P48643	P78371	368	223	67.06	81.94	27.8744	0.79	0.83	0.798	Scout
P48643	Q99832	535	55	75.5	79.94	9.98466	0.8	0.83	0.806	Scout
P48643	Q99832	378	230	78.75	89.81	20.7781	0.8	0.83	0.806	Scout
P48643	Q99832	368	250	65.62	57.28	45.8155	0.8	0.83	0.806	Scout
P48643	Q99832	529	172	88.5	85.38	17.0081	0.8	0.83	0.806	Scout
P48643	Q99832	399	250	90.31	57.28	45.1657	0.8	0.83	0.806	Scout
P48643	Q99832	392	250	83.88	57.28	46.9898	0.8	0.83	0.806	Scout
P48643	Q99832	210	250	92.19	57.28	38.5555	0.8	0.83	0.806	Scout
P48643	Q99832	232	250	87.75	57.28	36.611	0.8	0.83	0.806	Scout
P48643	Q99832	399	217	90.31	91.38	26.9356	0.8	0.83	0.806	Scout
P48643	Q99832	214	250	86.31	57.28	44.9293	0.8	0.83	0.806	Scout
P48643	Q99832	529	55	88.5	79.94	18.6053	0.8	0.83	0.806	Scout
P49005	Q15054	267	109	65.56	92.31	28.5212	0.91	0.66	0.86	Scout
P49207	P61353	115	52	87.25	89.56	36.6102	0.87	0.84	0.864	Scout
P49207	P61353	115	93	87.25	85.62	49.4971	0.87	0.84	0.864	Scout
P49207	P61353	108	52	93	89.56	28.3057	0.87	0.84	0.864	Scout
P49207	P61353	105	52	93.31	89.56	23.6582	0.87	0.84	0.864	Scout
P49207	P61353	115	6	87.25	89.12	39.1125	0.87	0.84	0.864	Scout
P49207	P62888	108	57	91.75	93	23.0773	0.71	0.74	0.716	Scout
P49207	P62888	108	9	91.75	59.84	34.1641	0.71	0.74	0.716	Scout
P49207	P62888	115	9	84.94	59.84	37.0009	0.71	0.74	0.716	Scout
P49321	Q71DI3	657	80	92.38	74.94	26.2868	0.72	0.47	0.67	Scout
P49321	Q71DI3	652	80	93.5	74.94	20.4507	0.72	0.47	0.67	Scout
P49321	Q71DI3	652	123	93.5	83	43.521	0.72	0.47	0.67	Scout
P49368	P50990	21	37	73.69	88.94	46.2492	0.58	0.69	0.602	Scout
P49368	P50990	21	459	73.69	86.38	66.3235	0.58	0.69	0.602	Scout
P49368	P50990	31	440	86.25	93.94	38.9033	0.58	0.69	0.602	Scout
P49368	P50990	21	20	73.69	51.66	26.7705	0.58	0.69	0.602	Scout
P49368	Q9H2J4	203	214	89.62	66.5	16.7881	0.56	0.68	0.584	Scout
P49368	Q9H2J4	248	90	61.66	63.12	16.7915	0.56	0.68	0.584	Scout
P49368	Q9H2J4	381	214	78.88	66.5	16.8	0.56	0.68	0.584	Scout
P49411	P52815	361	173	90.38	76.88	28.8336	0.51	0.62	0.532	Scout
P49411	P52815	361	163	90.38	80	33.9368	0.51	0.62	0.532	Scout
P49411	P52815	361	183	90.38	78.38	31.3029	0.51	0.62	0.532	Scout
P49720	Q99436	17	249	95.88	94	16.225	0.85	0.86	0.852	Scout
P49736	Q14566	591	517	74.69	72.69	17.6681	0.62	0.63	0.622	Scout
P49736	Q14566	534	490	83.25	60.56	18.1968	0.62	0.63	0.622	Scout
P49736	Q14566	384	490	69.25	60.56	16.5278	0.62	0.63	0.622	Scout
P49736	Q14566	538	490	81.81	60.56	18.3087	0.62	0.63	0.622	Scout
P49736	Q14566	384	102	69.25	73.25	37.4386	0.62	0.63	0.622	Scout
P49755	P80303	145	102	84.06	76.5	16.2328	0.7	0.66	0.692	Scout
P49755	Q9Y3B3	169	91	85.75	89.94	28.2421	0.59	0.62	0.596	Scout
P49756	Q9Y383	295	186	78.56	84.5	14.1169	0.55	0.42	0.524	Scout
P49790	Q9BW27	317	92	68.44	81.88	18.996	0.74	0.43	0.678	Scout
P49792	P57740	94	709	85.69	93.06	68.7138	0.68	0.49	0.642	Scout
P49792	P62826	1625	142	51.44	80.06	98.3019	0.85	0.39	0.758	Scout
P49792	Q8N1F7	614	606	85.56	89.38	19.1972	0.58	0.46	0.556	Scout
P50990	Q99832	225	366	68.31	70.44	24.9648	0.74	0.77	0.746	Scout
P50990	Q99832	459	430	87.19	82.56	17.0348	0.74	0.77	0.746	Scout
P50990	Q99832	270	320	67.06	84.81	25.9833	0.74	0.77	0.746	Scout
P50990	Q99832	254	320	54.81	84.81	33.947	0.74	0.77	0.746	Scout
P50990	Q99832	296	320	78.62	84.81	18.2908	0.74	0.77	0.746	Scout
P50991	P78371	292	272	89.44	80.88	22.3623	0.77	0.8	0.776	Scout
P50991	P78371	288	272	89.44	80.88	20.7253	0.77	0.8	0.776	Scout
P50991	P78371	29	119	72.12	86.31	32.1028	0.77	0.8	0.776	Scout
P50991	P78371	384	223	76.06	81.19	18.4753	0.77	0.8	0.776	Scout
P50991	P78371	29	441	72.12	93.81	26.7295	0.77	0.8	0.776	Scout
P50991	P78371	29	40	72.12	89.44	13.9181	0.77	0.8	0.776	Scout
P50991	P78371	29	522	72.12	63.91	31.5743	0.77	0.8	0.776	Scout
P51398	P82673	321	200	93.81	89.5	24.3402	0.86	0.73	0.834	Scout
P51398	P82933	321	294	92.75	96.88	14.358	0.78	0.65	0.754	Scout
P51572	Q9UHQ4	204	209	63.28	63.75	14.6829	0.57	0.58	0.572	Scout
P51572	Q9UHQ4	148	146	73.88	80.31	12.7846	0.57	0.58	0.572	Scout
P51572	Q9UHQ4	192	179	53.66	54.66	18.537	0.57	0.58	0.572	Scout
P51572	Q9UHQ4	192	186	53.66	59.41	11.1914	0.57	0.58	0.572	Scout
P51572	Q9UHQ4	199	186	56.84	59.41	17.2488	0.57	0.58	0.572	Scout
P51572	Q9UHQ4	159	157	68.38	76.44	15.0239	0.57	0.58	0.572	Scout
P51572	Q9UHQ4	190	188	57.12	55.75	9.22512	0.57	0.58	0.572	Scout
P51572	Q9UHQ4	158	157	69	76.44	11.3824	0.57	0.58	0.572	Scout
P51572	Q9UHQ4	199	193	56.84	61.5	10.6068	0.57	0.58	0.572	Scout
P51970	Q9NPL8	65	264	86.25	62.19	24.6877	0.62	0.54	0.604	Scout
P52298	Q09161	67	698	97.19	96	23.9021	0.95	0.93	0.946	Scout
P52948	Q12769	1749	1096	89.44	91.94	16.1883	0.6	0.56	0.592	Scout
P52948	Q92621	563	974	57.84	86.81	16.1332	0.61	0.62	0.612	Scout
P53611	Q92696	34	26	72.88	91.25	13.458	0.95	0.95	0.95	Scout
P53618	P53621	943	631	83.69	75.62	19.3315	0.62	0.6	0.616	Scout
P53618	P53621	712	631	60.44	75.62	11.7872	0.62	0.6	0.616	Scout
P53618	P53621	712	619	60.44	70.94	21.481	0.62	0.6	0.616	Scout
P53618	P53621	949	631	73.12	75.62	17.6318	0.62	0.6	0.616	Scout
P53618	P53621	949	487	73.12	82.69	14.3237	0.62	0.6	0.616	Scout
P53618	P61923	603	39	92.81	73.12	64.4265	0.72	0.63	0.702	Scout
P53618	P61923	603	46	92.81	83.62	54.321	0.72	0.63	0.702	Scout
P53618	P61923	932	39	86.25	73.12	32.461	0.72	0.63	0.702	Scout
P53618	Q9Y678	575	572	93.94	90	8.30754	0.76	0.74	0.756	Scout
P53621	P61923	271	46	95.06	89.62	41.6232	0.55	0.54	0.548	Scout
P53621	P61923	8	46	87.94	89.62	26.5926	0.55	0.54	0.548	Scout
P54920	Q99747	227	123	97.88	94.75	23.7463	0.81	0.84	0.816	Scout
P54920	Q9UNK0	285	98	85.62	51.88	28.6039	0.56	0.65	0.578	Scout
P55036	Q9UNM6	83	186	95.19	90	25.017	0.76	0.67	0.742	Scout
P55060	Q9UKX7	726	62	91.06	80	18.3538	0.56	0.67	0.582	Scout
P55072	Q15435	109	335	91.5	84.31	56.6046	0.49	0.56	0.504	Scout
P55072	Q8TAT6	148	177	92.88	59.25	36.1954	0.55	0.61	0.562	Scout
P55072	Q9BZE9	236	360	83.06	93.12	15.068	0.73	0.63	0.71	Scout
P55081	Q8NAV1	250	66	83.44	95.94	15.5531	0.61	0.49	0.586	Scout
P55209	Q99733	105	94	97.38	97.62	18.4545	0.72	0.71	0.718	Scout
P55209	Q99733	87	105	98	98.62	11.7982	0.72	0.71	0.718	Scout
P55209	Q99733	87	94	98	97.62	16.0993	0.72	0.71	0.718	Scout
P55769	Q14978	113	647	93.31	81.62	49.5657	0.76	0.31	0.67	Scout
P55884	Q13347	693	264	93.19	68	16.2696	0.92	0.68	0.872	Scout
P55884	Q13347	729	264	91.38	68	43.3262	0.92	0.68	0.872	Scout
P55884	Q14152	604	651	90.75	51.09	22.8386	0.64	0.41	0.594	Scout
P55884	Q14152	216	775	84.31	67.94	22.387	0.64	0.41	0.594	Scout
P55884	Q14152	734	711	84.5	92	24.2773	0.64	0.41	0.594	Scout
P55884	Q14152	741	689	67.94	90.62	21.2638	0.64	0.41	0.594	Scout
P55884	Q14152	693	651	89.25	51.09	39.2803	0.64	0.41	0.594	Scout
P55884	Q14152	324	689	78.62	90.62	16.8998	0.64	0.41	0.594	Scout
P55884	Q14152	744	682	64.19	83.5	27.3784	0.64	0.41	0.594	Scout
P55884	Q14152	729	694	87	92.44	11.0286	0.64	0.41	0.594	Scout
P57053	P58876	109	109	64.81	65.56	22.284	0.57	0.57	0.57	Scout
P57053	P62805	35	92	56	87.88	22.593	0.63	0.61	0.626	Scout
P57053	P62805	121	32	79.31	61.94	18.0723	0.63	0.61	0.626	Scout
P57053	P62805	121	92	79.31	87.88	33.4726	0.63	0.61	0.626	Scout
P57053	Q16777	121	96	97.75	94.19	30.6991	0.73	0.72	0.728	Scout
P57053	Q16777	37	35	92.94	97	15.3436	0.73	0.72	0.728	Scout
P57053	Q5QNW6	109	109	68.25	70.12	22.4312	0.58	0.58	0.58	Scout
P57053	Q71DI3	80	117	77.94	95.88	43.1292	0.57	0.54	0.564	Scout
P57053	Q71DI3	80	109	77.94	94.44	35.5969	0.57	0.54	0.564	Scout
P57053	Q71DI3	57	109	91.75	94.44	15.3108	0.57	0.54	0.564	Scout
P57053	Q71DI3	121	80	57.06	69.62	29.42	0.57	0.54	0.564	Scout
P57053	Q93079	109	109	68	70.62	22.5906	0.59	0.59	0.59	Scout
P57053	Q99880	109	109	63.78	66.5	22.3465	0.58	0.58	0.58	Scout
P57105	Q9P2E9	48	1390	89.56	50.84	33.6331	0.66	0.21	0.57	Scout
P57740	Q92621	201	1988	59.5	75.75	19.3524	0.56	0.75	0.598	Scout
P58876	P62805	35	92	62.06	85.5	22.3736	0.66	0.63	0.654	Scout
P58876	P62805	121	32	68.19	82.19	17.0339	0.66	0.63	0.654	Scout
P58876	P62805	121	78	68.19	94.5	39.0369	0.66	0.63	0.654	Scout
P58876	P62807	109	109	70.12	70.12	22.4658	0.59	0.6	0.592	Scout
P58876	Q16777	121	96	97.81	94.38	30.7314	0.74	0.73	0.738	Scout
P58876	Q16777	86	37	90.44	94.44	20.0874	0.74	0.73	0.738	Scout
P58876	Q16777	37	35	93.19	98	15.323	0.74	0.73	0.738	Scout
P58876	Q5QNW6	109	109	69.94	70.44	22.4508	0.59	0.6	0.592	Scout
P58876	Q71DI3	80	117	88.19	97	42.8634	0.59	0.57	0.586	Scout
P58876	Q71DI3	80	109	88.19	95.88	35.3113	0.59	0.57	0.586	Scout
P58876	Q71DI3	57	109	94.5	95.88	15.2947	0.59	0.57	0.586	Scout
P58876	Q71DI3	121	80	54.88	68.56	29.7921	0.59	0.57	0.586	Scout
P58876	Q93079	109	109	69.75	70	22.4984	0.6	0.6	0.6	Scout
P58876	Q99880	109	109	70.38	70.88	22.5216	0.6	0.61	0.602	Scout
P59998	P61160	44	322	88.31	97.5	22.1228	0.87	0.89	0.874	Scout
P60228	Q04637	82	1074	90.12	73.5	12.809	0.77	0.36	0.688	Scout
P60228	Q99613	279	627	93.88	95.62	13.6954	0.78	0.66	0.756	Scout
P60228	Q99613	275	627	92.44	95.62	17.7565	0.78	0.66	0.756	Scout
P60842	P78344	381	49	92.06	81.5	16.5178	0.83	0.57	0.778	Scout
P60842	P78344	369	206	61.59	90.38	16.5896	0.83	0.57	0.778	Scout
P60842	P78344	146	313	84	75.69	19.6773	0.83	0.57	0.778	Scout
P60842	Q04637	381	726	90.75	80.75	8.30792	0.81	0.46	0.74	Scout
P60842	Q04637	238	881	54.59	85.88	25.4898	0.81	0.46	0.74	Scout
P60842	Q04637	238	1452	54.59	77.38	36.7331	0.81	0.46	0.74	Scout
P60842	Q04637	381	729	90.75	89.38	12.2485	0.81	0.46	0.74	Scout
P60842	Q13347	68	208	97.38	94.31	33.4862	0.92	0.74	0.884	Scout
P60842	Q13347	68	91	97.38	97.88	33.8131	0.92	0.74	0.884	Scout
P60842	Q13347	174	208	96.81	94.31	48.6398	0.92	0.74	0.884	Scout
P60842	Q13347	174	264	96.81	60.62	50.4094	0.92	0.74	0.884	Scout
P60842	Q13347	68	264	97.38	60.62	39.9475	0.92	0.74	0.884	Scout
P60866	P62273	30	48	93	91.25	18.1521	0.7	0.68	0.696	Scout
P60891	Q14558	198	52	56.47	95	21.3685	0.88	0.87	0.878	Scout
P60891	Q14558	176	52	87.94	95	33.5311	0.88	0.87	0.878	Scout
P60891	Q14558	29	24	97.12	95.5	45.6191	0.88	0.87	0.878	Scout
P61011	Q9UHB9	149	416	91.44	54.59	23.1885	0.59	0.63	0.598	Scout
P61201	Q13098	426	438	81.75	82.62	11.0218	0.72	0.77	0.73	Scout
P61247	Q9ULX3	144	315	92.31	51.56	28.4606	0.66	0.58	0.644	Scout
P61313	Q13610	56	40	82.38	53.41	34.4608	0.74	0.78	0.748	Scout
P61353	P62424	59	26	89.81	61.59	15.4356	0.73	0.64	0.712	Scout
P61353	P62424	59	25	89.81	55.38	18.366	0.73	0.64	0.712	Scout
P61353	P62424	59	34	89.81	85.38	18.9583	0.73	0.64	0.712	Scout
P61353	P62424	128	34	88.06	85.38	13.6674	0.73	0.64	0.712	Scout
P61353	P62424	59	37	89.81	94.31	25.867	0.73	0.64	0.712	Scout
P61353	Q9BQG0	52	432	79.56	75.75	20.3942	0.92	0.69	0.874	Scout
P61353	Q9BQG0	59	988	79.88	85.38	80.0995	0.92	0.69	0.874	Scout
P61353	Q9BQG0	52	431	79.56	80.44	23.996	0.92	0.69	0.874	Scout
P61353	Q9BQG0	59	252	79.88	95.06	34.9545	0.92	0.69	0.874	Scout
P61513	P62917	7	181	88.25	93.44	21.3317	0.9	0.89	0.898	Scout
P61513	P62917	80	234	96.75	95.88	44.7319	0.9	0.89	0.898	Scout
P61513	P62917	28	181	96.38	93.44	17.5666	0.9	0.89	0.898	Scout
P61513	P62917	13	149	92.94	97.25	42.5568	0.9	0.89	0.898	Scout
P61758	Q9NQP4	82	92	83	88.5	16.2306	0.74	0.71	0.734	Scout
P61758	Q9UHV9	70	94	86.69	95.31	22.5038	0.57	0.59	0.574	Scout
P61758	Q9UHV9	59	113	81	89.06	23.2628	0.57	0.59	0.574	Scout
P61758	Q9UHV9	52	113	88.5	89.06	25.2666	0.57	0.59	0.574	Scout
P61981	P63104	77	9	90.25	97.94	11.8128	0.9	0.91	0.902	Scout
P61981	P63104	28	85	98.75	98.5	19.3891	0.9	0.91	0.902	Scout
P61981	P63104	10	74	96.81	90.69	11.4772	0.9	0.91	0.902	Scout
P61981	P63104	10	85	96.81	98.5	12.3015	0.9	0.91	0.902	Scout
P61981	P63104	69	11	92.5	98.56	14.9854	0.9	0.91	0.902	Scout
P62081	P62277	74	34	94.75	97.94	26.8691	0.72	0.8	0.736	Scout
P62081	P62277	74	27	94.75	95.19	22.4022	0.72	0.8	0.736	Scout
P62081	P84098	74	190	93.31	80.25	60.4329	0.49	0.61	0.514	Scout
P62081	P84098	74	186	93.31	84.44	55.096	0.49	0.61	0.514	Scout
P62081	P84098	74	181	93.31	87.88	47.8338	0.49	0.61	0.514	Scout
P62140	Q14684	25	701	85.56	89.19	10.4925	0.88	0.43	0.79	Scout
P62140	Q14684	40	720	98.12	91.94	18.9244	0.88	0.43	0.79	Scout
P62166	Q9UPU5	50	920	75.62	85.38	19.5851	0.88	0.68	0.84	Scout
P62191	P62195	258	88	53.28	85.56	32.2849	0.54	0.59	0.55	Scout
P62191	P62195	429	156	69.69	85.75	64.0526	0.54	0.59	0.55	Scout
P62191	P62195	98	101	66.62	79.38	34.2475	0.54	0.59	0.55	Scout
P62191	Q13200	359	858	78.75	66.75	14.0031	0.84	0.76	0.824	Scout
P62191	Q13200	413	858	67.19	66.75	20.6454	0.84	0.76	0.824	Scout
P62195	Q99460	101	720	71.69	76.5	12.3393	0.72	0.7	0.716	Scout
P62195	Q99460	101	715	71.69	90.75	12.5785	0.72	0.7	0.716	Scout
P62195	Q9BRP4	314	262	87	97.38	19.0756	0.88	0.77	0.858	Scout
P62241	P62280	157	30	83.38	55.91	19.8248	0.77	0.78	0.772	Scout
P62241	P62280	193	30	89	55.91	16.3599	0.77	0.78	0.772	Scout
P62244	Q8NDD1	71	270	93.12	90.94	13.4881	0.9	0.42	0.804	Scout
P62277	P62888	43	9	96.75	60.47	66.1498	0.58	0.74	0.612	Scout
P62277	P62888	43	26	96.75	94.81	49.2115	0.58	0.74	0.612	Scout
P62280	Q9H501	45	338	91.62	85.94	16.4837	0.88	0.42	0.788	Scout
P62312	Q9Y333	13	94	74.81	63.53	12.2284	0.78	0.81	0.786	Scout
P62314	P62316	44	92	98.62	96.12	23.6838	0.81	0.76	0.8	Scout
P62318	P63162	78	88	94.12	58.19	16.5738	0.71	0.49	0.666	Scout
P62318	P63162	78	32	94.12	96.12	8.63965	0.71	0.49	0.666	Scout
P62318	P63162	84	88	82.12	58.19	14.7311	0.71	0.49	0.666	Scout
P62424	P62750	217	14	96.06	64.81	31.4877	0.48	0.6	0.504	Scout
P62424	P62750	125	14	71.75	64.81	66.4095	0.48	0.6	0.504	Scout
P62424	P62750	97	18	95.44	69.06	28.1576	0.48	0.6	0.504	Scout
P62424	P62750	259	14	91.88	64.81	42.1588	0.48	0.6	0.504	Scout
P62424	P62750	34	18	87.25	69.06	45.5809	0.48	0.6	0.504	Scout
P62424	P62750	259	18	91.88	69.06	39.2749	0.48	0.6	0.504	Scout
P62424	P62750	217	18	96.06	69.06	27.7676	0.48	0.6	0.504	Scout
P62424	P62750	252	18	95.31	69.06	36.5177	0.48	0.6	0.504	Scout
P62424	P62750	125	18	71.75	69.06	63.1751	0.48	0.6	0.504	Scout
P62424	P62847	217	83	97.19	94.19	41.4253	0.73	0.77	0.738	Scout
P62424	P62906	212	56	96.25	91.56	104.08	0.5	0.62	0.524	Scout
P62424	Q9NZM5	125	157	68.44	55	44.7221	0.67	0.43	0.622	Scout
P62424	Q9Y3U8	26	62	57.03	93.56	92.3907	0.77	0.78	0.772	Scout
P62424	Q9Y3U8	75	62	96.12	93.56	27.4322	0.77	0.78	0.772	Scout
P62424	Q9Y3U8	245	62	95.31	93.56	44.2679	0.77	0.78	0.772	Scout
P62424	Q9Y3U8	259	62	90.88	93.56	47.3738	0.77	0.78	0.772	Scout
P62424	Q9Y3U8	176	103	95.31	84.75	19.3629	0.77	0.78	0.772	Scout
P62424	Q9Y3U8	264	62	88.19	93.56	47.9819	0.77	0.78	0.772	Scout
P62424	Q9Y3U8	252	62	94.19	93.56	44.9316	0.77	0.78	0.772	Scout
P62424	Q9Y3U8	150	35	96.81	96.31	16.6327	0.77	0.78	0.772	Scout
P62424	Q9Y3U8	150	103	96.81	84.75	27.8064	0.77	0.78	0.772	Scout
P62424	Q9Y3U8	25	62	52.03	93.56	94.7426	0.77	0.78	0.772	Scout
P62701	P62753	233	243	94.12	65.12	47.4561	0.75	0.69	0.738	Scout
P62753	P83731	58	2	94.69	89.12	40.4241	0.66	0.61	0.65	Scout
P62753	P83731	30	2	94.5	89.12	36.6536	0.66	0.61	0.65	Scout
P62753	P83731	30	61	94.5	78.81	36.3846	0.66	0.61	0.65	Scout
P62753	P83731	30	69	94.5	68.44	26.0401	0.66	0.61	0.65	Scout
P62805	P62807	92	35	88.75	62.38	21.9564	0.66	0.65	0.658	Scout
P62805	P62807	32	121	81.75	76.88	17.0966	0.66	0.65	0.658	Scout
P62805	P62807	78	121	95.69	76.88	38.7441	0.66	0.65	0.658	Scout
P62805	Q16777	92	96	86.44	83.44	12.9263	0.7	0.69	0.698	Scout
P62805	Q16777	60	96	89.5	83.44	15.8358	0.7	0.69	0.698	Scout
P62805	Q16777	92	37	86.44	72.94	23.8422	0.7	0.69	0.698	Scout
P62805	Q5QNW6	92	35	89.94	53.94	24.877	0.64	0.61	0.634	Scout
P62805	Q5QNW6	32	121	52.59	80.44	18.5646	0.64	0.61	0.634	Scout
P62805	Q5QNW6	78	121	96.5	80.44	38.6537	0.64	0.61	0.634	Scout
P62805	Q71DI3	80	80	95.12	91.44	9.73519	0.79	0.74	0.78	Scout
P62805	Q71DI3	92	80	96.06	91.44	21.7637	0.79	0.74	0.78	Scout
P62805	Q71DI3	92	57	96.06	94.56	26.757	0.79	0.74	0.78	Scout
P62805	Q71DI3	78	80	96.5	91.44	12.9492	0.79	0.74	0.78	Scout
P62805	Q71DI3	32	80	97.81	91.44	29.4579	0.79	0.74	0.78	Scout
P62805	Q71DI3	32	57	97.81	94.56	21.1132	0.79	0.74	0.78	Scout
P62805	Q71DI3	92	123	96.06	98.12	28.3557	0.79	0.74	0.78	Scout
P62805	Q71DI3	32	123	97.81	98.12	18.7183	0.79	0.74	0.78	Scout
P62805	Q71DI3	45	123	96.75	98.12	16.641	0.79	0.74	0.78	Scout
P62805	Q71DI3	32	65	97.81	95.75	15.3327	0.79	0.74	0.78	Scout
P62805	Q7L7L0	92	96	87.5	85.62	13.1186	0.7	0.7	0.7	Scout
P62805	Q93077	92	96	86.44	83.5	12.9802	0.7	0.69	0.698	Scout
P62805	Q93077	92	37	86.44	77.69	24.2888	0.7	0.69	0.698	Scout
P62805	Q93079	92	35	89.75	63.28	21.9381	0.67	0.66	0.668	Scout
P62805	Q93079	32	121	85.06	80.62	17.0799	0.67	0.66	0.668	Scout
P62805	Q93079	78	121	96.06	80.62	38.7157	0.67	0.66	0.668	Scout
P62805	Q99880	92	35	90.06	65.38	21.8586	0.68	0.68	0.68	Scout
P62805	Q99880	32	121	86.62	81	17.0452	0.68	0.68	0.68	Scout
P62805	Q99880	78	121	96	81	38.6739	0.68	0.68	0.68	Scout
P62805	Q9Y5B9	92	696	70.31	91.12	61.0803	0.58	0.47	0.558	Scout
P62805	Q9Y5B9	32	777	82.12	91.5	20.555	0.58	0.47	0.558	Scout
P62807	Q16777	121	96	97.81	94.56	30.7096	0.74	0.73	0.738	Scout
P62807	Q16777	86	37	90.94	94.31	20.0304	0.74	0.73	0.738	Scout
P62807	Q16777	37	35	93.38	97.62	15.4752	0.74	0.73	0.738	Scout
P62807	Q5QNW6	109	109	70.75	71.69	22.5455	0.6	0.61	0.602	Scout
P62807	Q71DI3	80	117	88.5	96.94	42.882	0.6	0.57	0.594	Scout
P62807	Q71DI3	80	109	88.5	95.88	35.2989	0.6	0.57	0.594	Scout
P62807	Q71DI3	57	109	94.69	95.88	15.3138	0.6	0.57	0.594	Scout
P62807	Q71DI3	121	80	54.72	69.75	29.8968	0.6	0.57	0.594	Scout
P62807	Q93079	109	109	70.81	70.94	22.6466	0.6	0.61	0.602	Scout
P62807	Q96P70	35	270	60.94	97.19	15.1374	0.78	0.87	0.798	Scout
P62807	Q99880	109	109	70.19	71.5	22.6742	0.61	0.61	0.61	Scout
P62829	Q13823	66	434	86.88	90.56	19.6581	0.79	0.62	0.756	Scout
P62873	P63218	23	27	98.38	98.81	9.64172	0.93	0.94	0.932	Scout
P62873	P63218	15	12	98.44	95.69	14.0074	0.93	0.94	0.932	Scout
P62879	P63218	23	27	98.06	98.81	9.56462	0.93	0.94	0.932	Scout
P62917	Q9BZE4	10	103	92.56	97.44	53.9604	0.51	0.49	0.506	Scout
P63010	Q96CW1	327	213	78.94	95.06	36.5228	0.9	0.73	0.866	Scout
P63010	Q96CW1	282	219	95.31	74.5	17.2861	0.9	0.73	0.866	Scout
P63010	Q96CW1	282	281	95.31	87.88	17.3461	0.9	0.73	0.866	Scout
P63010	Q96CW1	282	224	95.31	62.66	18.7125	0.9	0.73	0.866	Scout
P63104	Q04917	9	91	97.75	98.62	17.3207	0.9	0.91	0.902	Scout
P63218	Q9HAV0	27	23	98.88	98.38	9.59253	0.93	0.94	0.932	Scout
P63261	Q01518	50	287	81.75	76.81	19.2433	0.88	0.84	0.872	Scout
P63261	Q01518	291	327	97.81	92.12	20.834	0.88	0.84	0.872	Scout
P63261	Q01518	61	287	86.44	76.81	20.4946	0.88	0.84	0.872	Scout
P63261	Q01518	61	398	86.44	97.94	55.223	0.88	0.84	0.872	Scout
P63261	Q01518	61	170	86.44	88.19	19.8966	0.88	0.84	0.872	Scout
P63261	Q01518	328	170	98.25	88.19	38.6224	0.88	0.84	0.872	Scout
P63261	Q12792	326	136	87.75	90.88	11.6464	0.92	0.76	0.888	Scout
P63261	Q12792	328	136	95.5	90.88	16.3969	0.92	0.76	0.888	Scout
P63261	Q13045	61	678	67.75	81.75	15.0639	0.92	0.59	0.854	Scout
P63261	Q13813	61	1519	79	71.44	52.4716	0.8	0.4	0.72	Scout
P63261	Q13813	61	1432	79	76.5	45.0034	0.8	0.4	0.72	Scout
P63261	Q14247	326	398	89.56	63.69	73.735	0.76	0.51	0.71	Scout
P63261	Q14247	328	398	93.69	63.69	76.525	0.76	0.51	0.71	Scout
P63261	Q14247	328	346	93.69	62.72	19.7869	0.76	0.51	0.71	Scout
P63261	Q15417	326	17	97.44	87	47.5936	0.85	0.73	0.826	Scout
P63261	Q15417	328	17	98.56	87	41.1563	0.85	0.73	0.826	Scout
P63261	Q16643	326	238	92.69	54.25	71.5285	0.61	0.45	0.578	Scout
P63261	Q16643	328	238	96.62	54.25	67.1489	0.61	0.45	0.578	Scout
P63261	Q16643	326	198	92.69	53.34	36.9807	0.61	0.45	0.578	Scout
P63261	Q9Y6R4	61	1315	78.62	86.31	13.4617	0.87	0.66	0.828	Scout
P68104	Q9BVG4	255	77	90.38	95.25	39.9978	0.57	0.56	0.568	Scout
P78316	Q92979	772	59	75.62	82.25	12.4139	0.78	0.57	0.738	Scout
P78316	Q9BVI4	643	270	78.06	91.44	27.4007	0.8	0.62	0.764	Scout
P78371	Q99832	248	250	54.94	51.03	16.6603	0.72	0.78	0.732	Scout
P78406	Q9UBU9	108	609	98.19	79.31	91.3937	0.64	0.45	0.602	Scout
P82650	Q9Y676	203	156	98.19	98.62	15.0234	0.77	0.77	0.77	Scout
P82650	Q9Y676	211	156	98.56	98.62	13.951	0.77	0.77	0.77	Scout
P82933	Q9Y2R9	253	42	71.31	92.88	18.0179	0.77	0.62	0.74	Scout
P82933	Q9Y2R9	253	70	71.31	88.12	9.5368	0.77	0.62	0.74	Scout
P83436	Q9UP83	26	187	52.12	91.81	23.2262	0.7	0.67	0.694	Scout
P83876	Q8WWY3	51	341	88.56	59.69	5.10718	0.68	0.47	0.638	Scout
Q00839	Q14103	551	218	64.44	76.94	58.6668	0.51	0.49	0.506	Scout
Q00839	Q14103	664	197	94.12	88.25	80.9598	0.51	0.49	0.506	Scout
Q00839	Q14103	592	197	92.38	88.25	62.2343	0.51	0.49	0.506	Scout
Q00839	Q14103	551	197	64.44	88.25	50.406	0.51	0.49	0.506	Scout
Q00839	Q14103	339	110	98.44	87.88	19.0117	0.51	0.49	0.506	Scout
Q00839	Q14103	565	165	89.56	92	14.4917	0.51	0.49	0.506	Scout
Q00839	Q14103	339	197	98.44	88.25	57.07	0.51	0.49	0.506	Scout
Q00839	Q14103	17	197	75.81	88.25	28.1995	0.51	0.49	0.506	Scout
Q00839	Q14103	670	197	90.62	88.25	72.3462	0.51	0.49	0.506	Scout
Q00839	Q14103	544	197	62.09	88.25	57.4387	0.51	0.49	0.506	Scout
Q00839	Q14103	609	197	93.94	88.25	80.8633	0.51	0.49	0.506	Scout
Q00839	Q14103	620	197	81.94	88.25	71.5638	0.51	0.49	0.506	Scout
Q00839	Q14103	339	114	98.44	91.56	19.8905	0.51	0.49	0.506	Scout
Q00839	Q14103	551	110	64.44	87.88	30.2634	0.51	0.49	0.506	Scout
Q00839	Q14103	614	197	90.5	88.25	76.2663	0.51	0.49	0.506	Scout
Q00839	Q14103	28	197	69.56	88.25	29.5079	0.51	0.49	0.506	Scout
Q00839	Q14103	12	197	75.94	88.25	25.8096	0.51	0.49	0.506	Scout
Q00839	Q14103	675	197	86.56	88.25	71.5021	0.51	0.49	0.506	Scout
Q00839	Q14103	343	197	93	88.25	47.3157	0.51	0.49	0.506	Scout
Q00839	Q99729	339	86	98.69	92.88	19.4982	0.53	0.52	0.528	Scout
Q00839	Q99729	620	125	85.38	96.31	60.1163	0.53	0.52	0.528	Scout
Q01658	Q14919	23	63	97.25	93.44	14.3734	0.62	0.54	0.604	Scout
Q02543	Q9GZR7	11	24	83.94	73.94	16.5838	0.68	0.54	0.652	Scout
Q06265	Q9NPD3	67	95	89.12	86.38	19.3386	0.9	0.73	0.866	Scout
Q06265	Q9NPD3	114	95	93.56	86.38	19.2358	0.9	0.73	0.866	Scout
Q06323	Q9UL46	187	177	92.38	92.69	12.5313	0.77	0.79	0.774	Scout
Q06323	Q9UL46	187	166	92.38	95.25	13.5548	0.77	0.79	0.774	Scout
Q06323	Q9UL46	45	15	95.38	85.94	19.0495	0.77	0.79	0.774	Scout
Q06323	Q9UL46	58	74	91.69	55.47	50.7753	0.77	0.79	0.774	Scout
Q06323	Q9UL46	190	177	89.5	92.69	12.7531	0.77	0.79	0.774	Scout
Q06323	Q9UL46	35	15	93.5	85.94	10.4664	0.77	0.79	0.774	Scout
Q08945	Q9Y5B9	105	513	91.25	86.56	6.59033	0.63	0.45	0.594	Scout
Q08945	Q9Y5B9	233	185	92.56	94.12	44.5803	0.63	0.45	0.594	Scout
Q08945	Q9Y5B9	264	626	89.62	92.25	26.2959	0.63	0.45	0.594	Scout
Q08945	Q9Y5B9	319	792	91.62	80.06	96.5474	0.63	0.45	0.594	Scout
Q10570	Q9P2I0	1421	459	88.25	60.66	15.3614	0.83	0.68	0.8	Scout
Q12824	Q8WUB8	292	241	95.19	50.12	19.8306	0.56	0.47	0.542	Scout
Q12874	Q15393	466	965	81.38	95.25	16.0514	0.77	0.75	0.766	Scout
Q12874	Q15393	496	974	88.19	94.12	18.0702	0.77	0.75	0.766	Scout
Q12874	Q15459	201	251	95.25	93.75	22.8848	0.62	0.43	0.582	Scout
Q12874	Q15459	219	55	92.94	80.56	52.3735	0.62	0.43	0.582	Scout
Q12874	Q15459	69	223	93.62	91.25	18.8019	0.62	0.43	0.582	Scout
Q12874	Q15459	264	55	73.31	80.56	77.6623	0.62	0.43	0.582	Scout
Q12874	Q15459	219	105	92.94	61.22	54.8667	0.62	0.43	0.582	Scout
Q12874	Q15459	466	55	67.06	80.56	88.0604	0.62	0.43	0.582	Scout
Q12874	Q15459	496	55	72.5	80.56	113.124	0.62	0.43	0.582	Scout
Q12874	Q15459	29	251	87.69	93.75	11.8692	0.62	0.43	0.582	Scout
Q12905	Q12906	45	182	88.62	82.75	23.7467	0.86	0.57	0.802	Scout
Q12905	Q12906	364	342	51.16	58.44	17.1467	0.86	0.57	0.802	Scout
Q12905	Q12906	364	332	51.16	97.06	21.8255	0.86	0.57	0.802	Scout
Q12905	Q12906	45	577	88.62	86.94	32.794	0.86	0.57	0.802	Scout
Q12905	Q12906	360	342	85.19	58.44	20.6195	0.86	0.57	0.802	Scout
Q12905	Q12906	360	332	85.19	97.06	15.6224	0.86	0.57	0.802	Scout
Q12905	Q96KR1	45	982	91.88	91.81	11.7902	0.87	0.56	0.808	Scout
Q12905	Q96SI9	45	175	90.56	64.62	24.5456	0.86	0.65	0.818	Scout
Q12981	Q6NUQ1	111	502	74.94	96.5	20.3359	0.72	0.71	0.718	Scout
Q12996	Q9P2I0	121	680	85.69	53.09	11.6603	0.6	0.48	0.576	Scout
Q13033	Q9Y3A3	517	155	51.62	94.19	23.7223	0.92	0.58	0.852	Scout
Q13098	Q9UNS2	438	312	94.81	93.12	17.7096	0.88	0.8	0.864	Scout
Q13098	Q9UNS2	444	312	94.56	93.12	24.0499	0.88	0.8	0.864	Scout
Q13206	Q9NVP1	452	567	92	89.12	51.7922	0.58	0.42	0.548	Scout
Q13330	Q13547	164	220	72.12	97.19	19.7234	0.77	0.65	0.746	Scout
Q13330	Q13547	182	218	94.38	96.44	22.2121	0.77	0.65	0.746	Scout
Q13330	Q92769	164	221	73.5	96.62	19.6343	0.76	0.67	0.742	Scout
Q13330	Q92769	182	218	93.62	94.81	25.3957	0.76	0.67	0.742	Scout
Q13445	Q7Z7H5	222	224	55.81	67.25	11.5301	0.6	0.61	0.602	Scout
Q13547	Q96ST3	220	552	96.25	87.75	16.3333	0.79	0.58	0.748	Scout
Q13573	Q9NW64	193	286	90.94	90.38	32.0345	0.66	0.55	0.638	Scout
Q13573	Q9NW64	81	104	78.94	76.5	16.8348	0.66	0.55	0.638	Scout
Q13573	Q9Y3C6	81	58	71	88.19	15.7726	0.93	0.5	0.844	Scout
Q13573	Q9Y3C6	110	58	88.25	88.19	24.0267	0.93	0.5	0.844	Scout
Q13601	Q8N9T8	305	682	75.62	65.88	90.0877	0.59	0.44	0.56	Scout
Q13601	Q8N9T8	230	74	84.88	87.5	9.52138	0.59	0.44	0.56	Scout
Q13601	Q8NDD1	230	185	83.06	75.69	25.8502	0.54	0.45	0.522	Scout
Q13601	Q9H0A0	340	262	52.59	93.5	8.84511	0.54	0.64	0.56	Scout
Q13616	Q86VP6	410	586	88.81	94	42.2213	0.78	0.79	0.782	Scout
Q13616	Q86VP6	39	1158	81.62	68.88	39.5222	0.78	0.79	0.782	Scout
Q13618	Q86VP6	174	801	89.88	96.69	22.8001	0.81	0.82	0.812	Scout
Q13618	Q86VP6	174	957	89.88	95.62	18.2305	0.81	0.82	0.812	Scout
Q13618	Q86VP6	292	630	91.25	95.62	26.0185	0.81	0.82	0.812	Scout
Q13620	Q86VP6	585	355	85.56	94.5	16.6918	0.81	0.76	0.8	Scout
Q13620	Q86VP6	545	70	93.19	86.81	20.11	0.81	0.76	0.8	Scout
Q13620	Q86VP6	496	60	91.56	83.06	46.5439	0.81	0.76	0.8	Scout
Q13620	Q86VP6	554	586	87.44	90.44	21.1512	0.81	0.76	0.8	Scout
Q13620	Q86VP6	570	355	87.44	94.5	20.1972	0.81	0.76	0.8	Scout
Q13765	Q96K17	108	115	93.81	80	17.1774	0.58	0.46	0.556	Scout
Q13765	Q96K17	82	38	85	84.75	10.1173	0.58	0.46	0.556	Scout
Q13765	Q96K17	82	86	85	96.62	19.1672	0.58	0.46	0.556	Scout
Q13765	Q96K17	82	67	85	97.88	24.4598	0.58	0.46	0.556	Scout
Q13769	Q6I9Y2	223	159	92.88	95	9.81043	0.7	0.54	0.668	Scout
Q13769	Q96J01	223	171	64.19	93.62	93.9903	0.58	0.48	0.56	Scout
Q13838	Q86V81	183	14	95.19	81.31	47.3146	0.73	0.65	0.714	Scout
Q13838	Q86V81	161	14	97.88	81.31	46.5194	0.73	0.65	0.714	Scout
Q13838	Q86V81	270	14	93.44	81.31	17.7355	0.73	0.65	0.714	Scout
Q13838	Q86V81	155	14	84.31	81.31	39.9344	0.73	0.65	0.714	Scout
Q13838	Q86V81	183	161	95.19	66.69	34.3653	0.73	0.65	0.714	Scout
Q13838	Q86V81	156	161	89.75	66.69	29.9783	0.73	0.65	0.714	Scout
Q14141	Q15019	191	249	93.94	77.69	21.1376	0.74	0.7	0.732	Scout
Q14141	Q16181	316	97	53.31	90.19	25.5315	0.73	0.74	0.732	Scout
Q14152	Q99613	351	643	84.62	89.5	34.8736	0.61	0.54	0.596	Scout
Q14152	Q99613	351	742	84.62	90.69	18.3281	0.61	0.54	0.596	Scout
Q14152	Q99613	196	643	95.44	89.5	25.2027	0.61	0.54	0.596	Scout
Q14197	Q9P015	153	239	94.19	88.5	11.1343	0.65	0.67	0.654	Scout
Q14562	Q9UJV9	1024	416	80.12	89.06	28.1365	0.65	0.64	0.648	Scout
Q14683	Q9UQE7	268	899	81.94	84.94	15.0141	0.5	0.51	0.502	Scout
Q14683	Q9UQE7	551	936	83.75	76.44	17.2711	0.5	0.51	0.502	Scout
Q14683	Q9UQE7	170	185	80.31	67.56	37.9896	0.5	0.51	0.502	Scout
Q14683	Q9UQE7	686	492	77.44	78.88	22.3268	0.5	0.51	0.502	Scout
Q14683	Q9UQE7	1037	188	58.22	68.94	28.899	0.5	0.51	0.502	Scout
Q14683	Q9UQE7	437	308	85.38	89.25	24.5805	0.5	0.51	0.502	Scout
Q14683	Q9UQE7	420	429	87.44	86.25	17.0877	0.5	0.51	0.502	Scout
Q14683	Q9UQE7	579	629	83.62	88.12	19.124	0.5	0.51	0.502	Scout
Q14683	Q9UQE7	190	188	57.06	68.94	24.2555	0.5	0.51	0.502	Scout
Q14683	Q9UQE7	814	820	83.31	81.81	15.4869	0.5	0.51	0.502	Scout
Q14683	Q9UQE7	736	429	90.38	86.25	23.4567	0.5	0.51	0.502	Scout
Q14683	Q9UQE7	282	889	83.19	87.94	14.4936	0.5	0.51	0.502	Scout
Q14683	Q9UQE7	881	895	78.75	83.5	16.9426	0.5	0.51	0.502	Scout
Q14683	Q9UQE7	282	895	83.19	83.5	15.0952	0.5	0.51	0.502	Scout
Q14683	Q9UQE7	170	180	80.31	70.06	31.7024	0.5	0.51	0.502	Scout
Q14683	Q9UQE7	146	143	75.75	72.12	12.7936	0.5	0.51	0.502	Scout
Q14683	Q9UQE7	1037	194	58.22	66.88	31.5538	0.5	0.51	0.502	Scout
Q14683	Q9UQE7	373	795	71.75	77.5	12.6918	0.5	0.51	0.502	Scout
Q14683	Q9UQE7	648	629	86.81	88.12	15.723	0.5	0.51	0.502	Scout
Q14683	Q9UQE7	433	740	85	80.88	14.0333	0.5	0.51	0.502	Scout
Q14683	Q9UQE7	282	899	83.19	84.94	20.526	0.5	0.51	0.502	Scout
Q14683	Q9UQE7	190	180	57.06	70.06	28.8006	0.5	0.51	0.502	Scout
Q14683	Q9UQE7	829	328	88.06	90	18.756	0.5	0.51	0.502	Scout
Q14683	Q9UQE7	268	895	81.94	83.5	17.0163	0.5	0.51	0.502	Scout
Q14683	Q9UQE7	317	308	86.88	89.25	19.2	0.5	0.51	0.502	Scout
Q14683	Q9UQE7	540	629	78	88.12	18.8617	0.5	0.51	0.502	Scout
Q14683	Q9UQE7	300	874	87.56	87.75	16.6433	0.5	0.51	0.502	Scout
Q14683	Q9UQE7	213	977	60.38	63.84	10.8457	0.5	0.51	0.502	Scout
Q14683	Q9UQE7	713	462	88.44	86.5	26.0235	0.5	0.51	0.502	Scout
Q14683	Q9UQE7	796	820	55.34	81.81	20.6498	0.5	0.51	0.502	Scout
Q14683	Q9UQE7	311	308	86.62	89.25	10.7055	0.5	0.51	0.502	Scout
Q14683	Q9UQE7	648	621	86.81	91.56	14.3518	0.5	0.51	0.502	Scout
Q14683	Q9UQE7	317	740	86.88	80.88	25.2325	0.5	0.51	0.502	Scout
Q14683	Q9UQE7	805	355	75.31	80.94	14.0841	0.5	0.51	0.502	Scout
Q14690	Q9Y2R4	1586	256	82	85.06	9.16097	0.71	0.42	0.652	Scout
Q14690	Q9Y2R4	1855	276	89.06	60.53	104.398	0.71	0.42	0.652	Scout
Q14692	Q9H0A0	399	689	82.44	62.53	15.3344	0.72	0.62	0.7	Scout
Q14692	Q9H0A0	674	274	58.66	68.38	12.3054	0.72	0.62	0.7	Scout
Q14692	Q9H0A0	674	266	58.66	91.25	16.1135	0.72	0.62	0.7	Scout
Q14692	Q9Y2P8	857	178	91.75	94.69	13.4606	0.92	0.68	0.872	Scout
Q14692	Q9Y2P8	857	344	91.75	90.75	23.6698	0.92	0.68	0.872	Scout
Q14697	Q969H8	472	137	98.5	97.19	20.9002	0.8	0.91	0.822	Scout
Q14807	Q8WWK9	591	606	77.81	53.16	29.7789	0.59	0.46	0.564	Scout
Q14807	Q8WWK9	591	617	77.81	58.91	33.4212	0.59	0.46	0.564	Scout
Q15003	Q9BPX3	41	226	59.97	97.81	37.6161	0.76	0.62	0.732	Scout
Q15003	Q9BPX3	122	690	53.62	82.81	42.4773	0.76	0.62	0.732	Scout
Q15007	Q69YN4	83	887	85.75	90.56	15.6248	0.66	0.67	0.662	Scout
Q15007	Q69YN4	125	1214	92.62	50.94	29.3075	0.66	0.67	0.662	Scout
Q15019	Q9P0V9	249	215	81.31	90.19	20.4265	0.7	0.67	0.694	Scout
Q15021	Q9NTJ3	1201	239	83.5	86.62	17.8171	0.61	0.56	0.6	Scout
Q15021	Q9NTJ3	1201	268	83.5	83	25.2346	0.61	0.56	0.6	Scout
Q15021	Q9NTJ3	1199	1187	82.62	88.88	22.3216	0.61	0.56	0.6	Scout
Q15021	Q9NTJ3	1242	268	84.44	83	19.4933	0.61	0.56	0.6	Scout
Q15021	Q9NTJ3	1279	293	78.06	75.31	29.5567	0.61	0.56	0.6	Scout
Q15029	Q53GS9	646	309	91.06	83.38	14.082	0.83	0.83	0.83	Scout
Q15029	Q6P2Q9	405	218	88	83.88	12.9698	0.9	0.79	0.878	Scout
Q15050	Q9Y221	265	50	87.94	87.44	15.0435	0.82	0.43	0.742	Scout
Q15233	Q8WXF1	295	346	95.38	92.44	99.1264	0.58	0.57	0.578	Scout
Q15233	Q8WXF1	338	303	92.19	95.25	98.8892	0.58	0.57	0.578	Scout
Q15393	Q7RTV0	137	95	97.81	55.97	37.9951	0.87	0.9	0.876	Scout
Q15393	Q7RTV0	137	87	97.81	92.88	24.6225	0.87	0.9	0.876	Scout
Q15393	Q7RTV0	137	13	97.81	93.38	15.556	0.87	0.9	0.876	Scout
Q15631	Q99598	219	261	60.28	88.06	92.5462	0.9	0.84	0.888	Scout
Q15631	Q99598	219	269	60.28	51.94	93.1106	0.9	0.84	0.888	Scout
Q15650	Q8N3C0	229	1369	77.56	93.88	35.5852	0.68	0.74	0.692	Scout
Q15843	Q8TBC4	54	361	96.06	93.44	15.9685	0.91	0.88	0.904	Scout
Q16777	Q5QNW6	96	109	94.31	98.75	15.3841	0.75	0.73	0.746	Scout
Q16777	Q5QNW6	96	121	94.31	97.88	30.71	0.75	0.73	0.746	Scout
Q16777	Q5QNW6	37	86	94.75	92.5	20.1845	0.75	0.73	0.746	Scout
Q16777	Q5QNW6	37	35	94.75	75.56	14.6954	0.75	0.73	0.746	Scout
Q16777	Q93077	100	96	69.56	90.5	17.4136	0.71	0.71	0.71	Scout
Q16777	Q93079	96	109	95.19	98.81	15.4078	0.74	0.73	0.738	Scout
Q16777	Q93079	96	121	95.19	97.88	30.6258	0.74	0.73	0.738	Scout
Q16777	Q93079	37	86	94.38	90.88	20.0212	0.74	0.73	0.738	Scout
Q16777	Q93079	37	35	94.38	69.06	12.3642	0.74	0.73	0.738	Scout
Q16777	Q99880	96	109	94.31	98.75	15.3636	0.74	0.73	0.738	Scout
Q16777	Q99880	96	121	94.31	97.81	30.6965	0.74	0.73	0.738	Scout
Q16777	Q99880	37	86	94.5	91.38	20.1412	0.74	0.73	0.738	Scout
Q16777	Q99880	37	35	94.5	70.81	14.5804	0.74	0.73	0.738	Scout
Q4VC31	Q99623	100	216	88.5	83.75	70.8569	0.56	0.58	0.564	Scout
Q52LJ0	Q9Y224	136	98	81.94	78.44	10.6427	0.71	0.6	0.688	Scout
Q52LJ0	Q9Y224	184	171	90.62	77.75	12.6566	0.71	0.6	0.688	Scout
Q52LJ0	Q9Y224	280	176	73.25	58.22	9.24396	0.71	0.6	0.688	Scout
Q52LJ0	Q9Y224	280	171	73.25	77.75	17.7671	0.71	0.6	0.688	Scout
Q52LJ0	Q9Y224	256	171	92.12	77.75	26.4932	0.71	0.6	0.688	Scout
Q52LJ0	Q9Y224	256	98	92.12	78.44	50.3727	0.71	0.6	0.688	Scout
Q53GS9	Q6P2Q9	508	983	89.44	93.94	17.5466	0.78	0.8	0.784	Scout
Q53GS9	Q6P2Q9	434	670	80.75	53.5	27.5414	0.78	0.8	0.784	Scout
Q53GS9	Q6P2Q9	459	670	89.88	53.5	29.8149	0.78	0.8	0.784	Scout
Q53GS9	Q6P2Q9	459	674	89.88	67.31	27.2867	0.78	0.8	0.784	Scout
Q5JTJ3	Q96BR5	110	56	93.44	97.75	20.6146	0.73	0.76	0.736	Scout
Q5QNW6	Q71DI3	80	117	86.44	96.19	42.9799	0.56	0.54	0.556	Scout
Q5QNW6	Q71DI3	80	109	86.44	95.19	35.4264	0.56	0.54	0.556	Scout
Q5QNW6	Q71DI3	57	109	91.69	95.19	15.309	0.56	0.54	0.556	Scout
Q5QNW6	Q99877	109	109	70.12	69	22.4904	0.59	0.6	0.592	Scout
Q5QNW6	Q99880	109	109	73.06	73.56	22.554	0.6	0.61	0.602	Scout
Q5RKV6	Q9NQT4	50	68	86.62	50.69	43.7804	0.77	0.79	0.774	Scout
Q5VT52	Q9NQG5	91	216	69.44	79.88	36.9511	0.57	0.31	0.518	Scout
Q5VT52	Q9NQG5	212	275	91.62	95.88	14.8534	0.57	0.31	0.518	Scout
Q5VT52	Q9NQG5	305	216	86.94	79.88	12.9678	0.57	0.31	0.518	Scout
Q68CP9	Q6STE5	275	432	68.69	73.5	15.3283	0.72	0.47	0.67	Scout
Q68CP9	Q92925	275	480	71	73.12	15.4224	0.67	0.47	0.63	Scout
Q68CP9	Q96GM5	275	464	57.22	67.25	16.4053	0.65	0.46	0.612	Scout
Q68CQ4	Q9NQZ2	301	209	87.44	68.62	12.5477	0.77	0.65	0.746	Scout
Q68CQ4	Q9NQZ2	270	209	54.09	68.62	27.374	0.77	0.65	0.746	Scout
Q6DKI1	Q9BYG3	27	38	71.75	55.41	39.1634	0.53	0.55	0.534	Scout
Q6DKI1	Q9BYG3	30	38	67	55.41	36.8663	0.53	0.55	0.534	Scout
Q6I9Y2	Q8NI27	32	1084	82.62	54.97	202.893	0.54	0.6	0.552	Scout
Q6P1J9	Q6PD62	209	521	69.94	96.06	22.2534	0.56	0.58	0.564	Scout
Q6P1J9	Q6PD62	186	471	67.25	97.88	41.6495	0.56	0.58	0.564	Scout
Q6P1K2	Q9H081	116	103	87.94	86.88	14.6957	0.66	0.67	0.662	Scout
Q6P2Q9	Q9BUQ8	1306	682	70.06	80.81	71.594	0.62	0.7	0.636	Scout
Q6P2Q9	Q9BUQ8	1306	642	70.06	77.69	47.0032	0.62	0.7	0.636	Scout
Q6P2Q9	Q9BUQ8	1306	715	70.06	79.38	71.1813	0.62	0.7	0.636	Scout
Q6P2Q9	Q9BUQ8	1290	259	87.38	50.84	17.0319	0.62	0.7	0.636	Scout
Q6P2Q9	Q9BUQ8	278	259	86.44	50.84	17.676	0.62	0.7	0.636	Scout
Q6P2Q9	Q9Y312	1306	69	71.38	53.56	22.9397	0.78	0.72	0.768	Scout
Q6PD62	Q9GZS3	798	140	86.12	92.06	23.3069	0.95	0.67	0.894	Scout
Q6PGP7	Q9GZS3	1351	140	94.5	90.44	25.4346	0.96	0.79	0.926	Scout
Q6PID6	Q7RTV0	179	95	88	50.62	13.4469	0.83	0.65	0.794	Scout
Q71DI3	Q93079	80	109	73.62	54.03	28.8262	0.58	0.56	0.576	Scout
Q71DI3	Q93079	80	47	73.62	91.75	37.4882	0.58	0.56	0.576	Scout
Q71DI3	Q93079	65	58	67.12	91.5	25.1912	0.58	0.56	0.576	Scout
Q71DI3	Q99877	80	109	73.12	54.47	28.696	0.59	0.56	0.584	Scout
Q71DI3	Q99877	80	47	73.12	91.94	37.3595	0.59	0.56	0.584	Scout
Q71DI3	Q99877	65	58	72.31	91.88	25.3226	0.59	0.56	0.584	Scout
Q71DI3	Q99880	80	117	70.56	66.5	28.8834	0.6	0.58	0.596	Scout
Q71DI3	Q99880	80	109	70.56	66.19	28.5274	0.6	0.58	0.596	Scout
Q71DI3	Q99880	57	47	56.84	90.44	12.6815	0.6	0.58	0.596	Scout
Q71DI3	Q99880	57	109	56.84	66.19	22.4399	0.6	0.58	0.596	Scout
Q71DI3	Q99880	80	47	70.56	90.44	36.9778	0.6	0.58	0.596	Scout
Q71DI3	Q99880	65	58	73.81	96.5	25.7556	0.6	0.58	0.596	Scout
Q71DI3	Q99880	57	121	56.84	59.78	13.954	0.6	0.58	0.596	Scout
Q71DI3	Q99880	80	121	70.56	59.78	30.1505	0.6	0.58	0.596	Scout
Q71DI3	Q9P0M6	80	235	72.38	88.25	26.1178	0.68	0.44	0.632	Scout
Q7KZF4	Q96AG4	339	73	64.19	97.5	31.9014	0.65	0.65	0.65	Scout
Q7L7L0	Q99880	47	119	98.25	98.62	5.92545	0.74	0.72	0.736	Scout
Q7L7L0	Q99880	96	109	94.56	98.75	15.3923	0.74	0.72	0.736	Scout
Q7L7L0	Q99880	35	119	97.56	98.62	16.5362	0.74	0.72	0.736	Scout
Q7L7L0	Q99880	37	86	92.38	90.94	20.1892	0.74	0.72	0.736	Scout
Q7L7L0	Q99880	21	119	96.75	98.62	9.31516	0.74	0.72	0.736	Scout
Q7L7L0	Q99880	21	96	96.75	98.88	19.5599	0.74	0.72	0.736	Scout
Q7Z2W9	Q9H9J2	82	279	85.25	90.25	22.8309	0.59	0.65	0.602	Scout
Q7Z3B4	Q92621	363	892	79.56	89.19	9.94611	0.7	0.85	0.73	Scout
Q7Z3B4	Q92621	371	892	89.94	89.19	9.49026	0.7	0.85	0.73	Scout
Q7Z3B4	Q9BVL2	345	278	90.19	91.75	11.8852	0.64	0.49	0.61	Scout
Q7Z3B4	Q9BVL2	338	278	91.5	91.75	14.1208	0.64	0.49	0.61	Scout
Q86TS9	Q96DV4	104	305	85.69	96.5	12.5079	0.7	0.75	0.71	Scout
Q86TS9	Q96DV4	110	305	93.56	96.5	8.48063	0.7	0.75	0.71	Scout
Q86VP6	Q93034	70	374	89.5	92.5	22.6681	0.75	0.78	0.756	Scout
Q86VP6	Q93034	355	433	94.75	90.75	18.8497	0.75	0.78	0.756	Scout
Q86VP6	Q93034	355	353	94.75	90.56	20.6545	0.75	0.78	0.756	Scout
Q86VP6	Q93034	492	60	79.81	90	97.0874	0.75	0.78	0.756	Scout
Q8N1F7	Q92621	619	1565	69.56	93.44	19.6317	0.85	0.83	0.846	Scout
Q8N1F7	Q92621	619	1988	69.56	80.38	34.0307	0.85	0.83	0.846	Scout
Q8N1F7	Q92621	59	1978	72.56	94.69	72.4102	0.85	0.83	0.846	Scout
Q8N1F7	Q92621	59	1732	72.56	74.75	47.1493	0.85	0.83	0.846	Scout
Q8N1F7	Q92621	600	1978	88.44	94.69	58.2161	0.85	0.83	0.846	Scout
Q8N1F7	Q92621	619	1461	69.56	89.5	37.5744	0.85	0.83	0.846	Scout
Q8N1F7	Q92621	538	1565	76.5	93.44	39.3095	0.85	0.83	0.846	Scout
Q8N3C0	Q9H1I8	18	41	77.56	86.44	19.6594	0.62	0.7	0.636	Scout
Q8N4T8	Q92506	196	213	83.38	84.62	54.3228	0.73	0.84	0.752	Scout
Q8N766	Q9H3N1	52	121	87	90.81	117.616	0.45	0.78	0.516	Scout
Q8NCA5	Q9Y224	277	176	68.25	58.56	9.31856	0.54	0.42	0.516	Scout
Q8NCA5	Q9Y224	277	171	68.25	81.25	17.7931	0.54	0.42	0.516	Scout
Q8NCA5	Q9Y224	253	218	88.19	91.12	7.7836	0.54	0.42	0.516	Scout
Q8NCA5	Q9Y224	253	171	88.19	81.25	26.3194	0.54	0.42	0.516	Scout
Q8NFD5	Q92925	2097	168	97.12	86.25	32.4409	0.72	0.44	0.664	Scout
Q8NI27	Q96FV9	253	401	92.62	89.31	11.2659	0.75	0.69	0.738	Scout
Q8NI27	Q96FV9	307	408	87.06	51.28	30.1077	0.75	0.69	0.738	Scout
Q8NI27	Q96FV9	970	528	86.12	78.56	21.2149	0.75	0.69	0.738	Scout
Q8TDN6	Q99848	276	94	86.12	50.22	37.8897	0.65	0.6	0.64	Scout
Q8TDN6	Q99848	276	187	86.12	88.19	66.6642	0.65	0.6	0.64	Scout
Q8TDN6	Q99848	276	45	86.12	77.44	32.192	0.65	0.6	0.64	Scout
Q8TDN6	Q99848	276	157	86.12	93.38	43.0561	0.65	0.6	0.64	Scout
Q8WTT2	Q96GQ7	158	256	74.75	90.88	14.1075	0.53	0.41	0.506	Scout
Q8WTT2	Q96GQ7	158	246	74.75	90.88	15.0352	0.53	0.41	0.506	Scout
Q8WVM8	Q9P2W9	63	147	92.25	89.69	21.3133	0.83	0.76	0.816	Scout
Q92665	Q96EY7	248	387	65.5	62.91	17.2342	0.8	0.7	0.78	Scout
Q92665	Q9Y291	383	29	92.38	91.81	22.8058	0.73	0.46	0.676	Scout
Q92665	Q9Y291	367	44	97	94.38	16.7536	0.73	0.46	0.676	Scout
Q92769	Q96ST3	221	552	94.94	85.06	16.5612	0.79	0.59	0.75	Scout
Q92900	Q9HAU5	926	863	69.94	85.69	14.9817	0.65	0.58	0.636	Scout
Q93034	Q9UBF6	518	28	66.62	84.69	20.3288	0.68	0.75	0.694	Scout
Q93077	Q99880	47	119	98.38	98.62	5.93299	0.74	0.72	0.736	Scout
Q93077	Q99880	96	109	94.5	98.75	15.3971	0.74	0.72	0.736	Scout
Q93077	Q99880	35	119	98.06	98.62	16.5628	0.74	0.72	0.736	Scout
Q93077	Q99880	86	37	95.56	93.38	23.8623	0.74	0.72	0.736	Scout
Q93077	Q99880	21	119	96.69	98.62	9.3232	0.74	0.72	0.736	Scout
Q93077	Q99880	37	35	94.81	70.06	14.4884	0.74	0.72	0.736	Scout
Q93079	Q99877	109	109	71.62	70.38	22.6255	0.6	0.61	0.602	Scout
Q93079	Q99880	109	109	72.25	72.75	22.7248	0.61	0.62	0.612	Scout
Q96A08	Q99880	109	109	71.69	70.5	18.7519	0.59	0.59	0.59	Scout
Q96A35	Q9HD33	32	120	85.94	90.81	18.4392	0.75	0.71	0.742	Scout
Q96EE3	Q9BW27	314	59	92.88	71.38	18.9381	0.86	0.86	0.86	Scout
Q96P70	Q99880	270	35	97.19	61.84	15.1894	0.81	0.87	0.822	Scout
Q96ST3	Q9H7L9	638	107	93.38	93.5	14.0763	0.51	0.47	0.502	Scout
Q96ST3	Q9H7L9	697	225	96.81	66	18.5364	0.51	0.47	0.502	Scout
Q99567	Q9BW27	712	218	56.84	91.94	20.9092	0.71	0.76	0.72	Scout
Q99567	Q9BW27	138	92	89.06	74.06	20.153	0.71	0.76	0.72	Scout
Q99567	Q9BW27	138	95	89.06	88.62	18.5357	0.71	0.76	0.72	Scout
Q99627	Q9UNS2	14	125	93.12	98.25	22.0537	0.84	0.85	0.842	Scout
Q99877	Q99880	109	109	69.5	70.25	22.6545	0.6	0.61	0.602	Scout
Q99880	Q9P0M6	121	235	94.25	90.56	48.6235	0.76	0.44	0.696	Scout
Q9BS16	Q9H3R5	149	179	76.75	93.5	10.2205	0.6	0.58	0.596	Scout
Q9BUL8	Q9P289	70	398	91.19	95.56	14.0017	0.86	0.53	0.794	Scout
Q9BVJ6	Q9NV06	136	233	90.56	91.69	12.6438	0.91	0.61	0.85	Scout
Q9BVJ6	Q9NV06	122	234	82	90.69	17.9078	0.91	0.61	0.85	Scout
Q9BVJ6	Q9NV06	240	233	68.62	91.69	18.858	0.91	0.61	0.85	Scout
Q9BVK6	Q9Y3A6	160	164	60.22	77.38	22.157	0.62	0.65	0.626	Scout
Q9BXY0	Q9H9Y2	164	302	91.75	85.31	8.9977	0.71	0.64	0.696	Scout
Q9BZZ5	Q9UKV3	404	861	85.75	61.75	16.89	0.77	0.39	0.694	Scout
Q9BZZ5	Q9UKV3	411	861	92.06	61.75	17.5597	0.77	0.39	0.694	Scout
Q9BZZ5	Q9UKV3	409	861	89.25	61.75	14.2955	0.77	0.39	0.694	Scout
Q9H0A0	Q9H501	274	838	70.06	84.81	10.4191	0.65	0.54	0.628	Scout
Q9H223	Q9H4M9	208	468	89.38	79.5	54.0998	0.63	0.65	0.634	Scout
Q9H583	Q9Y2X3	1348	37	87.94	88	14.9376	0.5	0.51	0.502	Scout
Q9H6R0	Q9P275	428	47	87.44	75.81	15.45	0.76	0.46	0.7	Scout
Q9H6R0	Q9P275	428	59	87.44	79.38	17.5249	0.76	0.46	0.7	Scout
Q9H6R4	Q9Y3A4	62	265	71.5	76.75	18.4013	0.87	0.91	0.878	Scout
Q9H6R4	Q9Y3A4	54	259	59.69	74.56	7.95604	0.87	0.91	0.878	Scout
Q9H6R4	Q9Y3A4	93	265	90.94	76.75	16.1692	0.87	0.91	0.878	Scout
Q9H6R4	Q9Y3A4	54	265	59.69	76.75	13.0589	0.87	0.91	0.878	Scout
Q9H6R4	Q9Y3A4	47	259	59.66	74.56	20.6766	0.87	0.91	0.878	Scout
Q9NQ55	Q9Y3B9	178	189	90.5	74.06	30.5355	0.55	0.5	0.54	Scout
Q9NQ55	Q9Y3B9	212	156	56.56	86.62	26.5806	0.55	0.5	0.54	Scout
Q9NR50	Q9UI10	165	466	93.81	90.5	21.5831	0.86	0.79	0.846	Scout
Q9NRF9	Q9NRG0	62	29	95.56	94.5	13.1267	0.73	0.7	0.724	Scout
Q9NRF9	Q9NRG0	100	29	87.25	94.5	27.1423	0.73	0.7	0.724	Scout
Q9NRF9	Q9NRG0	31	97	94.44	78.69	15.4479	0.73	0.7	0.724	Scout
Q9NSD9	Q9Y285	53	117	73.06	78.19	35.6367	0.93	0.81	0.906	Scout
Q9NX20	Q9Y3B7	47	191	88.06	83.88	75.4734	0.48	0.64	0.512	Scout
Q9P275	Q9UNX4	1031	536	66	82.25	13.5997	0.66	0.5	0.628	Scout
Q9P2I0	Q9UKF6	622	487	87.31	87.88	9.55495	0.75	0.76	0.752	Scout
Q9P2I0	Q9UKF6	584	465	68.56	88.25	25.9614	0.75	0.76	0.752	Scout
Q9UBE0	Q9UBT2	335	409	95.19	95.38	11.8521	0.92	0.83	0.902	Scout
Q9Y230	Q9Y265	444	453	83.81	51.94	33.8935	0.68	0.71	0.686	Scout
Q9Y230	Q9Y265	186	182	76.75	81.06	20.0575	0.68	0.71	0.686	Scout
Q9Y230	Q9Y265	186	171	76.75	82	19.1647	0.68	0.71	0.686	Scout
Q9Y230	Q9Y265	365	453	92.94	51.94	66.1377	0.68	0.71	0.686	Scout
Q9Y230	Q9Y265	417	57	89.94	86.94	16.5842	0.68	0.71	0.686	Scout
Q9Y230	Q9Y265	184	182	78.38	81.06	21.2402	0.68	0.71	0.686	Scout
Q9Y230	Q9Y265	427	453	94.5	51.94	55.4911	0.68	0.71	0.686	Scout
Q9Y230	Q9Y265	269	268	78.62	50.44	20.5386	0.68	0.71	0.686	Scout
Q9Y230	Q9Y265	201	281	80.94	84.56	26.806	0.68	0.71	0.686	Scout
Q9Y230	Q9Y265	223	281	67.44	84.56	19.9622	0.68	0.71	0.686	Scout
Q9Y230	Q9Y265	269	274	78.62	74	20.9819	0.68	0.71	0.686	Scout
Q9Y230	Q9Y265	67	418	71.25	86.12	85.9929	0.68	0.71	0.686	Scout
Q9Y230	Q9Y265	67	182	71.25	81.06	61.8371	0.68	0.71	0.686	Scout
Q9Y230	Q9Y265	186	168	76.75	89	28.8742	0.68	0.71	0.686	Scout
Q9Y2Q9	Q9Y3D9	75	93	50.06	95.25	22.5562	0.63	0.6	0.624	Scout
Q9Y2Q9	Q9Y3D9	75	108	50.06	95.69	26.1186	0.63	0.6	0.624	Scout
Q9Y5J9	Q9Y5L4	80	64	90.19	96.88	56.1918	0.83	0.79	0.822	Scout
Q9Y5J9	Q9Y5L4	43	64	92.5	96.88	12.413	0.83	0.79	0.822	Scout
Q9Y5J9	Q9Y5L4	43	53	92.5	90.81	16.2685	0.83	0.79	0.822	Scout
Q9Y5J9	Q9Y5L4	43	49	92.5	96.06	6.78978	0.83	0.79	0.822	Scout
Q9Y5Q8	Q9Y5Q9	58	580	88.25	63.41	32.0719	0.76	0.7	0.748	Scout
B5ME19	Q14152	643	351	92.88	88.88	33.7616	0.6	0.55	0.59	Scout
B5ME19	Q14152	742	351	96.38	88.88	20.4897	0.6	0.55	0.59	Scout
O00148	P82979	383	88	86.44	59.09	15.9163	0.56	0.59	0.566	Scout
O00203	O14617	74	352	71.69	81.31	14.2424	0.57	0.55	0.566	Scout
O00203	O14617	414	673	86.5	51.12	30.664	0.57	0.55	0.566	Scout
O00303	O15372	238	221	92.44	78.94	8.56018	0.78	0.74	0.772	Scout
O00303	O15372	214	221	95.56	78.94	12.6876	0.78	0.74	0.772	Scout
O00303	Q7L2H7	238	177	87.81	90.12	19.2763	0.77	0.73	0.762	Scout
O14561	Q96HJ9	92	40	95.5	94.25	15.5139	0.67	0.61	0.658	Scout
O14818	P28066	115	91	89.88	88.38	17.113	0.78	0.83	0.79	Scout
O14929	P49321	21	44	82.94	92.44	18.1967	0.79	0.54	0.74	Scout
O14950	Q7Z406	150	880	77.62	56.56	28.1881	0.79	0.47	0.726	Scout
O43432	P60842	894	369	94.19	64.31	23.8965	0.8	0.48	0.736	Scout
O43747	Q9BXS5	410	326	93.38	92.5	92.6165	0.63	0.59	0.622	Scout
O60256	P11908	48	198	95.06	52.03	26.7744	0.91	0.88	0.904	Scout
O60613	Q9NYU2	83	362	55.97	80.44	16.7934	0.73	0.84	0.752	Scout
O60814	P62805	35	92	58	79.88	22.9941	0.54	0.55	0.542	Scout
O60814	P62807	109	109	57.03	57.81	22.046	0.56	0.57	0.562	Scout
O60814	Q16777	121	96	97	93.38	30.6623	0.74	0.72	0.736	Scout
O60814	Q16777	86	37	80.25	92.25	20.1007	0.74	0.72	0.736	Scout
O60814	Q16777	37	35	95	97.12	15.2352	0.74	0.72	0.736	Scout
O60814	Q71DI3	80	117	85.69	96.62	42.7781	0.57	0.54	0.564	Scout
O60814	Q71DI3	80	109	85.69	95.5	35.2828	0.57	0.54	0.564	Scout
O60814	Q71DI3	57	109	91.25	95.5	15.361	0.57	0.54	0.564	Scout
O60814	Q93079	109	109	54.69	55.41	22.1185	0.57	0.58	0.572	Scout
O75083	Q9Y281	180	22	93.12	55.41	12.4665	0.71	0.87	0.742	Scout
O75155	Q13619	60	496	82.75	85.94	21.764	0.78	0.78	0.78	Scout
O75394	Q8TAE8	59	113	88.25	95.44	24.197	0.7	0.49	0.658	Scout
O75419	O75717	8	811	90.31	93.75	66.1753	0.77	0.62	0.74	Scout
O75533	Q9BWU0	522	491	86.69	59.53	34.5253	0.53	0.51	0.526	Scout
O75643	Q6P2Q9	1049	1859	72.25	72.06	55.9526	0.71	0.56	0.68	Scout
O75643	Q6P2Q9	349	2108	70.25	87.06	61.1922	0.71	0.56	0.68	Scout
O75643	Q6P2Q9	1146	2293	72.69	83.44	18.3746	0.71	0.56	0.68	Scout
O95163	Q6IA86	925	256	89.25	80.44	17.3065	0.75	0.72	0.744	Scout
O95163	Q6IA86	926	241	90.31	88	25.4166	0.75	0.72	0.744	Scout
O95248	Q13613	584	426	83.81	94.38	11.3619	0.84	0.76	0.824	Scout
O95453	Q9BVJ6	413	196	92.12	51.5	14.5944	0.7	0.46	0.652	Scout
O96019	P51531	379	1183	93	72.88	69.2104	0.83	0.38	0.74	Scout
P04075	P09972	101	111	97.31	90.69	62.338	0.79	0.86	0.804	Scout
P05198	Q14232	61	249	63.31	82.81	35.3409	0.7	0.68	0.696	Scout
P05198	Q14232	80	38	84.25	82.56	11.602	0.7	0.68	0.696	Scout
P05388	P30050	38	61	90.88	88.88	21.8673	0.69	0.62	0.676	Scout
P06576	Q5TC12	133	120	93.06	71.19	38.021	0.68	0.61	0.666	Scout
P07437	P61353	58	93	91.56	77.88	55.5894	0.52	0.81	0.578	Scout
P07437	Q9BQE3	252	370	92.75	90.31	40.4196	0.9	0.9	0.9	Scout
P07437	Q9BQE3	252	326	92.75	94.44	53.7656	0.9	0.9	0.9	Scout
P07437	Q9BQE3	58	326	94	94.44	71.1616	0.9	0.9	0.9	Scout
P07437	Q9BQE3	58	163	94	91.69	55.6024	0.9	0.9	0.9	Scout
P07900	P14625	58	168	93.81	91.81	35.7032	0.75	0.77	0.754	Scout
P07992	Q92889	243	289	72.81	87.12	24.5648	0.65	0.69	0.658	Scout
P08238	Q9UHD1	198	112	95.75	79.5	61.3428	0.63	0.65	0.634	Scout
P08238	Q9UHD1	407	198	95.75	77.25	21.1667	0.63	0.65	0.634	Scout
P08238	Q9UHD1	362	198	74.62	77.25	19.0746	0.63	0.65	0.634	Scout
P0DP25	Q13557	95	259	84	97.19	54.2611	0.7	0.58	0.676	Scout
P0DP25	Q13557	31	259	74.5	97.19	43.8432	0.7	0.58	0.676	Scout
P0DP25	Q13557	78	259	52.66	97.19	39.8191	0.7	0.58	0.676	Scout
P10644	P17612	367	17	72.25	87.44	24.7311	0.8	0.81	0.802	Scout
P10644	P17612	216	9	97.06	63.84	64.5297	0.8	0.81	0.802	Scout
P12004	P39748	254	24	91.25	89.31	17.2483	0.85	0.82	0.844	Scout
P12004	P39748	254	80	91.25	94.25	16.3681	0.85	0.82	0.844	Scout
P12268	P20839	438	438	75	68.62	45.9511	0.66	0.73	0.674	Scout
P12956	P78527	317	205	77.25	85.88	14.4957	0.76	0.76	0.76	Scout
P12956	P78527	297	117	72.06	82.88	10.4938	0.76	0.76	0.76	Scout
P12956	P78527	297	165	72.06	65.25	13.5679	0.76	0.76	0.76	Scout
P12956	P78527	189	2418	85.94	81	17.5825	0.76	0.76	0.76	Scout
P12956	P78527	189	2347	85.94	86.94	20.3913	0.76	0.76	0.76	Scout
P12956	P78527	100	2447	88	86.31	18.2439	0.76	0.76	0.76	Scout
P12956	P78527	189	2416	85.94	84.06	18.3451	0.76	0.76	0.76	Scout
P13861	P17612	280	280	92.06	88.5	21.3727	0.86	0.79	0.846	Scout
P13861	P17612	379	17	81.62	89.44	34.3355	0.86	0.79	0.846	Scout
P14678	P62318	78	88	97.81	59.72	27.4656	0.71	0.49	0.666	Scout
P14678	P62318	32	78	96.5	95.69	8.61117	0.71	0.49	0.666	Scout
P14678	P62318	84	88	94.12	59.72	20.5321	0.71	0.49	0.666	Scout
P14678	Q96DI7	8	88	54.28	97.69	37.2335	0.74	0.58	0.708	Scout
P14678	Q96DI7	18	88	80.38	97.69	34.3873	0.74	0.58	0.708	Scout
P19404	P49821	159	365	98.25	98.56	21.8795	0.89	0.89	0.89	Scout
P20671	P62807	47	119	97.56	98.31	5.88861	0.73	0.73	0.73	Scout
P20671	P62807	117	119	51.59	98.31	36.6927	0.73	0.73	0.73	Scout
P20671	P62807	96	109	92.31	98.75	15.3829	0.73	0.73	0.73	Scout
P20671	P62807	35	119	94.88	98.31	16.6106	0.73	0.73	0.73	Scout
P20671	P62807	86	37	95.12	94.06	23.9838	0.73	0.73	0.73	Scout
P20671	P62807	21	119	94.88	98.31	9.34659	0.73	0.73	0.73	Scout
P20671	P62807	21	96	94.88	98.75	19.7083	0.73	0.73	0.73	Scout
P21281	P38606	403	591	83.62	83.06	26.3537	0.86	0.85	0.858	Scout
P23258	Q9BSJ2	287	570	57.72	93.31	39.1581	0.92	0.75	0.886	Scout
P23396	Q7KZF4	197	886	67.5	88	17.4515	0.68	0.46	0.636	Scout
P23588	P60842	365	60	75.88	94.06	13.7199	0.78	0.53	0.73	Scout
P25398	P78316	116	249	72.19	53.31	11.4171	0.69	0.43	0.638	Scout
P29692	Q5VTE0	107	44	53.75	67.75	62.298	0.79	0.67	0.766	Scout
P29692	Q5VTE0	107	41	53.75	64.69	62.597	0.79	0.67	0.766	Scout
P29692	Q5VTE0	107	453	53.75	80.56	73.2513	0.79	0.67	0.766	Scout
P29692	Q5VTE0	107	457	53.75	80.94	77.613	0.79	0.67	0.766	Scout
P29692	Q5VTE0	107	392	53.75	96.06	38.0617	0.79	0.67	0.766	Scout
P29692	Q5VTE0	107	450	53.75	81.88	65.0238	0.79	0.67	0.766	Scout
P29692	Q5VTE0	185	41	79.56	64.69	34.7963	0.79	0.67	0.766	Scout
P29692	Q5VTE0	107	179	53.75	86.19	54.858	0.79	0.67	0.766	Scout
P30405	P40926	190	239	77.12	72.62	9.60745	0.58	0.72	0.608	Scout
P35226	Q99496	88	275	90.44	60.44	54.4953	0.56	0.48	0.544	Scout
P35580	P60660	79	98	85	67.12	44.7241	0.95	0.47	0.854	Scout
P35580	P63261	362	326	87.12	83	35.7571	0.57	0.47	0.55	Scout
P35580	P63261	362	328	87.12	87.69	39.0557	0.57	0.47	0.55	Scout
P36957	Q02218	145	336	77	69.88	28.7343	0.48	0.67	0.518	Scout
P40429	Q02543	125	170	92.5	87.5	14.8294	0.73	0.61	0.706	Scout
P42285	Q99547	134	11	95.06	80.62	21.712	0.67	0.73	0.682	Scout
P42766	P62829	43	67	75.5	91.69	20.8291	0.7	0.69	0.698	Scout
P46776	P62829	94	66	54.91	92.56	75.8757	0.74	0.54	0.7	Scout
P46777	Q9H7B2	276	47	84.5	96.69	44.1335	0.69	0.72	0.696	Scout
P46777	Q9H7B2	283	47	84.44	96.69	52.55	0.69	0.72	0.696	Scout
P46781	Q13283	139	413	85.81	80.88	34.7562	0.62	0.42	0.58	Scout
P46781	Q7KZF4	91	513	80.56	89.06	31.0804	0.78	0.63	0.75	Scout
P46782	P62249	63	60	84.69	87.06	32.939	0.76	0.8	0.768	Scout
P46821	Q66K74	419	380	97.19	87.75	18.3311	0.62	0.47	0.59	Scout
P54920	Q12981	227	97	97.56	95.44	42.7222	0.84	0.75	0.822	Scout
P54920	Q12981	94	97	92.62	95.44	15.4282	0.84	0.75	0.822	Scout
P58876	Q99877	109	109	51.25	52.34	22.0292	0.55	0.56	0.552	Scout
P60228	Q9Y262	424	301	62.12	55.06	26.8705	0.48	0.67	0.518	Scout
P60228	Q9Y262	425	101	61.03	85.25	25.4181	0.48	0.67	0.518	Scout
P60228	Q9Y262	409	301	66.62	55.06	22.7008	0.48	0.67	0.518	Scout
P60228	Q9Y262	409	549	66.62	71.88	10.51	0.48	0.67	0.518	Scout
P60228	Q9Y262	424	347	62.12	71.81	15.0372	0.48	0.67	0.518	Scout
P61247	P62263	115	106	79.56	74.94	17.1752	0.76	0.75	0.758	Scout
P61619	Q9UGP8	268	688	81.88	89.69	22.4356	0.7	0.7	0.7	Scout
P62072	Q9Y5J7	81	58	81.38	95	19.4479	0.8	0.79	0.798	Scout
P62258	P63104	29	85	98.06	98.25	19.4898	0.87	0.87	0.87	Scout
P62807	Q93077	86	37	82.88	89.31	19.9956	0.73	0.72	0.728	Scout
P62807	Q93077	37	35	94.44	96.62	15.5262	0.73	0.72	0.728	Scout
P62807	Q99877	109	109	50.5	51.25	22.0449	0.55	0.56	0.552	Scout
P62829	P83731	123	2	93.25	68.62	18.272	0.81	0.6	0.768	Scout
P62888	P84098	23	181	86.12	86.06	159.194	0.56	0.46	0.54	Scout
Q01081	Q14498	15	244	91.62	51.41	17.5736	0.74	0.46	0.684	Scout
Q01804	Q99417	268	20	85.75	88.38	13.9551	0.63	0.34	0.572	Scout
Q04637	Q14240	881	60	86.44	93.19	24.6068	0.83	0.47	0.758	Scout
Q06265	Q9NQT4	2	68	67.5	62.75	14.4086	0.83	0.75	0.814	Scout
Q06265	Q9NQT5	2	130	62.16	93.75	13.5377	0.63	0.64	0.632	Scout
Q09161	Q86VM9	204	328	97.81	93.31	24.9661	0.87	0.55	0.806	Scout
Q13084	Q9BYD2	122	158	93.62	85.75	32.6209	0.7	0.68	0.696	Scout
Q13409	Q14204	264	576	53.5	51.84	20.3656	0.68	0.58	0.66	Scout
Q13409	Q14204	430	754	56.78	82.12	10.9715	0.68	0.58	0.66	Scout
Q13547	Q9BTC8	220	164	96.75	93.69	24.9716	0.76	0.7	0.748	Scout
Q13596	Q9Y5X3	226	108	63.5	85.19	39.7285	0.86	0.74	0.836	Scout
Q13765	Q9BXJ9	142	176	88.62	89.94	13.1537	0.63	0.78	0.66	Scout
Q13838	Q9Y3Y2	188	226	97.31	86.19	16.0512	0.74	0.64	0.72	Scout
Q13838	Q9Y3Y2	183	226	96.38	86.19	23.4605	0.74	0.64	0.72	Scout
Q13895	Q5JTH9	139	185	63.19	89.38	15.0588	0.6	0.57	0.594	Scout
Q13895	Q5JTH9	139	186	63.19	92.38	12.3579	0.6	0.57	0.594	Scout
Q14146	Q9NY93	1412	134	62.78	89.44	16.1988	0.78	0.76	0.776	Scout
Q14204	Q9Y6G9	956	94	78.31	60.34	16.4821	0.67	0.61	0.658	Scout
Q14204	Q9Y6G9	872	94	82	60.34	17.1474	0.67	0.61	0.658	Scout
Q14320	Q14562	76	885	84.88	86.56	19.7538	0.58	0.6	0.584	Scout
Q14690	Q9NY93	122	92	82.88	87.38	15.7472	0.68	0.46	0.636	Scout
Q16181	Q9P0V9	373	377	92.56	91.56	16.2004	0.72	0.73	0.722	Scout
Q16531	Q8WWQ0	298	6	87.69	59.81	46.1461	0.87	0.67	0.83	Scout
Q16891	Q96C01	269	99	61.97	79.06	91.346	0.55	0.38	0.516	Scout
Q5T200	Q69YN4	1544	528	92.5	90.94	14.8836	0.7	0.52	0.664	Scout
Q6STE5	Q8NFD5	131	2097	86.56	98.12	32.2676	0.74	0.44	0.68	Scout
Q6STE5	Q8NFD5	131	1904	86.56	70.12	51.3829	0.74	0.44	0.68	Scout
Q7Z7H5	Q9Y3A6	152	164	66.75	79.62	21.6214	0.65	0.67	0.654	Scout
Q7Z7H8	Q96EL3	132	25	96.5	86.81	14.7242	0.85	0.65	0.81	Scout
Q8IY81	Q9Y3U8	678	62	83.38	86.56	21.0119	0.66	0.32	0.592	Scout
Q8N766	Q9NPA0	52	57	80.19	95.62	23.8689	0.84	0.82	0.836	Scout
Q8NB78	Q9BZ95	481	1039	78.75	73.69	12.6702	0.69	0.61	0.674	Scout
Q8NI27	Q96J01	562	329	95.38	86.25	25.2544	0.91	0.71	0.87	Scout
Q92769	Q9BTC8	221	164	96.94	94	24.6737	0.76	0.71	0.75	Scout
Q96GD4	Q9NQS7	211	748	94.5	73.12	136.859	0.77	0.39	0.694	Scout
Q9BQ39	Q9NR30	524	600	85.75	91.75	13.1391	0.58	0.62	0.588	Scout
Q9H270	Q9P253	909	481	73.06	85.69	12.3878	0.62	0.6	0.616	Scout
Q9NZ32	Q9UJW0	375	18	93.75	82.88	19.2877	0.86	0.85	0.858	Scout
C9JLW8	Q8WWM7	140	76	61.12	81.25	7.91554	0.68	0.26	0.596	MSAnnika
O00148	Q86V81	161	14	95.56	85.44	49.6649	0.72	0.63	0.702	MSAnnika
O00148	Q9UKV3	970	383	85.75	66.25	25.6908	0.75	0.41	0.682	MSAnnika
O00159	P0DP25	868	22	86.12	66.31	80.766	0.58	0.6	0.584	MSAnnika
O00231	O00232	207	295	88.06	86.75	24.4739	0.68	0.7	0.684	MSAnnika
O00231	Q15008	372	409	81.69	79.06	12.071	0.8	0.83	0.806	MSAnnika
O00231	Q15008	382	417	78.75	79.75	13.6608	0.8	0.83	0.806	MSAnnika
O00232	P62333	98	314	77.12	79.69	13.4947	0.56	0.7	0.588	MSAnnika
O00232	P62333	98	298	77.12	88.06	30.4455	0.56	0.7	0.588	MSAnnika
O00232	Q9UNM6	368	321	95	95.38	10.9178	0.79	0.81	0.794	MSAnnika
O00255	O75475	4	407	96.25	91.31	21.8329	0.76	0.6	0.728	MSAnnika
O00264	Q14739	55	105	71	83.12	30.3091	0.5	0.57	0.514	MSAnnika
O00264	Q6UWP7	102	221	80.06	92.69	65.2392	0.57	0.65	0.586	MSAnnika
O00330	P09622	445	194	82.56	87.56	33.2841	0.73	0.57	0.698	MSAnnika
O00330	P09622	267	120	80.75	95	32.6146	0.73	0.57	0.698	MSAnnika
O00410	Q9UH62	27	182	76.88	94.38	25.3336	0.75	0.81	0.762	MSAnnika
O00422	Q9H307	109	114	88	58.19	16.6831	0.76	0.27	0.662	MSAnnika
O00422	Q9H307	109	74	91.56	58.19	18.4001	0.76	0.27	0.662	MSAnnika
O00487	P51665	180	152	87.06	63.59	12.6594	0.77	0.78	0.772	MSAnnika
O00505	P18754	97	362	85.12	97.12	21.6055	0.87	0.83	0.862	MSAnnika
O00541	P62424	56	26	84.81	55.09	47.2151	0.7	0.7	0.7	MSAnnika
O00541	Q6DKI1	36	533	81.81	75.75	85.4951	0.73	0.75	0.734	MSAnnika
O00541	Q6DKI1	56	27	84	73.44	39.4941	0.73	0.75	0.734	MSAnnika
O00541	Q96GQ7	441	239	82.38	86.25	38.2609	0.64	0.65	0.642	MSAnnika
O00541	Q96GQ7	441	256	82.38	90.5	46.6381	0.64	0.65	0.642	MSAnnika
O00541	Q9GZL7	517	298	73.44	89.62	22.2767	0.81	0.63	0.774	MSAnnika
O00566	P46782	191	203	85.31	92	14.4866	0.78	0.35	0.694	MSAnnika
O00566	Q14692	370	1019	94.44	63.69	22.7315	0.55	0.48	0.536	MSAnnika
O00567	P22087	205	240	92.62	90.94	58.288	0.71	0.53	0.674	MSAnnika
O00567	P22087	158	205	60.75	90.94	17.1529	0.71	0.53	0.674	MSAnnika
O00567	P22087	131	333	67.31	85.88	33.5048	0.71	0.53	0.674	MSAnnika
O00567	P22087	205	242	92.44	90.94	62.2961	0.71	0.53	0.674	MSAnnika
O00567	P22087	102	333	67.31	77.69	31.2112	0.71	0.53	0.674	MSAnnika
O00567	P22087	121	333	67.31	89.75	23.5855	0.71	0.53	0.674	MSAnnika
O14497	Q6STE5	131	2146	93.5	85.38	13.8345	0.77	0.44	0.704	MSAnnika
O14497	Q92925	168	2146	93.69	87.56	13.8772	0.73	0.44	0.672	MSAnnika
O14497	Q96GM5	131	2146	93.75	88.75	23.756	0.71	0.44	0.656	MSAnnika
O14530	P49368	62	248	82.5	67.44	17.8356	0.59	0.68	0.608	MSAnnika
O14776	O60684	700	249	78.44	97.12	55.4645	0.71	0.4	0.648	MSAnnika
O14787	P09651	87	34	85.44	72.06	24.8413	0.55	0.67	0.574	MSAnnika
O14802	Q9NW08	433	824	90.38	92.38	16.8443	0.93	0.91	0.926	MSAnnika
O14802	Q9NW08	970	711	93.12	92.81	18.741	0.93	0.91	0.926	MSAnnika
O14818	P25789	52	180	84.25	95.75	10.6966	0.79	0.85	0.802	MSAnnika
O14818	P25789	52	176	84.25	96.25	6.74329	0.79	0.85	0.802	MSAnnika
O14979	Q00839	162	339	87.25	98.56	16.3644	0.52	0.48	0.512	MSAnnika
O14979	Q00839	204	551	94.81	65.12	48.4051	0.52	0.48	0.512	MSAnnika
O14980	P62826	594	127	98.38	89.88	23.5297	0.94	0.93	0.938	MSAnnika
O15144	P61158	42	275	77.25	52.12	20.0591	0.88	0.88	0.88	MSAnnika
O15144	P61158	295	42	51.56	52.12	35.6667	0.88	0.88	0.88	MSAnnika
O15145	P61158	348	61	96.38	94.88	21.616	0.93	0.92	0.928	MSAnnika
O15145	P61158	61	240	96.38	97.12	21.3734	0.93	0.92	0.928	MSAnnika
O15145	P61158	240	37	91.5	97.12	20.5478	0.93	0.92	0.928	MSAnnika
O15145	P61158	240	147	97.38	97.12	16.4334	0.93	0.92	0.928	MSAnnika
O15145	P61160	46	61	86.94	55.5	20.4825	0.71	0.84	0.736	MSAnnika
O15145	P61160	46	171	90.38	55.5	10.5879	0.71	0.84	0.736	MSAnnika
O15212	P61758	21	61	91.19	88.56	17.6785	0.64	0.64	0.64	MSAnnika
O15212	Q99471	88	116	96.88	93.25	25.3898	0.73	0.71	0.726	MSAnnika
O15212	Q9NQP4	21	116	95.06	90.69	24.8296	0.68	0.73	0.69	MSAnnika
O15213	Q9BVJ6	715	145	93.81	90.81	11.2035	0.74	0.55	0.702	MSAnnika
O15371	Q14152	505	75	93.38	88.62	27.0427	0.61	0.49	0.586	MSAnnika
O15372	Q14152	603	180	77.94	85.12	20.127	0.76	0.46	0.7	MSAnnika
O15372	Q14152	603	306	81.31	85.12	25.2862	0.76	0.46	0.7	MSAnnika
O15460	P07237	300	409	73.25	98.62	21.07	0.83	0.83	0.83	MSAnnika
O15511	P61160	368	13	89.56	94.06	53.4963	0.77	0.82	0.78	MSAnnika
O15514	Q7KZ85	622	45	89.12	87.94	12.0876	0.87	0.66	0.828	MSAnnika
O43175	Q9Y6I3	58	107	89.19	78.75	45.2037	0.51	0.49	0.506	MSAnnika
O43242	P48556	281	455	93.25	90.25	11.8843	0.75	0.75	0.75	MSAnnika
O43290	O75643	530	487	71.88	94.31	27.9078	0.6	0.68	0.616	MSAnnika
O43290	O75643	530	944	71.88	85.38	13.7173	0.6	0.68	0.616	MSAnnika
O43290	Q6P2Q9	757	1859	55	79.44	11.3764	0.58	0.63	0.59	MSAnnika
O43395	P62312	5	337	68.5	60.34	118.166	0.66	0.37	0.602	MSAnnika
O43402	Q15006	136	100	82.88	95.5	13.6494	0.89	0.9	0.892	MSAnnika
O43660	Q13573	153	363	96.38	94.94	16.988	0.67	0.58	0.652	MSAnnika
O43913	Q9UBD5	96	283	90.62	65.75	16.9693	0.91	0.87	0.902	MSAnnika
O43920	P51970	8	19	83.56	94.19	55.8966	0.75	0.81	0.762	MSAnnika
O60220	Q9Y5L4	88	64	66.06	96.31	56.6278	0.74	0.74	0.74	MSAnnika
O60264	Q99880	430	109	75.12	77.06	47.114	0.52	0.43	0.502	MSAnnika
O60287	Q14146	1909	1387	72.5	89.06	25.7394	0.56	0.54	0.556	MSAnnika
O60287	Q14146	2004	88	64.06	71.38	33.2918	0.56	0.54	0.556	MSAnnika
O60318	Q9NPA8	19	1194	71	76	25.5215	0.79	0.35	0.702	MSAnnika
O60341	Q9UKL0	365	442	98.31	96.75	12.8205	0.73	0.68	0.72	MSAnnika
O60341	Q9UKL0	157	442	98.31	75.44	31.211	0.73	0.68	0.72	MSAnnika
O60341	Q9UKL0	442	365	98.31	96.75	12.8205	0.73	0.68	0.72	MSAnnika
O60508	Q9NW82	509	440	88.56	87.81	32.1267	0.51	0.57	0.522	MSAnnika
O60645	Q96KP1	79	284	92.75	89.31	20.9545	0.63	0.49	0.602	MSAnnika
O60832	Q9NPE3	18	203	97.69	98.06	18.2712	0.97	0.75	0.926	MSAnnika
O60869	P23396	25	62	82.19	93.56	53.1982	0.69	0.75	0.702	MSAnnika
O60869	P23396	25	132	82.19	96	56.0018	0.69	0.75	0.702	MSAnnika
O60925	Q99471	90	47	97.81	93.88	20.4757	0.66	0.73	0.674	MSAnnika
O60925	Q99471	83	47	96.06	93.88	17.0875	0.66	0.73	0.674	MSAnnika
O60934	P49959	715	161	53.31	84.69	20.6294	0.54	0.41	0.514	MSAnnika
O75083	P23528	22	180	98.25	83.88	31.2679	0.9	0.93	0.906	MSAnnika
O75155	Q93034	492	60	87.31	90.88	15.396	0.79	0.81	0.794	MSAnnika
O75251	O75489	217	136	98	96.06	10.4701	0.72	0.72	0.72	MSAnnika
O75251	O75489	55	217	51.75	96.06	44.2388	0.72	0.72	0.72	MSAnnika
O75312	P68104	168	273	71.88	88.44	81.2237	0.68	0.59	0.662	MSAnnika
O75347	P07437	51	324	88.06	91.75	10.193	0.93	0.93	0.93	MSAnnika
O75347	P07437	52	324	87.62	91.75	9.36322	0.93	0.93	0.93	MSAnnika
O75348	P36543	52	37	93.94	97.44	17.3282	0.7	0.71	0.702	MSAnnika
O75367	P57053	304	109	95.31	93.5	39.9857	0.74	0.52	0.696	MSAnnika
O75367	P62807	121	235	90.5	96.38	49.1884	0.76	0.69	0.746	MSAnnika
O75367	P62807	121	304	96.62	96.38	30.6937	0.76	0.69	0.746	MSAnnika
O75367	P62807	304	109	96.62	98	42.1233	0.76	0.69	0.746	MSAnnika
O75367	Q71DI3	304	80	93.62	77.12	21.488	0.68	0.44	0.632	MSAnnika
O75367	Q71DI3	307	80	95.44	77.12	21.9023	0.68	0.44	0.632	MSAnnika
O75367	Q93079	121	235	90.56	96.31	49.0555	0.76	0.69	0.746	MSAnnika
O75367	Q93079	121	304	96.69	96.31	30.5848	0.76	0.69	0.746	MSAnnika
O75367	Q93079	304	109	96.69	98.06	42.0582	0.76	0.69	0.746	MSAnnika
O75367	Q99880	121	235	91.31	90.94	46.8774	0.75	0.51	0.702	MSAnnika
O75367	Q99880	121	304	95.19	90.94	27.7495	0.75	0.51	0.702	MSAnnika
O75367	Q99880	304	109	95.19	93.94	39.914	0.75	0.51	0.702	MSAnnika
O75369	P63261	492	326	84.5	80.69	102.986	0.8	0.37	0.714	MSAnnika
O75369	P63261	328	502	82.25	87.56	99.0463	0.8	0.37	0.714	MSAnnika
O75380	P28331	709	108	88.31	96.81	21.9308	0.79	0.9	0.812	MSAnnika
O75396	Q96AG4	73	38	90.5	97.62	23.7478	0.6	0.6	0.6	MSAnnika
O75477	O94905	287	285	64	62.31	9.80209	0.59	0.61	0.594	MSAnnika
O75477	O94905	234	232	95.31	93.88	15.6567	0.59	0.61	0.594	MSAnnika
O75477	O94905	228	241	97.06	92.56	36.3038	0.59	0.61	0.594	MSAnnika
O75489	O95182	93	56	93.5	62.56	14.7895	0.66	0.66	0.66	MSAnnika
O75533	Q9Y3B4	116	468	90.38	82.81	50.0251	0.87	0.75	0.846	MSAnnika
O75534	Q9Y3F4	164	364	89.94	91.12	79.8487	0.81	0.44	0.736	MSAnnika
O75643	Q92917	1049	372	84.44	55.88	23.3219	0.5	0.7	0.54	MSAnnika
O75643	Q96BP3	1039	411	87.75	62.88	16.5615	0.75	0.82	0.764	MSAnnika
O75683	Q9BQG0	16	263	85.06	90.12	14.6733	0.56	0.59	0.566	MSAnnika
O75691	P62701	259	1985	85.06	79	37.522	0.73	0.49	0.682	MSAnnika
O75691	P62701	259	69	88.38	79	35.5389	0.73	0.49	0.682	MSAnnika
O75691	Q9NV06	2071	131	66	88.5	14.3938	0.81	0.48	0.744	MSAnnika
O75694	Q8N1F7	1386	558	90.75	91.44	24.7034	0.65	0.64	0.648	MSAnnika
O75694	Q8N1F7	1253	718	87	93.69	20.835	0.65	0.64	0.648	MSAnnika
O75694	Q8N1F7	1386	633	90.75	92.19	24.0712	0.65	0.64	0.648	MSAnnika
O75694	Q8N1F7	1069	243	83.44	92.69	102.005	0.65	0.64	0.648	MSAnnika
O75694	Q8N1F7	1386	606	90.75	91.94	21.9166	0.65	0.64	0.648	MSAnnika
O75694	Q9NXE4	453	404	89.5	55.06	45.7208	0.79	0.74	0.78	MSAnnika
O75821	P23396	272	62	90.5	85.5	16.5956	0.72	0.52	0.68	MSAnnika
O75934	Q99459	177	771	94.81	94.44	10.1657	0.75	0.43	0.686	MSAnnika
O75934	Q9UMS4	122	168	83.56	79.88	28.7538	0.63	0.51	0.606	MSAnnika
O75934	Q9UMS4	177	179	87.44	89.69	61.7795	0.63	0.51	0.606	MSAnnika
O75934	Q9UMS4	168	244	83.56	95.62	33.5277	0.63	0.51	0.606	MSAnnika
O75934	Q9UMS4	177	244	87.44	95.62	33.6602	0.63	0.51	0.606	MSAnnika
O75955	Q14254	340	350	71.31	62.53	10.6018	0.51	0.51	0.51	MSAnnika
O75955	Q14254	340	335	71.31	77	24.1357	0.51	0.51	0.51	MSAnnika
O75955	Q14254	54	169	88.56	87.56	13.6646	0.51	0.51	0.51	MSAnnika
O75964	P40939	55	625	80.25	95.06	85.0098	0.56	0.84	0.616	MSAnnika
O75964	P40939	569	24	57.41	96.5	51.2962	0.56	0.84	0.616	MSAnnika
O75964	P40939	569	55	80.25	96.5	76.7724	0.56	0.84	0.616	MSAnnika
O94776	Q13547	220	71	81.88	97.19	21.2236	0.76	0.67	0.742	MSAnnika
O94776	Q13547	152	89	94.81	93.5	19.4232	0.76	0.67	0.742	MSAnnika
O94776	Q92769	221	71	82.38	97.69	21.4454	0.76	0.68	0.744	MSAnnika
O94776	Q92769	152	89	95.88	95	22.094	0.76	0.68	0.744	MSAnnika
O94906	Q53GS9	459	137	58	82.88	15.2019	0.54	0.59	0.55	MSAnnika
O94906	Q6P2Q9	670	137	68.62	51.66	14.3892	0.59	0.64	0.6	MSAnnika
O94906	Q6P2Q9	670	146	78.56	51.66	27.2175	0.59	0.64	0.6	MSAnnika
O94927	Q68CZ6	379	208	53.81	94.56	19.7109	0.62	0.6	0.616	MSAnnika
O94973	Q13492	163	117	96.12	96.12	90.8189	0.59	0.58	0.588	MSAnnika
O94973	Q96CW1	26	224	74.19	52.44	54.923	0.68	0.62	0.668	MSAnnika
O95292	Q9P0L0	174	180	79.06	78.25	12.1304	0.52	0.53	0.522	MSAnnika
O95347	Q15021	395	114	79	89.19	56.4542	0.51	0.55	0.518	MSAnnika
O95373	Q14974	541	489	82.75	91	19.5474	0.81	0.79	0.806	MSAnnika
O95478	Q13823	201	58	95.62	81.5	28.7633	0.68	0.63	0.67	MSAnnika
O95602	Q9GZS1	170	252	81.75	87.44	17.2922	0.76	0.82	0.772	MSAnnika
O95602	Q9H9Y6	573	844	87.94	81.38	14.8587	0.94	0.89	0.93	MSAnnika
O95602	Q9H9Y6	882	981	80.44	94.25	28.6215	0.94	0.89	0.93	MSAnnika
O95757	P0DMV9	257	272	90.44	77.56	23.0234	0.75	0.78	0.756	MSAnnika
O95757	P0DMV9	272	56	90.44	88.56	11.5059	0.75	0.78	0.756	MSAnnika
O95757	P0DMV9	526	388	71.5	76.62	49.3078	0.75	0.78	0.756	MSAnnika
O95757	P0DMV9	512	388	71.5	72.81	55.7254	0.75	0.78	0.756	MSAnnika
O95757	P11142	257	272	90.25	78.06	23.015	0.74	0.78	0.748	MSAnnika
O95757	P11142	272	56	90.25	88.25	11.502	0.74	0.78	0.748	MSAnnika
O95757	P11142	512	388	72.69	72.75	55.7464	0.74	0.78	0.748	MSAnnika
O95782	Q96CW1	26	224	94.38	65.88	59.3376	0.68	0.59	0.662	MSAnnika
O96019	P63261	238	315	95	95.88	14.5421	0.87	0.9	0.876	MSAnnika
O96019	P63261	242	191	87.69	95.69	24.2442	0.87	0.9	0.876	MSAnnika
P00338	P07195	156	14	82.25	97.62	50.801	0.85	0.89	0.858	MSAnnika
P00338	P07195	243	82	93.06	98.12	18.4616	0.85	0.89	0.858	MSAnnika
P00338	P07195	81	244	97.81	93.12	18.5407	0.85	0.89	0.858	MSAnnika
[truncated: 1,021 more rows]

## Sheet: Fig6E
Protein 1	Protein 2	Residue 1	Residue 2	pLDDT Residue 1	pLDDT Residue 2	Distance [A]	ipTM	pTM	Model confidence	Search Engine
C9JLW8	Q8WWM7	76	140	61.12	81.25	7.91554	0.68	0.26	0.596	Scout
O00148	Q86V81	161	14	95.06	85.69	49.7362	0.56	0.49	0.546	Scout
O00148	Q86V81	155	14	86	85.69	40.6786	0.56	0.49	0.546	Scout
O00148	Q86V81	161	156	95.06	74.56	39.3452	0.56	0.49	0.546	Scout
O00148	Q86V81	187	156	96.62	74.56	46.4979	0.56	0.49	0.546	Scout
O00148	Q9UKV3	383	970	85.75	66.25	25.6908	0.75	0.41	0.682	Scout
O00148	Q9Y3Y2	187	226	96.5	86.31	16.1384	0.72	0.62	0.7	Scout
O00159	P0DP25	868	22	86.12	66.31	80.766	0.58	0.6	0.584	Scout
O00203	Q9Y2T2	90	413	80.19	94.56	54.9907	0.94	0.68	0.888	Scout
O00203	Q9Y2T2	64	135	89.5	88.25	15.0743	0.94	0.68	0.888	Scout
O00231	O00232	288	197	88.88	87.75	16.8973	0.68	0.7	0.684	Scout
O00231	O00232	274	207	69.12	86.75	11.8343	0.68	0.7	0.684	Scout
O00231	O00232	288	207	88.88	86.75	20.9648	0.68	0.7	0.684	Scout
O00231	O00232	295	207	88.06	86.75	24.4739	0.68	0.7	0.684	Scout
O00231	P62195	185	346	86.88	87.06	68.5398	0.2	0.49	0.258	Scout
O00231	P62195	185	346	85.94	89.69	71.909	0.2	0.49	0.258	Scout
O00231	Q15008	409	372	81.69	79.06	12.071	0.8	0.83	0.806	Scout
O00231	Q15008	372	372	86.88	79.06	27.2092	0.8	0.83	0.806	Scout
O00231	Q15008	417	382	78.75	79.75	13.6608	0.8	0.83	0.806	Scout
O00232	O75832	52	30	85.94	91.62	121.731	0.14	0.55	0.222	Scout
O00232	P43686	98	397	81	81.44	15.8738	0.17	0.5	0.236	Scout
O00232	P43686	98	401	81	85.94	20.3266	0.17	0.5	0.236	Scout
O00232	P62333	98	314	77.12	79.69	13.4947	0.56	0.7	0.588	Scout
O00232	P62333	98	298	77.12	88.06	30.4455	0.56	0.7	0.588	Scout
O00232	Q9UNM6	368	321	95	95.38	10.9178	0.79	0.81	0.794	Scout
O00255	Q99880	567	121	93.25	63.66	31.2911	0.3	0.71	0.382	Scout
O00264	O60762	105	136	58.56	93.25	39.9449	0.19	0.51	0.254	Scout
O00264	O60762	102	136	73.81	93.25	43.2758	0.19	0.51	0.254	Scout
O00264	O75396	105	38	67	78.25	26.4396	0.23	0.46	0.276	Scout
O00264	O75396	102	43	73.38	84.88	34.8378	0.23	0.46	0.276	Scout
O00264	O75396	105	43	67	84.88	33.3658	0.23	0.46	0.276	Scout
O00264	O75396	102	38	73.38	78.25	28.4458	0.23	0.46	0.276	Scout
O00264	P04843	102	488	77.38	93.69	62.8535	0.19	0.58	0.268	Scout
O00264	P04843	102	579	77.38	89.19	83.8419	0.19	0.58	0.268	Scout
O00264	P04843	102	564	77.38	94.5	79.733	0.19	0.58	0.268	Scout
O00264	P04843	102	538	77.38	88.69	66.0591	0.19	0.58	0.268	Scout
O00264	P04843	102	576	77.38	91.44	90.4108	0.19	0.58	0.268	Scout
O00264	P20700	102	330	80.19	90.81	54.1059	0.2	0.24	0.208	Scout
O00264	P51572	102	149	75.06	76.94	95.2401	0.22	0.35	0.246	Scout
O00264	P51572	102	148	75.06	74.81	93.7033	0.22	0.35	0.246	Scout
O00264	P51572	102	138	75.06	76.62	78.9719	0.22	0.35	0.246	Scout
O00264	Q14318	102	334	77.19	73.06	23.7067	0.23	0.48	0.28	Scout
O00264	Q14739	105	55	71	83.12	30.3091	0.5	0.57	0.514	Scout
O00264	Q15800	105	284	69.12	68.56	16.4341	0.28	0.63	0.35	Scout
O00264	Q15800	102	284	78.75	68.56	23.8625	0.28	0.63	0.35	Scout
O00264	Q16850	102	436	77.12	93.25	50.2449	0.25	0.67	0.334	Scout
O00264	Q6NUQ4	102	444	69.44	90.62	39.2267	0.18	0.48	0.24	Scout
O00264	Q6UWP7	102	221	80.06	92.69	65.2392	0.57	0.65	0.586	Scout
O00264	Q8N5K1	105	81	78.62	83.06	26.2933	0.33	0.42	0.348	Scout
O00264	Q9BVT8	105	108	71	72.5	11.6291	0.22	0.38	0.252	Scout
O00264	Q9BVT8	102	108	78.88	72.5	16.0991	0.22	0.38	0.252	Scout
O00264	Q9HD20	102	730	68.94	93.81	73.5243	0.24	0.7	0.332	Scout
O00264	Q9NZ01	102	291	76.38	66	13.8271	0.35	0.59	0.398	Scout
O00264	Q9NZ01	102	224	76.38	56.62	22.5352	0.35	0.59	0.398	Scout
O00330	P09622	194	445	82.56	87.56	33.2841	0.73	0.57	0.698	Scout
O00330	P09622	120	267	80.75	95	32.6146	0.73	0.57	0.698	Scout
O00330	P09622	120	277	80.75	91.25	49.5309	0.73	0.57	0.698	Scout
O00410	Q9UH62	27	182	76.88	94.38	25.3336	0.75	0.81	0.762	Scout
O00422	Q9H307	74	109	91.56	58.19	18.4001	0.76	0.27	0.662	Scout
O00422	Q9H307	114	109	88	58.19	16.6831	0.76	0.27	0.662	Scout
O00422	Q9H307	114	20	88	88.62	88.9666	0.76	0.27	0.662	Scout
O00422	Q9H307	24	231	86.94	87.31	110.018	0.76	0.27	0.662	Scout
O00425	P07910	223	29	83.44	73.62	34.2863	0.16	0.29	0.186	Scout
O00425	Q9NZI8	440	66	86.75	83.62	70.7	0.35	0.37	0.354	Scout
O00471	Q8IYI6	132	60	90	77	27.4901	0.38	0.49	0.402	Scout
O00483	P14854	55	47	51.72	86.25	22.077	0.47	0.57	0.49	Scout
O00483	P14854	73	13	51.91	69.31	18.0098	0.47	0.57	0.49	Scout
O00483	P14854	55	85	51.72	83.19	16.2221	0.47	0.57	0.49	Scout
O00487	O43242	273	503	68.56	52.75	15.7015	0.44	0.61	0.474	Scout
O00487	P51665	152	180	87.06	63.59	12.6594	0.77	0.78	0.772	Scout
O00487	P51665	209	180	80.62	63.59	13.9146	0.77	0.78	0.772	Scout
O00487	P62195	273	55	59.47	77.75	23.2566	0.33	0.43	0.35	Scout
O00487	P62195	277	55	63.25	77.75	21.2361	0.33	0.43	0.35	Scout
O00487	P62333	277	68	68.69	84.75	30.5252	0.18	0.47	0.238	Scout
O00487	P62333	152	68	75.38	84.75	22.6898	0.18	0.47	0.238	Scout
O00505	P18754	97	362	85.12	97.12	21.6055	0.87	0.83	0.862	Scout
O00541	P62424	56	26	84.81	55.09	47.2151	0.7	0.7	0.7	Scout
O00541	Q14137	564	339	90.69	83.5	15.2473	0.81	0.66	0.78	Scout
O00541	Q14137	56	339	75.06	83.5	37.1589	0.81	0.66	0.78	Scout
O00541	Q14137	439	339	89.75	83.5	23.759	0.81	0.66	0.78	Scout
O00541	Q14137	545	711	89.81	90.75	22.6402	0.81	0.66	0.78	Scout
O00541	Q14137	180	391	96.81	85.94	44.9729	0.81	0.66	0.78	Scout
O00541	Q6DKI1	533	36	81.81	75.75	85.4951	0.73	0.75	0.734	Scout
O00541	Q6DKI1	111	235	90.94	70.5	19.0514	0.73	0.75	0.734	Scout
O00541	Q6DKI1	56	27	84	73.44	39.4941	0.73	0.75	0.734	Scout
O00541	Q6DKI1	108	235	86.81	70.5	14.7318	0.73	0.75	0.734	Scout
O00541	Q96GQ7	441	256	82.38	90.5	46.6381	0.64	0.65	0.642	Scout
O00541	Q96GQ7	441	239	82.38	86.25	38.2609	0.64	0.65	0.642	Scout
O00541	Q9GZL7	517	298	73.44	89.62	22.2767	0.81	0.63	0.774	Scout
O00541	Q9GZL7	521	298	65.69	89.62	21.1536	0.81	0.63	0.774	Scout
O00566	P46782	203	191	85.31	92	14.4866	0.78	0.35	0.694	Scout
O00566	Q13601	624	230	69.12	78.25	89.497	0.35	0.34	0.348	Scout
O00566	Q14692	370	1019	94.44	63.69	22.7315	0.55	0.48	0.536	Scout
O00566	Q8NDD1	612	170	57.31	52.31	35.3704	0.14	0.24	0.16	Scout
O00566	Q9Y2P8	641	133	52.28	97.31	89.7675	0.42	0.45	0.426	Scout
O00566	Q9Y2P8	627	133	60.38	97.31	72.4862	0.42	0.45	0.426	Scout
O00566	Q9Y2P8	624	133	63.78	97.31	75.2705	0.42	0.45	0.426	Scout
O00566	Q9Y2P8	620	133	66	97.31	72.8351	0.42	0.45	0.426	Scout
O00567	P22087	333	131	67.31	85.88	33.5048	0.71	0.53	0.674	Scout
O00567	P22087	333	102	67.31	77.69	31.2112	0.71	0.53	0.674	Scout
O00567	P22087	158	205	60.75	90.94	17.1529	0.71	0.53	0.674	Scout
O00567	P22087	240	205	92.62	90.94	58.288	0.71	0.53	0.674	Scout
O00567	P22087	333	121	67.31	89.75	23.5855	0.71	0.53	0.674	Scout
O00567	P22087	242	205	92.44	90.94	62.2961	0.71	0.53	0.674	Scout
O00567	P22087	363	131	87.69	85.88	56.6613	0.71	0.53	0.674	Scout
O00567	Q14978	158	33	71	71	71.4508	0.17	0.37	0.21	Scout
O00567	Q14978	363	647	84.69	73.75	47.7914	0.17	0.37	0.21	Scout
O00571	P17844	491	470	88.19	89.88	39.6912	0.16	0.38	0.204	Scout
O00571	P23246	491	314	90.69	91.75	41.9071	0.16	0.41	0.21	Scout
O14497	Q6STE5	2146	131	93.5	85.38	13.8345	0.77	0.44	0.704	Scout
O14497	Q92925	2146	168	93.69	87.56	13.8772	0.73	0.44	0.672	Scout
O14497	Q96GM5	2146	131	93.75	88.75	23.756	0.71	0.44	0.656	Scout
O14530	P49368	62	248	82.5	67.44	17.8356	0.59	0.68	0.608	Scout
O14530	P49368	57	248	84.69	67.44	18.3381	0.59	0.68	0.608	Scout
O14737	P49368	68	21	70.69	78.69	50.6241	0.44	0.68	0.488	Scout
O14737	P49368	20	248	57.38	64	15.3667	0.44	0.68	0.488	Scout
O14737	P49368	98	248	59.75	64	45.0028	0.44	0.68	0.488	Scout
O14737	P49368	98	249	59.75	54.62	44.2402	0.44	0.68	0.488	Scout
O14737	P50991	63	65	62.22	74.38	31.1657	0.12	0.65	0.226	Scout
O14737	P50991	63	395	62.22	83.81	38.6366	0.12	0.65	0.226	Scout
O14737	P50991	66	395	67.69	83.81	40.0749	0.12	0.65	0.226	Scout
O14737	P50991	97	395	64.19	83.81	37.2393	0.12	0.65	0.226	Scout
O14737	P50991	98	395	62.53	83.81	39.5225	0.12	0.65	0.226	Scout
O14737	P50991	98	65	62.53	74.38	30.5773	0.12	0.65	0.226	Scout
O14776	O60684	700	249	78.44	97.12	55.4645	0.71	0.4	0.648	Scout
O14777	Q9BZD4	462	299	90.75	93.25	7.46929	0.48	0.46	0.476	Scout
O14802	Q9NW08	711	970	93.12	92.81	18.741	0.93	0.91	0.926	Scout
O14802	Q9NW08	65	824	85.44	92.38	23.9777	0.93	0.91	0.926	Scout
O14802	Q9NW08	433	824	90.38	92.38	16.8443	0.93	0.91	0.926	Scout
O14802	Q9NW08	433	859	90.38	89	20.4578	0.93	0.91	0.926	Scout
O14802	Q9NW08	1071	464	92.12	68.88	16.0783	0.93	0.91	0.926	Scout
O14818	P25789	52	176	84.25	96.25	6.74329	0.79	0.85	0.802	Scout
O14818	P25789	52	180	84.25	95.75	10.6966	0.79	0.85	0.802	Scout
O14818	P62191	52	420	65.69	87.12	71.5068	0.13	0.43	0.19	Scout
O14979	P07910	216	29	79.62	77.62	14.657	0.18	0.27	0.198	Scout
O14979	P07910	162	216	90.56	55.28	28.5544	0.18	0.27	0.198	Scout
O14979	P07910	204	198	94.62	62.62	54.1562	0.18	0.27	0.198	Scout
O14979	P07910	289	29	82.56	77.62	37.3358	0.18	0.27	0.198	Scout
O14979	P07910	204	29	94.62	77.62	30.3405	0.18	0.27	0.198	Scout
O14979	P07910	311	29	61.69	77.62	29.4854	0.18	0.27	0.198	Scout
O14979	P09651	204	8	91.38	62.34	58.7173	0.13	0.32	0.168	Scout
O14979	P14866	142	418	53.09	85.75	34.2081	0.16	0.31	0.19	Scout
O14979	P14866	216	533	80.25	89.81	55.2931	0.16	0.31	0.19	Scout
O14979	P14866	142	269	53.09	79.69	40.0455	0.16	0.31	0.19	Scout
O14979	P31943	162	167	85.88	85	37.3635	0.14	0.24	0.16	Scout
O14979	P51991	142	134	59.31	86.5	32.1654	0.14	0.31	0.174	Scout
O14979	P51991	162	134	88.19	86.5	39.3836	0.14	0.31	0.174	Scout
O14979	P51991	311	134	54.78	86.5	38.5102	0.14	0.31	0.174	Scout
O14979	P61978	142	396	57.69	74.75	37.056	0.23	0.31	0.246	Scout
O14979	P61978	142	405	57.69	66.56	39.3832	0.23	0.31	0.246	Scout
O14979	P61978	142	60	57.69	73.94	47.9553	0.23	0.31	0.246	Scout
O14979	P61978	142	219	57.69	69.62	23.6931	0.23	0.31	0.246	Scout
O14979	P61978	142	52	57.69	76.38	36.2648	0.23	0.31	0.246	Scout
O14979	P61978	302	198	79.44	88	38.5772	0.23	0.31	0.246	Scout
O14979	P61978	311	219	56.91	69.62	33.1218	0.23	0.31	0.246	Scout
O14979	P61978	289	60	77.44	73.94	43.9509	0.23	0.31	0.246	Scout
O14979	P61978	311	60	56.91	73.94	45.427	0.23	0.31	0.246	Scout
O14979	P61978	289	198	77.44	88	41.665	0.23	0.31	0.246	Scout
O14979	Q00839	204	551	81.69	66.56	50.5326	0.22	0.43	0.262	Scout
O14979	Q00839	162	339	71.62	96.5	21.8559	0.22	0.43	0.262	Scout
O14979	Q00839	204	620	81.69	83.06	62.3302	0.22	0.43	0.262	Scout
O14979	Q00839	289	551	69.56	66.56	39.3458	0.22	0.43	0.262	Scout
O14979	Q00839	162	551	71.62	66.56	34.7578	0.22	0.43	0.262	Scout
O14979	Q00839	204	592	81.69	89.5	38.9911	0.22	0.43	0.262	Scout
O14979	Q14103	197	197	86.62	92.19	37.9936	0.22	0.29	0.234	Scout
O14979	Q14103	204	197	93.62	92.19	29.4778	0.22	0.29	0.234	Scout
O14979	Q14103	142	197	56.56	92.19	33.2059	0.22	0.29	0.234	Scout
O14979	Q14103	216	197	85.44	92.19	29.4439	0.22	0.29	0.234	Scout
O14979	Q14103	162	197	88.56	92.19	40.5707	0.22	0.29	0.234	Scout
O14979	Q14103	212	119	89.44	94.75	66.0252	0.22	0.29	0.234	Scout
O14979	Q14103	302	197	87.88	92.19	61.9336	0.22	0.29	0.234	Scout
O14980	P49792	122	2125	81.56	75.44	34.0499	0.3	0.43	0.326	Scout
O15042	Q15029	862	713	76.81	89.69	18.927	0.59	0.55	0.582	Scout
O15144	P61158	275	42	77.25	52.12	20.0591	0.88	0.88	0.88	Scout
O15144	P61158	295	42	51.56	52.12	35.6667	0.88	0.88	0.88	Scout
O15144	P61160	275	253	55.09	92.06	26.4357	0.16	0.58	0.244	Scout
O15144	Q92747	295	290	57.03	64.31	38.6313	0.44	0.66	0.484	Scout
O15144	Q92747	286	290	51.38	64.31	24.6901	0.44	0.66	0.484	Scout
O15145	P61158	37	240	91.5	97.12	20.5478	0.93	0.92	0.928	Scout
O15145	P61158	147	240	97.38	97.12	16.4334	0.93	0.92	0.928	Scout
O15145	P61158	61	348	96.38	94.88	21.616	0.93	0.92	0.928	Scout
O15145	P61158	61	240	96.38	97.12	21.3734	0.93	0.92	0.928	Scout
O15145	P61160	171	46	90.38	55.5	10.5879	0.71	0.84	0.736	Scout
O15145	P61160	61	46	86.94	55.5	20.4825	0.71	0.84	0.736	Scout
O15212	P61758	21	61	91.19	88.56	17.6785	0.64	0.64	0.64	Scout
O15212	P61758	32	75	89.69	92.12	18.398	0.64	0.64	0.64	Scout
O15212	P61758	122	194	65.25	63.19	27.7712	0.64	0.64	0.64	Scout
O15212	P61758	122	189	65.25	84.56	32.5609	0.64	0.64	0.64	Scout
O15212	P68363	21	163	79.94	82.62	25.0816	0.15	0.73	0.266	Scout
O15212	P68363	122	163	61.09	82.62	59.4254	0.15	0.73	0.266	Scout
O15212	Q99471	122	153	69.12	54.97	36.6594	0.73	0.71	0.726	Scout
O15212	Q99471	88	116	96.88	93.25	25.3898	0.73	0.71	0.726	Scout
O15212	Q9NQP4	21	116	95.06	90.69	24.8296	0.68	0.73	0.69	Scout
O15212	Q9NQP4	21	37	95.06	97.56	18.3209	0.68	0.73	0.69	Scout
O15213	Q9BVJ6	145	715	93.81	90.81	11.2035	0.74	0.55	0.702	Scout
O15213	Q9BVJ6	534	672	87.88	88.06	21.7407	0.74	0.55	0.702	Scout
O15371	O15372	53	269	57.34	89.56	39.3767	0.2	0.48	0.256	Scout
O15371	Q14152	505	75	93.38	88.62	27.0427	0.61	0.49	0.586	Scout
O15371	Q14152	412	603	90.69	62.22	65.1725	0.61	0.49	0.586	Scout
O15371	Q99613	35	553	81.94	92.06	21.9933	0.55	0.49	0.538	Scout
O15372	Q14152	180	603	77.94	85.12	20.127	0.76	0.46	0.7	Scout
O15372	Q14152	306	603	81.31	85.12	25.2862	0.76	0.46	0.7	Scout
O15372	Q7L2H7	221	177	66.19	85.38	28.3496	0.45	0.54	0.468	Scout
O15372	Q7L2H7	221	183	66.19	88.25	27.818	0.45	0.54	0.468	Scout
O15372	Q7L2H7	221	115	66.19	82	29.1617	0.45	0.54	0.468	Scout
O15381	P62424	25	37	51.53	75	72.5494	0.19	0.47	0.246	Scout
O15446	Q9GZS1	21	47	86.38	89.62	10.1076	0.4	0.36	0.392	Scout
O15460	P07237	300	409	73.25	98.62	21.07	0.83	0.83	0.83	Scout
O15511	P61160	13	368	89.56	94.06	53.4963	0.77	0.82	0.78	Scout
O15514	Q7KZ85	45	622	89.12	87.94	12.0876	0.87	0.66	0.828	Scout
O43175	Q9Y6I3	58	107	89.19	78.75	45.2037	0.51	0.49	0.506	Scout
O43242	P48556	455	281	93.25	90.25	11.8843	0.75	0.75	0.75	Scout
O43290	O75643	530	944	71.88	85.38	13.7173	0.6	0.68	0.616	Scout
O43290	O75643	530	487	71.88	94.31	27.9078	0.6	0.68	0.616	Scout
O43290	Q6P2Q9	705	1735	55.88	81.88	18.1129	0.54	0.62	0.556	Scout
O43390	P07910	366	29	92.62	75.88	42.126	0.41	0.45	0.418	Scout
O43390	P07910	359	198	92.75	56.09	72.7316	0.41	0.45	0.418	Scout
O43390	P07910	255	29	90.12	75.88	34.2497	0.41	0.45	0.418	Scout
O43390	P07910	313	29	76.12	75.88	39.0755	0.41	0.45	0.418	Scout
O43390	P61978	341	60	91.06	58.53	33.2697	0.19	0.4	0.232	Scout
O43390	P61978	313	219	70.25	68.75	36.0784	0.19	0.4	0.232	Scout
O43390	P61978	313	198	70.25	80.75	44.3675	0.19	0.4	0.232	Scout
O43390	P61978	313	52	70.25	65.31	26.6353	0.19	0.4	0.232	Scout
O43390	P61978	366	60	93.06	58.53	38.609	0.19	0.4	0.232	Scout
O43390	Q00839	359	675	91.56	74.44	35.9632	0.41	0.42	0.412	Scout
O43390	Q00839	259	551	89	60.06	39.4867	0.41	0.42	0.412	Scout
O43390	Q14103	120	197	64.56	85.62	61.1808	0.16	0.38	0.204	Scout
O43390	Q14103	41	197	91.5	85.62	61.1141	0.16	0.38	0.204	Scout
O43390	Q14103	366	197	92.38	85.62	65.0747	0.16	0.38	0.204	Scout
O43390	Q14103	128	197	92.56	85.62	71.047	0.16	0.38	0.204	Scout
O43390	Q14103	126	197	92.38	85.62	70.3864	0.16	0.38	0.204	Scout
O43395	O75940	350	37	83.12	84.75	13.9864	0.31	0.41	0.33	Scout
O43395	O94906	629	775	75.81	88.81	27.3315	0.25	0.44	0.288	Scout
O43395	P62312	337	5	68.5	60.34	118.166	0.66	0.37	0.602	Scout
O43399	P55327	70	100	82.19	83.25	18.3966	0.31	0.3	0.308	Scout
O43402	Q15006	100	136	82.88	95.5	13.6494	0.89	0.9	0.892	Scout
O43660	Q13573	363	153	96.38	94.94	16.988	0.67	0.58	0.652	Scout
O43660	Q6P2Q9	268	670	90.56	81.12	8.35524	0.69	0.78	0.708	Scout
O43660	Q9UMS4	268	179	89.81	92.19	63.9243	0.15	0.42	0.204	Scout
O43683	O60566	279	438	72.62	78	13.0314	0.29	0.32	0.296	Scout
O43715	Q6DKK2	42	132	73.25	83	12.331	0.4	0.67	0.454	Scout
O43719	O75533	303	468	75.25	87.38	17.9586	0.47	0.56	0.488	Scout
O43795	P0DP25	888	95	73.69	51.06	32.5717	0.28	0.55	0.334	Scout
O43795	P0DP25	646	95	86.19	51.06	41.4591	0.28	0.55	0.334	Scout
O43809	Q16630	189	173	93	85.06	52.3354	0.82	0.47	0.75	Scout
O43818	O75691	113	69	62.16	85.88	14.3583	0.44	0.43	0.438	Scout
O43818	P62701	355	259	87.44	51.53	24.0969	0.25	0.54	0.308	Scout
O43865	Q96HN2	478	478	88.69	87.12	43.1038	0.68	0.67	0.678	Scout
O43913	Q9UBD5	283	96	90.62	65.75	16.9693	0.91	0.87	0.902	Scout
O43920	P51970	8	19	83.56	94.19	55.8966	0.75	0.81	0.762	Scout
O60216	Q14683	86	190	51.25	73.19	39.3942	0.41	0.38	0.404	Scout
O60216	Q9UQE7	84	985	76.81	66.25	13.4752	0.43	0.39	0.422	Scout
O60216	Q9UQE7	72	188	90.44	89.38	10.6767	0.43	0.39	0.422	Scout
O60216	Q9UQE7	86	188	70.38	89.38	16.8071	0.43	0.39	0.422	Scout
O60216	Q9UQE7	387	106	60.75	79.94	63.7447	0.43	0.39	0.422	Scout
O60220	Q9Y5L4	88	64	66.06	96.31	56.6278	0.74	0.74	0.74	Scout
O60220	Q9Y5L4	50	53	91.31	86.38	16.7609	0.74	0.74	0.74	Scout
O60220	Q9Y5L4	50	64	91.31	96.31	12.4704	0.74	0.74	0.74	Scout
O60220	Q9Y5L4	50	49	91.31	95.25	7.11293	0.74	0.74	0.74	Scout
O60244	Q6P2C8	691	42	83.81	58.75	21.1748	0.67	0.6	0.656	Scout
O60264	Q71DI3	430	80	78.94	73.38	37.6052	0.44	0.45	0.442	Scout
O60264	Q99880	430	109	75.12	77.06	47.114	0.52	0.43	0.502	Scout
O60264	Q99880	440	109	57.69	77.06	52.9955	0.52	0.43	0.502	Scout
O60264	Q99880	814	121	75.88	66.69	70.7919	0.52	0.43	0.502	Scout
O60264	Q9UIG0	943	895	74.44	91.12	17.4823	0.51	0.49	0.506	Scout
O60287	Q14146	1909	1387	72.5	89.06	25.7394	0.56	0.54	0.556	Scout
O60287	Q14146	2004	88	64.06	71.38	33.2918	0.56	0.54	0.556	Scout
O60287	Q14146	2012	88	57.72	71.38	31.5116	0.56	0.54	0.556	Scout
O60318	Q9NPA8	1194	19	71	76	25.5215	0.79	0.35	0.702	Scout
O60341	Q9UKL0	442	365	98.31	96.75	12.8205	0.73	0.68	0.72	Scout
O60341	Q9UKL0	442	157	98.31	75.44	31.211	0.73	0.68	0.72	Scout
O60506	P07910	313	29	76.62	63.62	26.4612	0.21	0.43	0.254	Scout
O60506	Q14103	117	197	68.56	87.81	68.402	0.32	0.44	0.344	Scout
O60506	Q14103	363	197	93.44	87.81	18.6724	0.32	0.44	0.344	Scout
O60506	Q14103	128	197	95.12	87.81	70.1738	0.32	0.44	0.344	Scout
O60506	Q14103	126	197	95.62	87.81	72.4599	0.32	0.44	0.344	Scout
O60508	Q9NW82	440	509	88.56	87.81	32.1267	0.51	0.57	0.522	Scout
O60645	Q96KP1	284	79	92.75	89.31	20.9545	0.63	0.49	0.602	Scout
O60762	O75396	136	38	93.88	78.19	36.6648	0.19	0.54	0.26	Scout
O60783	Q96EY7	42	126	84.5	70.44	29.5029	0.21	0.67	0.302	Scout
O60826	Q567U6	598	601	84.81	92.56	10.5122	0.54	0.49	0.53	Scout
O60832	Q14978	394	647	86.19	74.88	63.8037	0.18	0.4	0.224	Scout
O60869	P23396	25	132	82.19	96	56.0018	0.69	0.75	0.702	Scout
O60869	P23396	25	62	82.19	93.56	53.1982	0.69	0.75	0.702	Scout
O60869	P46781	25	91	72.44	89.25	65.9433	0.08	0.52	0.168	Scout
O60869	P46781	23	91	65.06	89.25	60.1039	0.08	0.52	0.168	Scout
O60869	P62861	25	51	66.31	88.25	37.6956	0.28	0.4	0.304	Scout
O60925	P68363	28	326	70.88	92.75	60.1867	0.15	0.74	0.268	Scout
O60925	Q99471	83	47	96.06	93.88	17.0875	0.66	0.73	0.674	Scout
O60925	Q99471	90	47	97.81	93.88	20.4757	0.66	0.73	0.674	Scout
O60925	Q99471	90	100	97.81	95.12	23.3966	0.66	0.73	0.674	Scout
O60934	P49959	715	161	53.31	84.69	20.6294	0.54	0.41	0.514	Scout
O75083	P23528	180	22	98.25	83.88	31.2679	0.9	0.93	0.906	Scout
O75150	Q5VTR2	862	848	85.06	88.12	17.3066	0.4	0.4	0.4	Scout
O75150	Q5VTR2	860	836	85.25	85.44	8.54262	0.4	0.4	0.4	Scout
O75150	Q5VTR2	862	834	85.06	85.69	8.37831	0.4	0.4	0.4	Scout
O75150	Q5VTR2	355	57	87.88	78.75	32.6146	0.4	0.4	0.4	Scout
O75150	Q5VTR2	847	834	84.06	85.69	20.6506	0.4	0.4	0.4	Scout
O75150	Q5VTR2	743	510	74.81	70.62	21.0514	0.4	0.4	0.4	Scout
O75150	Q5VTR2	371	362	86.12	87.69	10.6837	0.4	0.4	0.4	Scout
O75150	Q5VTR2	355	54	87.88	77.62	29.8485	0.4	0.4	0.4	Scout
O75150	Q5VTR2	900	880	85.19	86.81	14.6105	0.4	0.4	0.4	Scout
O75155	Q93034	60	492	87.31	90.88	15.396	0.79	0.81	0.794	Scout
O75251	O75489	136	217	98	96.06	10.4701	0.72	0.72	0.72	Scout
O75312	P68104	168	273	71.88	88.44	81.2237	0.68	0.59	0.662	Scout
O75347	P07437	51	324	88.06	91.75	10.193	0.93	0.93	0.93	Scout
O75348	P36543	37	52	93.94	97.44	17.3282	0.7	0.71	0.702	Scout
O75348	P36543	58	62	93.56	95.88	11.0223	0.7	0.71	0.702	Scout
O75348	P36543	58	68	93.56	91.5	11.7412	0.7	0.71	0.702	Scout
O75367	P16403	304	46	95.69	80.5	41.8161	0.12	0.38	0.172	Scout
O75367	P16403	307	46	96.69	80.5	46.7825	0.12	0.38	0.172	Scout
O75367	P16403	295	46	96.06	80.5	39.5741	0.12	0.38	0.172	Scout
O75367	P16403	235	46	91.31	80.5	64.8256	0.12	0.38	0.172	Scout
O75367	P16403	235	52	91.31	61.31	69.9348	0.12	0.38	0.172	Scout
O75367	P57053	304	109	95.31	93.5	39.9857	0.74	0.52	0.696	Scout
O75367	P62807	304	121	96.62	96.38	30.6937	0.76	0.69	0.746	Scout
O75367	P62807	304	109	96.62	98	42.1233	0.76	0.69	0.746	Scout
O75367	P62807	235	121	90.5	96.38	49.1884	0.76	0.69	0.746	Scout
O75367	Q71DI3	304	80	93.62	77.12	21.488	0.68	0.44	0.632	Scout
O75367	Q71DI3	307	80	95.44	77.12	21.9023	0.68	0.44	0.632	Scout
O75367	Q93079	304	121	96.69	96.31	30.5848	0.76	0.69	0.746	Scout
O75367	Q93079	304	109	96.69	98.06	42.0582	0.76	0.69	0.746	Scout
O75367	Q93079	235	121	90.56	96.31	49.0555	0.76	0.69	0.746	Scout
O75367	Q99880	304	121	95.19	90.94	27.7495	0.75	0.51	0.702	Scout
O75367	Q99880	304	109	95.19	93.94	39.914	0.75	0.51	0.702	Scout
O75367	Q99880	235	121	91.31	90.94	46.8774	0.75	0.51	0.702	Scout
O75380	P28331	108	709	88.31	96.81	21.9308	0.79	0.9	0.812	Scout
O75396	P02545	43	378	86.5	62.91	39.9729	0.15	0.24	0.168	Scout
O75396	P04843	38	564	75.69	94.94	94.0616	0.23	0.61	0.306	Scout
O75396	P04843	38	538	75.69	90.12	94.2892	0.23	0.61	0.306	Scout
O75396	P04843	38	564	90.19	91.12	74.4276	0.23	0.61	0.306	Scout
O75396	P04843	38	538	90.19	88.12	76.2162	0.23	0.61	0.306	Scout
O75396	P20700	38	157	89.31	73.81	183.551	0.41	0.33	0.394	Scout
O75396	P20700	43	181	89.69	73.25	148.585	0.41	0.33	0.394	Scout
O75396	P20700	43	157	89.69	73.81	183.072	0.41	0.33	0.394	Scout
O75396	P20700	43	378	89.69	77.25	63.3684	0.41	0.33	0.394	Scout
O75396	P46459	38	304	76.81	85.94	29.0994	0.13	0.49	0.202	Scout
O75396	P46459	38	283	76.81	84.44	36.6078	0.13	0.49	0.202	Scout
O75396	P46459	43	275	75.19	70.69	55.9076	0.13	0.49	0.202	Scout
O75396	P50402	38	37	82.31	71.44	23.3256	0.44	0.38	0.428	Scout
O75396	P51572	38	149	88.06	65.5	37.57	0.22	0.34	0.244	Scout
O75396	P51572	38	204	88.06	63.44	50.1456	0.22	0.34	0.244	Scout
O75396	P51572	38	159	88.06	54.69	29.9326	0.22	0.34	0.244	Scout
O75396	Q13190	43	148	88.06	84.31	62.5562	0.41	0.33	0.394	Scout
O75396	Q13190	43	103	88.06	76.44	60.2649	0.41	0.33	0.394	Scout
O75396	Q13190	38	202	83.69	70.69	27.3539	0.41	0.33	0.394	Scout
O75396	Q13190	38	122	83.69	54.81	28.2087	0.41	0.33	0.394	Scout
O75396	Q13190	43	120	88.06	63.72	37.8157	0.41	0.33	0.394	Scout
O75396	Q8WVM8	43	356	72.06	72.94	30.0137	0.66	0.74	0.676	Scout
O75396	Q96AG4	38	73	90.5	97.62	23.7478	0.6	0.6	0.6	Scout
O75439	P10809	472	133	81.12	80.81	36.5683	0.22	0.48	0.272	Scout
O75475	P16403	91	46	71.06	84.38	52.7764	0.14	0.23	0.158	Scout
O75477	O94905	286	275	71.38	70.31	14.3437	0.59	0.61	0.594	Scout
O75477	O94905	234	232	95.31	93.88	15.6567	0.59	0.61	0.594	Scout
O75477	O94905	228	241	97.06	92.56	36.3038	0.59	0.61	0.594	Scout
O75477	O94905	286	287	71.38	64.06	13.5557	0.59	0.61	0.594	Scout
O75477	O94905	287	285	64	62.31	9.80209	0.59	0.61	0.594	Scout
O75477	O94905	201	201	94.25	95.31	19.4931	0.59	0.61	0.594	Scout
O75489	O95182	56	93	90.5	54.56	14.8175	0.62	0.64	0.624	Scout
O75533	Q13435	1014	556	92.88	81.69	20.3445	0.64	0.57	0.626	Scout
O75533	Q13435	1025	556	93.06	81.69	13.9169	0.64	0.57	0.626	Scout
O75533	Q9Y3B4	468	116	90.38	82.81	50.0251	0.87	0.75	0.846	Scout
O75533	Q9Y3B4	943	41	94.06	87.44	67.6673	0.87	0.75	0.846	Scout
O75533	Q9Y3B4	866	100	97.44	81.31	60.8969	0.87	0.75	0.846	Scout
O75534	Q9Y3F4	364	164	89.94	91.12	79.8487	0.81	0.44	0.736	Scout
O75534	Q9Y3F4	81	73	75.38	97.88	54.3858	0.81	0.44	0.736	Scout
O75608	P61604	190	40	98.19	52.62	52.1872	0.24	0.73	0.338	Scout
O75643	Q92917	1049	372	84.44	55.88	23.3219	0.5	0.7	0.54	Scout
O75643	Q96BP3	1039	422	87.75	72.44	14.2205	0.75	0.82	0.764	Scout
O75643	Q96BP3	1039	411	87.75	62.88	16.5615	0.75	0.82	0.764	Scout
O75643	Q96BP3	178	411	84.62	62.88	18.4724	0.75	0.82	0.764	Scout
O75683	Q9BQG0	16	263	85.06	90.12	14.6733	0.56	0.59	0.566	Scout
O75691	P62701	1985	259	85.06	79	37.522	0.73	0.49	0.682	Scout
O75691	Q9BVJ6	2250	136	88.31	53.91	28.0055	0.43	0.49	0.442	Scout
O75691	Q9BVJ6	2250	122	88.31	56	17.0263	0.43	0.49	0.442	Scout
O75691	Q9BVJ6	2250	114	88.31	74.56	11.7255	0.43	0.49	0.442	Scout
O75691	Q9BVJ6	2344	70	90	77.06	13.6237	0.43	0.49	0.442	Scout
O75691	Q9BVJ6	2361	95	89.12	60.22	16.8605	0.43	0.49	0.442	Scout
O75691	Q9BVJ6	2361	136	89.12	53.91	59.9762	0.43	0.49	0.442	Scout
O75691	Q9BVJ6	2361	104	89.12	82.94	16.7359	0.43	0.49	0.442	Scout
O75691	Q9NV06	2071	131	66	88.5	14.3938	0.81	0.48	0.744	Scout
O75694	Q8N1F7	1253	718	87	93.69	20.835	0.65	0.64	0.648	Scout
O75694	Q8N1F7	1386	606	90.75	91.94	21.9166	0.65	0.64	0.648	Scout
O75694	Q8N1F7	1386	633	90.75	92.19	24.0712	0.65	0.64	0.648	Scout
O75694	Q8N1F7	1069	243	83.44	92.69	102.005	0.65	0.64	0.648	Scout
O75694	Q8N1F7	1386	558	90.75	91.44	24.7034	0.65	0.64	0.648	Scout
O75694	Q8N1F7	902	600	94	92.81	107.189	0.65	0.64	0.648	Scout
O75694	Q9NXE4	404	453	89.5	55.06	45.7208	0.79	0.74	0.78	Scout
O75821	P23396	272	62	90.5	85.5	16.5956	0.72	0.52	0.68	Scout
O75821	P55884	274	216	63.09	90.12	70.8907	0.33	0.51	0.366	Scout
O75821	P55884	274	535	63.09	79	36.2859	0.33	0.51	0.366	Scout
O75822	Q13442	117	172	56.34	58.84	37.7373	0.12	0.24	0.144	Scout
O75832	P62195	206	393	88	52.38	19.5849	0.11	0.42	0.172	Scout
O75934	Q96DI7	177	275	81.94	96.31	60.7281	0.12	0.55	0.206	Scout
O75934	Q99459	177	771	94.81	94.44	10.1657	0.75	0.43	0.686	Scout
O75934	Q9UMS4	168	244	83.56	95.62	33.5277	0.63	0.51	0.606	Scout
O75934	Q9UMS4	177	179	87.44	89.69	61.7795	0.63	0.51	0.606	Scout
O75934	Q9UMS4	177	244	87.44	95.62	33.6602	0.63	0.51	0.606	Scout
O75934	Q9UMS4	168	122	83.56	79.88	28.7538	0.63	0.51	0.606	Scout
O75934	Q9UMS4	168	179	83.56	89.69	66.2079	0.63	0.51	0.606	Scout
O75935	Q13561	60	297	76.62	60.59	24.6772	0.52	0.39	0.494	Scout
O75935	Q13561	32	229	62.44	79	16.7996	0.52	0.39	0.494	Scout
O75935	Q13561	60	295	76.62	72.06	24.0995	0.52	0.39	0.494	Scout
O75947	P06576	63	133	82.25	95.19	123.722	0.15	0.62	0.244	Scout
O75947	P06576	78	198	74.06	86.94	105.515	0.15	0.62	0.244	Scout
O75947	P06576	85	485	72.38	96.62	95.6147	0.15	0.62	0.244	Scout
O75947	P06576	63	159	82.25	92.06	128.998	0.15	0.62	0.244	Scout
O75947	P06576	72	159	81.62	92.06	120.231	0.15	0.62	0.244	Scout
O75947	P18859	63	79	66.69	54.72	20.1826	0.34	0.4	0.352	Scout
O75947	P18859	85	99	69.25	58.81	10.7822	0.34	0.4	0.352	Scout
O75955	Q14254	340	350	71.31	62.53	10.6018	0.51	0.51	0.51	Scout
O75955	Q14254	340	335	71.31	77	24.1357	0.51	0.51	0.51	Scout
O75955	Q14254	54	169	88.56	87.56	13.6646	0.51	0.51	0.51	Scout
O75955	Q14254	54	160	88.56	85.62	14.9022	0.51	0.51	0.51	Scout
O75955	Q14254	285	280	84.94	86.94	24.426	0.51	0.51	0.51	Scout
O75955	Q14254	184	205	90.81	92.44	12.947	0.51	0.51	0.51	Scout
O75955	Q14254	277	280	85.81	86.94	15.7809	0.51	0.51	0.51	Scout
O75955	Q14254	219	211	90.56	91.88	34.0179	0.51	0.51	0.51	Scout
O75955	Q14254	277	266	85.81	85.62	35.7657	0.51	0.51	0.51	Scout
O75955	Q14254	198	198	91.94	91.81	23.2589	0.51	0.51	0.51	Scout
O75964	P40939	24	569	57.41	96.5	51.2962	0.56	0.84	0.616	Scout
O75964	P40939	55	569	80.25	96.5	76.7724	0.56	0.84	0.616	Scout
O75964	P40939	55	625	80.25	95.06	85.0098	0.56	0.84	0.616	Scout
O76021	P06748	109	273	91.06	68	29.1619	0.16	0.38	0.204	Scout
O76021	P06748	298	257	58.09	63.31	81.4757	0.16	0.38	0.204	Scout
O76021	P06748	240	257	86.69	63.31	49.5299	0.16	0.38	0.204	Scout
O76021	P62424	109	125	90.5	66.38	113.703	0.26	0.42	0.292	Scout
O76021	P62424	120	125	89.5	66.38	117.857	0.26	0.42	0.292	Scout
O76021	Q14690	109	1239	79.69	88	48.2598	0.45	0.37	0.434	Scout
O76021	Q14690	240	1086	77.19	87.38	62.0917	0.45	0.37	0.434	Scout
O76021	Q14690	76	1086	71.25	87.38	58.5948	0.45	0.37	0.434	Scout
O76021	Q14690	207	1086	65.12	87.38	58.2082	0.45	0.37	0.434	Scout
O76021	Q9BYG3	244	158	91.12	89.81	21.7361	0.49	0.51	0.494	Scout
O76021	Q9NVP1	109	567	90.06	87.38	18.6802	0.48	0.57	0.498	Scout
O76094	P49458	36	16	95.88	67.25	23.3845	0.27	0.62	0.34	Scout
O94776	Q13547	152	89	94.81	93.5	19.4232	0.76	0.67	0.742	Scout
O94776	Q13547	71	220	81.88	97.19	21.2236	0.76	0.67	0.742	Scout
O94776	Q92769	152	89	95.88	95	22.094	0.76	0.68	0.744	Scout
O94776	Q92769	71	221	82.38	97.69	21.4454	0.76	0.68	0.744	Scout
O94832	P0DP25	737	78	82.38	60.56	7.59691	0.81	0.62	0.772	Scout
O94880	Q9NP66	641	241	90.56	81.44	14.9122	0.42	0.38	0.412	Scout
O94880	Q9NP66	527	241	59.03	81.44	30.9328	0.42	0.38	0.412	Scout
O94906	P55769	775	113	91.12	73.56	27.8781	0.21	0.57	0.282	Scout
O94906	Q53GS9	137	459	58	82.88	15.2019	0.54	0.59	0.55	Scout
O94906	Q53GS9	137	434	58	69.56	11.0365	0.54	0.59	0.55	Scout
O94906	Q6P2Q9	334	1994	73.31	69.19	84.9395	0.59	0.64	0.6	Scout
O94906	Q6P2Q9	324	847	66.62	81.88	56.9306	0.59	0.64	0.6	Scout
O94906	Q6P2Q9	137	670	68.62	51.66	14.3892	0.59	0.64	0.6	Scout
O94906	Q6P2Q9	110	670	85.19	51.66	27.8923	0.59	0.64	0.6	Scout
O94906	Q6P2Q9	146	670	78.56	51.66	27.2175	0.59	0.64	0.6	Scout
O94906	Q6P2Q9	299	847	64.06	81.88	51.6279	0.59	0.64	0.6	Scout
O94906	Q6P2Q9	137	674	68.62	68.38	19.4258	0.59	0.64	0.6	Scout
O94925	P40926	164	239	92.75	74	22.1303	0.15	0.48	0.216	Scout
O94927	Q68CZ6	208	379	53.81	94.56	19.7109	0.62	0.6	0.616	Scout
O94973	Q13492	117	163	96.12	96.12	90.8189	0.59	0.58	0.588	Scout
O94973	Q96CW1	26	224	74.19	52.44	54.923	0.68	0.62	0.668	Scout
O94973	Q96CW1	614	300	86.81	88.62	62.4777	0.68	0.62	0.668	Scout
O95347	Q9NTJ3	716	820	80.81	80.12	11.1255	0.43	0.45	0.434	Scout
O95347	Q9NTJ3	561	731	86.19	65.44	18.7197	0.43	0.45	0.434	Scout
O95347	Q9NTJ3	460	820	80.31	80.12	18.4049	0.43	0.45	0.434	Scout
O95347	Q9NTJ3	711	820	79	80.12	16.9532	0.43	0.45	0.434	Scout
O95347	Q9NTJ3	209	293	70	79	18.4588	0.43	0.45	0.434	Scout
O95347	Q9NTJ3	792	468	66.56	62.28	12.6968	0.43	0.45	0.434	Scout
O95347	Q9NTJ3	330	424	66.88	74.19	18.0749	0.43	0.45	0.434	Scout
O95347	Q9NTJ3	68	1267	83.69	87.75	50.2775	0.43	0.45	0.434	Scout
O95347	Q9NTJ3	580	731	82.44	65.44	11.9265	0.43	0.45	0.434	Scout
O95347	Q9NTJ3	320	405	71.31	68.75	13.4491	0.43	0.45	0.434	Scout
O95347	Q9NTJ3	493	797	78.62	78.25	17.9946	0.43	0.45	0.434	Scout
O95347	Q9NTJ3	348	928	67.31	70.38	14.3274	0.43	0.45	0.434	Scout
O95347	Q9NTJ3	183	268	77.06	84.69	28.3962	0.43	0.45	0.434	Scout
O95347	Q9NTJ3	209	1099	70	76.88	17.449	0.43	0.45	0.434	Scout
O95347	Q9NTJ3	152	1187	74	85.62	19.8949	0.43	0.45	0.434	Scout
O95347	Q9NTJ3	750	522	78.19	77.25	21.8535	0.43	0.45	0.434	Scout
O95347	Q9NTJ3	706	556	73.81	85.38	19.8581	0.43	0.45	0.434	Scout
O95347	Q9NTJ3	677	598	78.69	76.38	25.9793	0.43	0.45	0.434	Scout
O95347	Q9NTJ3	417	490	80.5	71.06	17.8373	0.43	0.45	0.434	Scout
O95347	Q9NTJ3	781	490	63.66	71.06	20.7704	0.43	0.45	0.434	Scout
O95347	Q9NTJ3	781	483	63.66	69.19	12.5563	0.43	0.45	0.434	Scout
O95347	Q9NTJ3	320	416	71.31	69.69	19.5737	0.43	0.45	0.434	Scout
O95347	Q9NTJ3	411	885	77.44	67.38	23.5006	0.43	0.45	0.434	Scout
O95347	Q9NTJ3	890	370	52.66	52.12	14.1848	0.43	0.45	0.434	Scout
O95347	Q9NTJ3	348	936	67.31	70.5	20.3317	0.43	0.45	0.434	Scout
O95347	Q9NTJ3	890	381	52.66	56.44	21.9099	0.43	0.45	0.434	Scout
O95373	Q14974	489	541	82.75	91	19.5474	0.81	0.79	0.806	Scout
O95373	Q14974	990	206	95.31	94.44	23.4727	0.81	0.79	0.806	Scout
O95478	Q13823	201	58	95.62	81.5	28.7633	0.68	0.63	0.67	Scout
O95478	Q9BZE4	134	118	90.31	92.94	13.8443	0.77	0.64	0.744	Scout
O95602	Q9GZS1	252	170	81.75	87.44	17.2922	0.76	0.82	0.772	Scout
O95602	Q9H9Y6	981	882	80.44	94.25	28.6215	0.94	0.89	0.93	Scout
O95602	Q9H9Y6	573	844	87.94	81.38	14.8587	0.94	0.89	0.93	Scout
O95757	P0DMV9	272	56	90.44	88.56	11.5059	0.75	0.78	0.756	Scout
O95757	P0DMV9	682	345	95.06	94.06	20.3605	0.75	0.78	0.756	Scout
O95757	P0DMV9	578	524	78.44	82.88	86.8597	0.75	0.78	0.756	Scout
O95757	P0DMV9	135	512	86.56	72.81	56.1647	0.75	0.78	0.756	Scout
O95757	P0DMV9	682	348	95.06	93.44	19.7506	0.75	0.78	0.756	Scout
O95757	P0DMV9	388	512	71.5	72.81	55.7254	0.75	0.78	0.756	Scout
O95757	P0DMV9	388	526	71.5	76.62	49.3078	0.75	0.78	0.756	Scout
O95757	P11142	272	56	90.25	88.25	11.502	0.74	0.78	0.748	Scout
O95757	P11142	135	512	86.75	72.75	56.2552	0.74	0.78	0.748	Scout
O95757	P11142	682	345	95.25	94.44	20.254	0.74	0.78	0.748	Scout
O95757	P11142	578	524	79.25	83.44	86.7496	0.74	0.78	0.748	Scout
O95757	P11142	388	512	72.69	72.75	55.7464	0.74	0.78	0.748	Scout
O95757	P11142	388	526	72.69	77.25	49.2544	0.74	0.78	0.748	Scout
O95758	P07910	257	29	69	79.44	37.8194	0.16	0.32	0.192	Scout
O95758	P14866	257	533	67.75	91.81	60.96	0.23	0.3	0.244	Scout
O95758	P43243	257	532	77.12	73.31	38.1761	0.3	0.27	0.294	Scout
O95758	P43243	92	146	69.5	50.88	72.8912	0.3	0.27	0.294	Scout
O95758	P43243	137	146	63.84	50.88	74.542	0.3	0.27	0.294	Scout
O95758	P43243	269	146	86	50.88	43.483	0.3	0.27	0.294	Scout
O95758	P51991	257	134	75.06	79.69	33.8363	0.19	0.31	0.214	Scout
O95758	P52272	257	698	75.38	78.94	44.6329	0.17	0.27	0.19	Scout
O95758	Q14103	257	197	79.12	87.25	59.7409	0.15	0.31	0.182	Scout
O95831	Q99757	518	152	80.19	65.06	21.1983	0.21	0.65	0.298	Scout
O96008	Q3ZCQ8	309	331	76.06	59.84	72.36	0.16	0.46	0.22	Scout
O96019	P63261	242	191	87.69	95.69	24.2442	0.87	0.9	0.876	Scout
O96019	P63261	238	315	95	95.88	14.5421	0.87	0.9	0.876	Scout
P00338	P07195	81	244	97.81	93.12	18.5407	0.85	0.89	0.858	Scout
P00338	P07195	243	82	93.06	98.12	18.4616	0.85	0.89	0.858	Scout
P00338	P07195	222	7	95.75	89.81	18.2986	0.85	0.89	0.858	Scout
P00338	P07195	14	156	82.25	97.62	50.801	0.85	0.89	0.858	Scout
P00338	P07195	224	308	95.25	90.75	72.7013	0.85	0.89	0.858	Scout
P00338	P07195	118	82	96.81	98.12	45.793	0.85	0.89	0.858	Scout
P00492	Q9NRG1	103	103	75.25	87.44	52.4454	0.85	0.88	0.856	Scout
P00505	P10809	363	369	92.06	93.56	40.2029	0.26	0.51	0.31	Scout
P00505	P25705	82	531	96.81	93.81	69.2942	0.16	0.55	0.238	Scout
P00505	P25705	363	539	97.38	95.56	92.5423	0.16	0.55	0.238	Scout
P02545	P20700	311	312	60.34	55.06	12.7687	0.35	0.33	0.346	Scout
P02545	P20700	270	312	58.22	55.06	60.3712	0.35	0.33	0.346	Scout
P02545	P20700	97	182	75.12	77.5	15.6734	0.35	0.33	0.346	Scout
P02545	P20700	311	182	60.34	77.5	195.105	0.35	0.33	0.346	Scout
P02545	P20700	180	109	80.94	79.06	28.472	0.35	0.33	0.346	Scout
P02545	P20700	201	312	71.38	55.06	162.67	0.35	0.33	0.346	Scout
P02545	P20700	108	181	78.75	79.31	7.77418	0.35	0.33	0.346	Scout
P02545	P20700	171	124	82.62	81.75	24.1715	0.35	0.33	0.346	Scout
P02545	P20700	155	145	72.31	62.78	17.1377	0.35	0.33	0.346	Scout
P02545	P20700	108	182	78.75	77.5	8.65361	0.35	0.33	0.346	Scout
P02545	P20700	180	157	80.94	73	36.2271	0.35	0.33	0.346	Scout
P02545	P20700	171	109	82.62	79.06	28.2377	0.35	0.33	0.346	Scout
P02545	P20700	90	209	74.94	66.38	20.8607	0.35	0.33	0.346	Scout
P02545	P20700	270	181	58.22	79.31	135.882	0.35	0.33	0.346	Scout
P02545	P20700	316	312	61.12	55.06	12.3665	0.35	0.33	0.346	Scout
P02545	P20700	233	49	54.62	69.31	17.4784	0.35	0.33	0.346	Scout
P02545	P20700	181	102	81.12	78.62	29.3915	0.35	0.33	0.346	Scout
P02545	P20700	135	181	80.88	79.31	44.3695	0.35	0.33	0.346	Scout
P02545	P20700	144	157	60.66	73	22.3496	0.35	0.33	0.346	Scout
P02545	P20700	78	209	69.75	66.38	14.3766	0.35	0.33	0.346	Scout
P02545	P20700	171	123	82.62	83.81	26.1827	0.35	0.33	0.346	Scout
P02545	P20700	311	330	60.34	71.75	31.5586	0.35	0.33	0.346	Scout
P02545	P20700	171	181	82.62	79.31	15.3364	0.35	0.33	0.346	Scout
P02545	P20700	135	312	80.88	55.06	236.011	0.35	0.33	0.346	Scout
P02545	P20700	135	134	80.88	80.88	10.7291	0.35	0.33	0.346	Scout
P02545	P20700	144	182	60.66	77.5	54.1654	0.35	0.33	0.346	Scout
P02545	P20700	311	157	60.34	73	232.103	0.35	0.33	0.346	Scout
P02545	P20700	135	157	80.88	73	25.9036	0.35	0.33	0.346	Scout
P02545	P20700	270	157	58.22	73	171.492	0.35	0.33	0.346	Scout
P02545	P20700	114	181	81.88	79.31	15.3166	0.35	0.33	0.346	Scout
P02545	P20700	311	474	60.34	78.44	126.228	0.35	0.33	0.346	Scout
P02545	P20700	155	102	72.31	78.62	52.6338	0.35	0.33	0.346	Scout
P02545	P20700	208	157	68.31	73	77.6376	0.35	0.33	0.346	Scout
P02545	P20700	90	312	74.94	55.06	168.716	0.35	0.33	0.346	Scout
P02545	P20700	316	157	61.12	73	225.808	0.35	0.33	0.346	Scout
P02545	P20700	270	474	58.22	78.44	74.509	0.35	0.33	0.346	Scout
P02545	P20700	97	191	75.12	76	9.053	0.35	0.33	0.346	Scout
P02545	P20700	114	182	81.88	77.5	17.5162	0.35	0.33	0.346	Scout
P02545	P20700	316	181	61.12	79.31	190.209	0.35	0.33	0.346	Scout
P02545	P20700	123	330	80.5	71.75	194.329	0.35	0.33	0.346	Scout
P02545	P20700	201	474	71.38	78.44	72.6021	0.35	0.33	0.346	Scout
P02545	P20700	135	474	80.88	78.44	129.338	0.35	0.33	0.346	Scout
P02545	P20700	270	33	58.22	58.91	27.9011	0.35	0.33	0.346	Scout
P02545	P20700	260	33	56.66	58.91	20.4174	0.35	0.33	0.346	Scout
P02545	P20700	265	33	59.81	58.91	25.4961	0.35	0.33	0.346	Scout
P02545	P42166	135	13	66.81	80.5	133.544	0.15	0.27	0.174	Scout
P02545	P42167	378	13	76.12	86.75	148.908	0.18	0.23	0.19	Scout
P02545	P42167	135	13	90.44	86.75	82.8617	0.18	0.23	0.19	Scout
P02545	Q03252	311	326	61.75	51.19	8.15207	0.33	0.33	0.33	Scout
P02545	Q03252	270	290	58.75	60.94	10.9644	0.33	0.33	0.33	Scout
P02545	Q03252	78	223	65.69	66.69	17.5101	0.33	0.33	0.33	Scout
P02545	Q03252	97	200	78.69	80.94	29.1088	0.33	0.33	0.33	Scout
P02545	Q03252	181	123	76.88	77.94	8.73133	0.33	0.33	0.33	Scout
P02545	Q03252	341	298	76.88	64.38	21.421	0.33	0.33	0.33	Scout
P02545	Q03252	316	326	57.94	51.19	7.2344	0.33	0.33	0.33	Scout
P02545	Q03252	311	223	61.75	66.69	158.371	0.33	0.33	0.33	Scout
P02545	Q03252	316	298	57.94	64.38	42.6742	0.33	0.33	0.33	Scout
P02545	Q03252	341	308	76.88	59.66	20.7228	0.33	0.33	0.33	Scout
P02545	Q03252	233	389	56.47	61.41	34.244	0.33	0.33	0.33	Scout
P02545	Q03252	144	389	64.69	61.41	158.048	0.33	0.33	0.33	Scout
P02545	Q14739	378	55	69.62	82.19	35.3249	0.15	0.4	0.2	Scout
P03928	P24539	49	162	52.94	83.44	12.7664	0.38	0.41	0.386	Scout
P04350	P0DMV9	252	451	81.88	78.5	51.4167	0.21	0.56	0.28	Scout
P04350	P68363	252	370	91.94	90	40.2052	0.9	0.9	0.9	Scout
P04350	P68363	252	326	91.94	94.44	53.6095	0.9	0.9	0.9	Scout
P04350	P68371	252	252	86.44	87.81	41.4224	0.85	0.88	0.856	Scout
P04350	P78371	252	522	83.31	60.94	36.0611	0.19	0.54	0.26	Scout
P04843	P04844	488	627	92.81	88.38	47.8419	0.55	0.49	0.538	Scout
P04843	P04844	538	627	87.31	88.38	32.0827	0.55	0.49	0.538	Scout
P04843	P16615	579	611	83.31	92.56	111.795	0.26	0.58	0.324	Scout
P04843	P16615	576	611	84.69	92.56	118.401	0.26	0.58	0.324	Scout
P04843	P16615	538	611	80	92.56	93.068	0.26	0.58	0.324	Scout
P04843	P16615	576	464	84.69	89.31	130.7	0.26	0.58	0.324	Scout
P04843	P16615	576	460	84.69	82.75	136.394	0.26	0.58	0.324	Scout
P04843	P20700	564	181	88.25	61.62	55.655	0.15	0.46	0.212	Scout
P04843	P20700	579	181	82.56	61.62	54.2586	0.15	0.46	0.212	Scout
P04843	P20700	564	312	88.25	65.12	57.747	0.15	0.46	0.212	Scout
P04843	P20700	538	157	82.5	72.19	72.3887	0.15	0.46	0.212	Scout
P04843	P20700	564	157	88.25	72.19	46.8426	0.15	0.46	0.212	Scout
P04843	P20700	576	474	81.62	80.19	88.9913	0.15	0.46	0.212	Scout
P04843	P20700	576	181	81.62	61.62	48.8905	0.15	0.46	0.212	Scout
P04843	P20700	576	157	81.62	72.19	39.5211	0.15	0.46	0.212	Scout
P04843	P46779	553	58	95.94	89.81	90.5509	0.46	0.69	0.506	Scout
P04843	P61803	538	82	88.25	72.69	26.4671	0.27	0.66	0.348	Scout
P04843	Q14165	187	85	94.81	75.56	38.609	0.44	0.58	0.468	Scout
P04843	Q14165	187	177	94.81	87.25	80.3478	0.44	0.58	0.468	Scout
P04843	Q14318	488	334	91.12	91.25	67.7428	0.18	0.51	0.246	Scout
P04843	Q14318	538	334	83.25	91.25	68.7413	0.18	0.51	0.246	Scout
P04843	Q14318	553	334	91.06	91.25	73.1083	0.18	0.51	0.246	Scout
P04843	Q14318	576	334	83.31	91.25	92.9011	0.18	0.51	0.246	Scout
P04843	Q14318	488	366	91.12	54.06	29.5311	0.18	0.51	0.246	Scout
P04843	Q14318	538	366	83.25	54.06	36.1477	0.18	0.51	0.246	Scout
P04843	Q14318	564	334	88.94	91.25	81.9108	0.18	0.51	0.246	Scout
P04843	Q14318	579	334	83.56	91.25	85.8266	0.18	0.51	0.246	Scout
P04843	Q8TCJ2	258	773	96.12	93.38	13.1627	0.81	0.77	0.802	Scout
P04844	P61803	627	82	82.25	80.31	18.8527	0.89	0.6	0.832	Scout
P05141	P12236	147	147	86	85.94	26.7929	0.15	0.51	0.222	Scout
P05141	P40926	147	239	82.19	72.19	46.3393	0.15	0.55	0.23	Scout
P05141	Q00325	147	304	80.88	75.06	39.6916	0.18	0.47	0.238	Scout
P05198	P41091	61	266	81.38	87.5	53.7628	0.83	0.76	0.816	Scout
P05198	P41091	226	266	96.94	87.5	15.8538	0.83	0.76	0.816	Scout
P05198	P41091	61	303	81.38	88.12	54.3805	0.83	0.76	0.816	Scout
P05198	P41091	61	312	81.38	93.62	60.4945	0.83	0.76	0.816	Scout
P05198	P41091	190	266	93.56	87.5	22.6694	0.83	0.76	0.816	Scout
P05388	P13639	146	275	77.56	80.38	16.042	0.52	0.67	0.55	Scout
P06576	P10809	133	133	94.38	77.5	71.4959	0.3	0.52	0.344	Scout
P06576	P10809	124	133	90.69	77.5	51.5307	0.3	0.52	0.344	Scout
P06576	P10809	124	156	90.69	93.5	57.0245	0.3	0.52	0.344	Scout
P06576	P25705	198	531	89.12	92.69	48.3553	0.82	0.84	0.824	Scout
P06576	P25705	133	126	97.62	95.06	49.0776	0.82	0.84	0.824	Scout
P06576	P25705	522	427	88.88	90.19	28.5978	0.82	0.84	0.824	Scout
P06576	P25705	426	503	96.12	94.06	47.5213	0.82	0.84	0.824	Scout
P06576	P25705	485	531	96.19	92.69	45.1621	0.82	0.84	0.824	Scout
P06576	P25705	133	167	97.62	90.69	43.9883	0.82	0.84	0.824	Scout
P06576	P25705	159	531	92.5	92.69	48.6435	0.82	0.84	0.824	Scout
P06576	P25705	159	161	92.5	95.5	58.0441	0.82	0.84	0.824	Scout
P06576	P25705	350	261	91.81	97.5	72.5577	0.82	0.84	0.824	Scout
P06576	P25705	350	161	91.81	95.5	75.2686	0.82	0.84	0.824	Scout
P06576	P25705	485	539	96.19	94.5	52.7262	0.82	0.84	0.824	Scout
P06576	P25705	159	167	92.5	90.69	44.0287	0.82	0.84	0.824	Scout
P06576	P25705	485	427	96.19	90.19	39.5286	0.82	0.84	0.824	Scout
P06576	P30405	124	190	95.25	64.31	30.9835	0.38	0.65	0.434	Scout
P06576	P34897	124	200	93.5	90.56	90.7878	0.31	0.57	0.362	Scout
P06576	P40926	133	307	95.25	92.19	85.9735	0.16	0.55	0.238	Scout
P06576	P40926	124	78	93.44	96	74.3757	0.16	0.55	0.238	Scout
P06576	P40926	133	239	95.25	70.94	51.1506	0.16	0.55	0.238	Scout
P06576	P40926	124	239	93.44	70.94	57.0762	0.16	0.55	0.238	Scout
P06576	P40926	124	307	93.44	92.19	90.2113	0.16	0.55	0.238	Scout
P06576	P40926	124	324	93.44	95.06	84.2611	0.16	0.55	0.238	Scout
P06576	P40926	159	301	88.12	95.06	89.7741	0.16	0.55	0.238	Scout
P06576	P48047	124	84	93.94	68.5	57.8545	0.33	0.63	0.39	Scout
P06576	P48047	124	192	93.94	66.19	99.9742	0.33	0.63	0.39	Scout
P06576	P48047	124	73	93.94	74.19	71.2966	0.33	0.63	0.39	Scout
P06576	P48047	124	90	93.94	76.75	65.0968	0.33	0.63	0.39	Scout
P06576	P52815	133	163	96.12	61.75	65.6768	0.2	0.62	0.284	Scout
P06576	P52815	124	150	95.5	63.47	72.9941	0.2	0.62	0.284	Scout
P06748	P16403	257	97	82.25	56.16	27.9629	0.14	0.31	0.174	Scout
P06748	P16403	257	90	82.25	64.44	30.1438	0.14	0.31	0.174	Scout
P06748	P16403	257	46	82.25	73.81	43.0814	0.14	0.31	0.174	Scout
P06748	P16403	248	63	87.69	79.94	42.1245	0.14	0.31	0.174	Scout
P06748	P16403	248	85	87.69	70.69	32.3459	0.14	0.31	0.174	Scout
P06748	P16403	248	52	87.69	58.22	45.2388	0.14	0.31	0.174	Scout
P06748	P16403	250	46	87.25	73.81	45.5349	0.14	0.31	0.174	Scout
P06748	P16403	257	52	82.25	58.22	41.2375	0.14	0.31	0.174	Scout
P06748	P16403	257	81	82.25	73.81	35.1955	0.14	0.31	0.174	Scout
P06748	P16403	263	81	83.56	73.81	24.8781	0.14	0.31	0.174	Scout
P06748	P16403	248	46	87.69	73.81	46.6339	0.14	0.31	0.174	Scout
P06748	P16403	248	81	87.69	73.81	34.8059	0.14	0.31	0.174	Scout
P06748	P19338	257	398	57.62	82.62	40.8626	0.21	0.26	0.22	Scout
P06748	P19338	257	424	57.62	54.75	37.4336	0.21	0.26	0.22	Scout
P06748	P19338	263	545	63.12	80.56	37.4835	0.21	0.26	0.22	Scout
P06748	P36578	273	364	79.19	63.59	105.727	0.19	0.49	0.25	Scout
P06748	P46776	257	94	75.94	58.06	53.5094	0.16	0.33	0.194	Scout
P06748	P46776	257	92	75.94	66.38	50.9516	0.16	0.33	0.194	Scout
P06748	P46776	273	94	79.88	58.06	52.4945	0.16	0.33	0.194	Scout
P06748	P49458	257	76	60.16	54.12	25.1186	0.28	0.35	0.294	Scout
P06748	P49458	273	16	76.19	77.75	23.2764	0.28	0.35	0.294	Scout
P06748	P62277	248	70	85.75	81.81	57.8384	0.16	0.34	0.196	Scout
P06748	P62424	250	125	81.25	64.12	93.7585	0.11	0.41	0.17	Scout
P06748	Q02878	273	260	80.06	85.56	62.1686	0.17	0.33	0.202	Scout
P06748	Q02878	257	260	75.62	85.56	63.3783	0.17	0.33	0.202	Scout
P06748	Q02878	257	262	75.62	79.69	62.0921	0.17	0.33	0.202	Scout
P06748	Q14684	257	326	57.91	92.81	47.2803	0.19	0.37	0.226	Scout
P06748	Q14684	248	326	69.69	92.81	51.8546	0.19	0.37	0.226	Scout
P06748	Q14690	250	642	67.19	91.38	88.3965	0.27	0.36	0.288	Scout
P06748	Q16777	250	119	76.19	55.22	34.4835	0.2	0.32	0.224	Scout
P06748	Q92522	257	75	81.5	84.25	45.6871	0.15	0.31	0.182	Scout
P06748	Q9BQG0	248	631	64.38	51.06	89.8436	0.3	0.62	0.364	Scout
P06748	Q9BQG0	248	228	64.38	90	85.4249	0.3	0.62	0.364	Scout
P06748	Q9BQG0	257	631	51.97	51.06	84.2769	0.3	0.62	0.364	Scout
P06748	Q9BYG3	250	158	82.44	58.81	23.9095	0.25	0.35	0.27	Scout
P06748	Q9BYG3	257	158	72.38	58.81	25.5232	0.25	0.35	0.27	Scout
P06748	Q9BYG3	273	158	78.19	58.81	14.9842	0.25	0.35	0.27	Scout
P06748	Q9BYG3	263	158	78.81	58.81	21.1558	0.25	0.35	0.27	Scout
P06748	Q9NVP1	257	542	55.44	89.12	57.87	0.24	0.49	0.29	Scout
P06748	Q9NX58	257	93	56.22	81.38	45.3189	0.12	0.26	0.148	Scout
P06753	P67936	150	104	91.31	87.75	15.5569	0.5	0.48	0.496	Scout
P06753	P67936	141	113	87.5	91.06	15.1526	0.5	0.48	0.496	Scout
P07195	Q7L7X3	82	718	91	71.06	76.5233	0.19	0.51	0.254	Scout
P07196	P07197	293	307	79.81	81.12	10.2817	0.33	0.29	0.322	Scout
P07196	P07197	293	298	79.81	78.19	16.7434	0.33	0.29	0.322	Scout
P07196	P07197	331	223	92.81	92.5	57.3218	0.33	0.29	0.322	Scout
P07196	P07197	224	223	88.56	92.5	18.7147	0.33	0.29	0.322	Scout
P07196	P07197	293	314	79.81	87.25	15.593	0.33	0.29	0.322	Scout
P07196	P07197	267	271	70.38	63.66	18.7177	0.33	0.29	0.322	Scout
P07196	P07197	197	217	89.56	89.81	16.6196	0.33	0.29	0.322	Scout
P07196	P07197	315	223	90.19	92.5	39.213	0.33	0.29	0.322	Scout
P07196	P07197	281	298	72.19	78.19	15.793	0.33	0.29	0.322	Scout
P07196	P07197	302	298	85.12	78.19	23.4464	0.33	0.29	0.322	Scout
P07196	P07197	91	271	68.69	63.66	237.429	0.33	0.29	0.322	Scout
P07196	P07197	315	222	90.19	93.12	38.9523	0.33	0.29	0.322	Scout
P07196	P07197	362	298	93.69	78.19	111.089	0.33	0.29	0.322	Scout
P07196	P07197	362	307	93.69	81.12	98.7086	0.33	0.29	0.322	Scout
P07196	P07197	370	223	91.81	92.5	113.922	0.33	0.29	0.322	Scout
P07196	P08670	293	373	71.62	91.62	101.893	0.33	0.31	0.326	Scout
P07196	P08670	370	294	87.44	62.56	128.569	0.33	0.31	0.326	Scout
P07196	P08670	293	294	71.62	62.56	17.8278	0.33	0.31	0.326	Scout
P07196	P08670	315	223	90.44	81.94	29.0203	0.33	0.31	0.326	Scout
P07196	P08670	267	104	54.88	61.19	222.467	0.33	0.31	0.326	Scout
P07196	P08670	362	313	89.88	82.25	89.156	0.33	0.31	0.326	Scout
P07196	P08670	362	294	89.88	62.56	116.303	0.33	0.31	0.326	Scout
P07196	P08670	391	139	80.38	61.62	33.7285	0.33	0.31	0.326	Scout
P07196	P08670	391	120	80.38	76.31	45.1855	0.33	0.31	0.326	Scout
P07197	P08670	271	104	65.25	67.62	232.095	0.35	0.29	0.338	Scout
P07197	P08670	223	235	92.31	87.75	18.6092	0.35	0.29	0.338	Scout
P07197	P08670	307	373	83.25	93.56	99.5344	0.35	0.29	0.338	Scout
P07197	P08670	102	294	66.19	76.81	194.94	0.35	0.29	0.338	Scout
P07197	P08670	298	373	81.56	93.56	111.913	0.35	0.29	0.338	Scout
P07197	P08670	327	223	92.12	91.62	34.6182	0.35	0.29	0.338	Scout
P07197	P08670	307	294	83.25	76.81	18.4498	0.35	0.29	0.338	Scout
P07197	P08670	298	294	81.56	76.81	12.9551	0.35	0.29	0.338	Scout
P07197	P08670	314	373	90.44	93.56	89.169	0.35	0.29	0.338	Scout
P07197	P08670	298	120	81.56	83.06	171.531	0.35	0.29	0.338	Scout
P07197	P08670	223	104	92.31	67.62	178.612	0.35	0.29	0.338	Scout
P07197	P08670	271	445	65.25	67.88	169.674	0.35	0.29	0.338	Scout
P07197	P08670	298	139	81.56	71.56	146.377	0.35	0.29	0.338	Scout
P07197	P08670	271	120	65.25	83.06	209.069	0.35	0.29	0.338	Scout
P07197	P08670	298	445	81.56	67.88	132.36	0.35	0.29	0.338	Scout
P07197	P08670	223	294	92.31	76.81	38.1039	0.35	0.29	0.338	Scout
P07197	P08670	298	313	81.56	88.38	23.9295	0.35	0.29	0.338	Scout
P07197	P08670	223	373	92.31	93.56	99.8268	0.35	0.29	0.338	Scout
P07197	P08670	338	334	92.75	92.88	8.41892	0.35	0.29	0.338	Scout
P07197	P08670	208	313	89.94	88.38	29.9123	0.35	0.29	0.338	Scout
P07197	P08670	391	139	89.31	71.56	55.5838	0.35	0.29	0.338	Scout
P07197	P08670	391	445	89.31	67.88	42.6173	0.35	0.29	0.338	Scout
P07197	P08670	391	120	89.31	83.06	62.7521	0.35	0.29	0.338	Scout
P07237	P13674	65	442	96.88	84	20.1724	0.8	0.81	0.802	Scout
P07237	P45877	65	49	96.12	69.94	38.3894	0.26	0.54	0.316	Scout
P07305	P16403	40	52	79.5	79.06	40.732	0.11	0.27	0.142	Scout
P07305	P16403	82	52	88	79.06	33.0368	0.11	0.27	0.142	Scout
P07305	P16403	82	85	88	91.06	24.0864	0.11	0.27	0.142	Scout
P07305	P16403	82	46	88	89.44	35.1105	0.11	0.27	0.142	Scout
P07305	P16403	40	81	79.5	91.38	26.8356	0.11	0.27	0.142	Scout
P07305	Q16777	85	119	67.12	71.81	38.8539	0.11	0.37	0.162	Scout
P07355	P31949	302	55	84.81	65.44	36.9824	0.68	0.73	0.69	Scout
P07355	P60903	302	57	90.44	64.56	24.5451	0.76	0.74	0.756	Scout
P07355	P60903	204	57	95.5	64.56	43.6317	0.76	0.74	0.756	Scout
P07437	P0DMV9	58	451	86.81	77.19	55.1459	0.2	0.55	0.27	Scout
P07437	P0DMV9	252	451	80.81	77.19	52.1755	0.2	0.55	0.27	Scout
P07437	P0DMV9	58	500	86.81	52.66	60.7308	0.2	0.55	0.27	Scout
P07437	P49368	58	21	82	78.62	58.0355	0.24	0.53	0.298	Scout
P07437	P50990	58	326	87.44	77.19	63.1462	0.2	0.53	0.266	Scout
P07437	P68363	252	370	90.06	88.5	40.298	0.9	0.89	0.898	Scout
P07437	P68363	252	326	90.06	94.19	53.7565	0.9	0.89	0.898	Scout
P07437	P68363	58	326	92.56	94.19	71.6281	0.9	0.89	0.898	Scout
P07437	P68363	58	163	92.56	90.56	56.1138	0.9	0.89	0.898	Scout
P07437	P78371	58	522	87.56	61.81	35.8463	0.18	0.53	0.25	Scout
P07737	P63261	91	191	96.44	96.44	49.309	0.94	0.94	0.94	Scout
P07814	P41252	512	1113	89.06	80.19	15.9582	0.45	0.47	0.454	Scout
P07900	P08238	615	615	89.56	66.06	21.732	0.77	0.8	0.776	Scout
P07900	P08238	443	347	94.31	60.09	20.5352	0.77	0.8	0.776	Scout
P07900	P08238	356	435	62.16	94.12	21.8972	0.77	0.8	0.776	Scout
P07900	P08238	581	435	91.75	94.12	30.3376	0.77	0.8	0.776	Scout
P07900	P0DMV9	112	159	54.09	85.94	28.8447	0.68	0.68	0.68	Scout
P07900	P0DMV9	407	500	64.12	79.12	26.1091	0.68	0.68	0.68	Scout
P07900	P0DMV9	410	190	78.56	59.38	17.4698	0.68	0.68	0.68	Scout
P07900	P0DMV9	410	500	78.56	79.12	26.8761	0.68	0.68	0.68	Scout
P07900	P0DMV9	362	497	88.38	77.94	48.7253	0.68	0.68	0.68	Scout
P07900	P0DMV9	410	497	78.56	77.94	34.975	0.68	0.68	0.68	Scout
P07900	P0DMV9	58	159	83.31	85.94	12.7511	0.68	0.68	0.68	Scout
P07900	P0DMV9	294	159	77.12	85.94	20.2371	0.68	0.68	0.68	Scout
P07900	P0DMV9	407	190	64.12	59.38	18.6718	0.68	0.68	0.68	Scout
P07900	P0DMV9	294	77	77.12	90.62	18.1022	0.68	0.68	0.68	Scout
P07900	P0DMV9	407	497	64.12	77.94	33.5456	0.68	0.68	0.68	Scout
P07900	P0DMV9	407	524	64.12	62.97	32.0487	0.68	0.68	0.68	Scout
P07900	P0DMV9	581	597	89.75	85.25	81.9608	0.68	0.68	0.68	Scout
P07900	P0DP25	615	95	80.25	59.38	35.1171	0.21	0.7	0.308	Scout
P07900	P11142	407	500	63.53	79.94	26.2371	0.69	0.68	0.688	Scout
P07900	P11142	407	451	63.53	81.56	33.2453	0.69	0.68	0.688	Scout
P07900	P11142	410	500	80.5	79.94	27.21	0.69	0.68	0.688	Scout
P07900	P11142	407	531	63.53	75.06	38.0907	0.69	0.68	0.688	Scout
P07900	P11142	112	497	53.12	81.81	48.6431	0.69	0.68	0.688	Scout
P07900	P11142	362	497	88	81.81	48.9679	0.69	0.68	0.688	Scout
P07900	P11142	407	188	63.53	57.47	19.2807	0.69	0.68	0.688	Scout
P07900	P11142	407	497	63.53	81.81	33.9389	0.69	0.68	0.688	Scout
P07900	P11142	410	497	80.5	81.81	35.3942	0.69	0.68	0.688	Scout
P07900	P11142	407	524	63.53	65.12	32.8837	0.69	0.68	0.688	Scout
P07900	P31948	546	78	94.12	89.5	40.3668	0.68	0.68	0.68	Scout
P07900	P31948	631	530	85.69	67	33.6025	0.68	0.68	0.68	Scout
P07900	P31948	585	523	94.38	59.81	41.8721	0.68	0.68	0.68	Scout
P07900	P31948	631	434	85.69	94.75	47.7693	0.68	0.68	0.68	Scout
P07900	P31948	631	446	85.69	91	42.5563	0.68	0.68	0.68	Scout
P07900	P31948	585	530	94.38	67	40.2785	0.68	0.68	0.68	Scout
P07900	P31948	443	530	95.56	67	27.2222	0.68	0.68	0.68	Scout
P07900	P31948	631	453	85.69	92.94	50.4032	0.68	0.68	0.68	Scout
P07900	P31948	631	169	85.69	59.19	32.2869	0.68	0.68	0.68	Scout
P07900	P31948	581	434	90.69	94.75	53.1632	0.68	0.68	0.68	Scout
P07900	P31948	204	442	95.94	84.69	33.6018	0.68	0.68	0.68	Scout
P07900	P31948	485	337	89.31	81.88	15.3072	0.68	0.68	0.68	Scout
P07900	P31948	436	347	94.62	87.44	17.2446	0.68	0.68	0.68	Scout
P07900	P31948	585	78	94.38	89.5	38.5397	0.68	0.68	0.68	Scout
P07900	P31948	581	530	90.69	67	36.3508	0.68	0.68	0.68	Scout
P07900	P31948	631	162	85.69	62.44	33.3607	0.68	0.68	0.68	Scout
P07900	P31948	443	50	95.56	81.56	39.4653	0.68	0.68	0.68	Scout
P07900	P31948	581	78	90.69	89.5	33.2192	0.68	0.68	0.68	Scout
P07900	P31948	581	523	90.69	59.81	36.9843	0.68	0.68	0.68	Scout
P07900	P31948	631	50	85.69	81.56	22.7935	0.68	0.68	0.68	Scout
P07900	P31948	407	530	84.69	67	50.3618	0.68	0.68	0.68	Scout
P07900	P31948	615	446	76.75	91	30.1588	0.68	0.68	0.68	Scout
P07900	P31948	615	162	76.75	62.44	38.6188	0.68	0.68	0.68	Scout
P07900	P31948	407	50	84.69	81.56	46.5514	0.68	0.68	0.68	Scout
P07900	P31948	410	530	89.94	67	46.6686	0.68	0.68	0.68	Scout
P07900	P31948	410	169	89.94	59.19	44.3972	0.68	0.68	0.68	Scout
P07900	P31948	615	50	76.75	81.56	21.7371	0.68	0.68	0.68	Scout
P07900	Q02790	654	287	79.19	85.38	39.3024	0.52	0.52	0.52	Scout
P07900	Q02790	615	390	80.62	92.94	38.2757	0.52	0.52	0.52	Scout
P07900	Q02790	407	76	66.06	84.5	21.2282	0.52	0.52	0.52	Scout
P07900	Q02790	615	409	80.62	73.5	40.897	0.52	0.52	0.52	Scout
P07900	Q02790	649	390	88.25	92.94	37.2174	0.52	0.52	0.52	Scout
P07900	Q02790	649	409	88.25	73.5	12.151	0.52	0.52	0.52	Scout
P07900	Q02790	410	424	79.38	61.31	79.1201	0.52	0.52	0.52	Scout
P07900	Q02790	654	390	79.19	92.94	31.2466	0.52	0.52	0.52	Scout
P07900	Q02790	631	287	89.75	85.38	25.6116	0.52	0.52	0.52	Scout
P07900	Q02790	585	390	94.62	92.94	35.4066	0.52	0.52	0.52	Scout
P07900	Q16543	112	69	91.62	82.94	61.937	0.76	0.79	0.766	Scout
P07900	Q16543	362	69	96	82.94	68.7472	0.76	0.79	0.766	Scout
P07900	Q16543	362	240	96	87.69	29.3575	0.76	0.79	0.766	Scout
P07900	Q16543	615	227	87.56	89.5	31.5563	0.76	0.79	0.766	Scout
P07900	Q16543	407	227	92.44	89.5	44.557	0.76	0.79	0.766	Scout
P07900	Q16543	362	242	96	89.56	29.5847	0.76	0.79	0.766	Scout
P07900	Q16543	443	45	97.19	94.81	44.6866	0.76	0.79	0.766	Scout
P07900	Q16543	443	126	97.19	97.19	25.8964	0.76	0.79	0.766	Scout
P07900	Q16543	631	227	91.12	89.5	42.068	0.76	0.79	0.766	Scout
P07900	Q16543	631	132	91.12	75.88	51.6571	0.76	0.79	0.766	Scout
P07900	Q9UHD1	112	198	67.19	70	29.232	0.58	0.69	0.602	Scout
P07900	Q9UHD1	407	198	78.25	70	26.3575	0.58	0.69	0.602	Scout
P07900	Q9UHD1	362	198	93.31	70	23.2671	0.58	0.69	0.602	Scout
P07910	P09651	29	8	69.81	62.78	25.1314	0.16	0.35	0.198	Scout
P07910	P12956	29	591	73.81	77.56	88.963	0.18	0.58	0.26	Scout
P07910	P17844	30	470	82	90.06	28.1895	0.36	0.54	0.396	Scout
P07910	P17844	29	207	79.62	94.31	53.783	0.36	0.54	0.396	Scout
P07910	P22626	29	113	79.31	92.25	28.6995	0.17	0.36	0.208	Scout
P07910	P22626	198	59	58.94	75.62	37.082	0.17	0.36	0.208	Scout
P07910	P22626	42	59	86.5	75.62	34.2009	0.17	0.36	0.208	Scout
P07910	P22626	39	59	83.25	75.62	27.6754	0.17	0.36	0.208	Scout
P07910	P22626	29	59	79.31	75.62	25.4604	0.17	0.36	0.208	Scout
P07910	P23246	29	466	81.75	87.62	38.5142	0.17	0.35	0.206	Scout
P07910	P23246	29	421	81.75	91.81	30.4642	0.17	0.35	0.206	Scout
P07910	P23246	29	472	81.75	92	44.8708	0.17	0.35	0.206	Scout
P07910	P23246	29	330	81.75	83.56	26.4898	0.17	0.35	0.206	Scout
P07910	P26599	29	257	77.62	82.62	37.6129	0.16	0.32	0.192	Scout
P07910	P38159	30	63	83.94	89.44	25.639	0.17	0.25	0.186	Scout
P07910	P38159	30	22	83.94	85.25	35.3365	0.17	0.25	0.186	Scout
P07910	P38159	198	22	53.09	85.25	52.6858	0.17	0.25	0.186	Scout
P07910	P38159	29	77	81.38	88.12	35.7791	0.17	0.25	0.186	Scout
P07910	P43243	29	532	63.62	63.88	29.0539	0.2	0.23	0.206	Scout
P07910	P43243	29	571	63.62	61.78	27.7837	0.2	0.23	0.206	Scout
P07910	P51991	29	134	76.94	88.69	34.4004	0.27	0.35	0.286	Scout
P07910	P51991	30	134	77	88.69	36.7958	0.27	0.35	0.286	Scout
P07910	P51991	198	134	54.94	88.69	39.2915	0.27	0.35	0.286	Scout
P07910	P51991	29	73	76.94	83.44	36.3149	0.27	0.35	0.286	Scout
P07910	P51991	198	73	54.94	83.44	52.1268	0.27	0.35	0.286	Scout
P07910	P52272	29	698	64.5	79.06	21.1024	0.24	0.23	0.238	Scout
P07910	P61978	29	405	74.75	57.34	27.6823	0.14	0.33	0.178	Scout
P07910	P61978	29	52	74.75	74.81	24.3831	0.14	0.33	0.178	Scout
P07910	P61978	29	60	74.75	70.75	37.5867	0.14	0.33	0.178	Scout
P07910	P61978	30	219	80.38	80.62	33.855	0.14	0.33	0.178	Scout
P07910	P61978	30	405	80.38	57.34	25.3075	0.14	0.33	0.178	Scout
P07910	P61978	30	60	80.38	70.75	39.8324	0.14	0.33	0.178	Scout
P07910	P61978	206	219	51.59	80.62	48.7511	0.14	0.33	0.178	Scout
P07910	P61978	30	198	80.38	85.38	34.0573	0.14	0.33	0.178	Scout
P07910	P61978	39	198	81.75	85.38	46.8811	0.14	0.33	0.178	Scout
P07910	P61978	198	405	57.19	57.34	43.0132	0.14	0.33	0.178	Scout
P07910	P61978	29	198	74.75	85.38	33.6498	0.14	0.33	0.178	Scout
P07910	P61978	198	60	57.19	70.75	49.0255	0.14	0.33	0.178	Scout
P07910	P61978	216	198	54.91	85.38	46.2873	0.14	0.33	0.178	Scout
P07910	P61978	89	63	57.75	79.75	53.0991	0.14	0.33	0.178	Scout
P07910	Q00839	29	664	67.75	94.25	54.6564	0.22	0.46	0.268	Scout
P07910	Q00839	29	551	67.75	66	20.9626	0.22	0.46	0.268	Scout
P07910	Q00839	29	670	67.75	92.06	47.4035	0.22	0.46	0.268	Scout
P07910	Q00839	30	551	71.19	66	24.655	0.22	0.46	0.268	Scout
P07910	Q00839	29	614	67.75	91.62	47.8956	0.22	0.46	0.268	Scout
P07910	Q08211	29	697	65.06	85	26.2068	0.37	0.69	0.434	Scout
P07910	Q14103	216	197	62	95.44	53.2353	0.33	0.36	0.336	Scout
P07910	Q14103	29	197	87.56	95.44	31.8627	0.33	0.36	0.336	Scout
P07910	Q14103	30	197	87.12	95.44	35.6605	0.33	0.36	0.336	Scout
P07910	Q14103	206	197	64.56	95.44	50.1893	0.33	0.36	0.336	Scout
P07910	Q14103	198	197	65.5	95.44	48.288	0.33	0.36	0.336	Scout
P07910	Q14103	219	197	51.81	95.44	53.5505	0.33	0.36	0.336	Scout
P07910	Q14103	39	197	92.62	95.44	43.1159	0.33	0.36	0.336	Scout
P07910	Q14103	29	165	87.56	93.44	39.9386	0.33	0.36	0.336	Scout
P07910	Q92945	29	359	72.38	58.53	29.8063	0.21	0.23	0.214	Scout
P07910	Q9UKM9	197	216	87.88	71.19	16.5143	0.23	0.23	0.23	Scout
P07910	Q9UKM9	29	13	75.69	52.84	29.7634	0.23	0.23	0.23	Scout
P07910	Q9UKM9	189	183	57.03	66.25	47.1046	0.23	0.23	0.23	Scout
P07910	Q9UKM9	39	34	78.69	75.5	36.0481	0.23	0.23	0.23	Scout
P07910	Q9UKM9	216	183	86.31	66.25	14.5363	0.23	0.23	0.23	Scout
P07910	Q9UKM9	216	13	86.31	52.84	43.6184	0.23	0.23	0.23	Scout
P07910	Q9UKM9	223	183	72.69	66.25	14.8013	0.23	0.23	0.23	Scout
P07910	Q9UKM9	29	17	75.69	71.69	34.7484	0.23	0.23	0.23	Scout
P07910	Q9UKM9	219	191	82.5	87.88	13.7597	0.23	0.23	0.23	Scout
P07910	Q9UKM9	219	183	82.5	66.25	13.2589	0.23	0.23	0.23	Scout
P07910	Q9UKM9	198	216	88.31	71.19	19.3332	0.23	0.23	0.23	Scout
P07910	Q9UKM9	29	35	75.69	79.19	24.5529	0.23	0.23	0.23	Scout
P07910	Q9UKM9	223	216	72.69	71.19	53.9089	0.23	0.23	0.23	Scout
P07910	Q9UKM9	219	198	82.5	89.38	21.8382	0.23	0.23	0.23	Scout
P07910	Q9UKM9	219	13	82.5	52.84	44.426	0.23	0.23	0.23	Scout
P07910	Q9UKM9	198	13	88.31	52.84	48.2525	0.23	0.23	0.23	Scout
P07910	Q9UKM9	39	17	78.69	71.69	45.4734	0.23	0.23	0.23	Scout
P07910	Q9UKM9	223	191	72.69	87.88	19.3424	0.23	0.23	0.23	Scout
P07910	Q9UKM9	206	34	87.5	75.5	33.3373	0.23	0.23	0.23	Scout
P07910	Q9UKM9	39	13	78.69	52.84	43.0252	0.23	0.23	0.23	Scout
P07919	Q86Y39	42	83	61.5	69.25	19.1927	0.11	0.53	0.194	Scout
P08237	P17858	476	474	97.38	94.25	68.9431	0.92	0.93	0.922	Scout
P08237	Q01813	476	486	97.56	96.31	69.7803	0.92	0.93	0.922	Scout
P08237	Q01813	476	736	97.56	97.38	67.342	0.92	0.93	0.922	Scout
P08238	P0DMV9	159	112	94.06	91.88	48.5087	0.66	0.67	0.662	Scout
P08238	P0DMV9	538	451	92.88	79.56	49.0389	0.66	0.67	0.662	Scout
P08238	P0DMV9	512	112	98.38	91.88	77.7352	0.66	0.67	0.662	Scout
P08238	P0DMV9	512	407	98.38	76.31	60.6326	0.66	0.67	0.662	Scout
P08238	P0DMV9	407	500	89.88	79.19	32.1854	0.66	0.67	0.662	Scout
P08238	P0DMV9	190	410	94.06	85.69	67.2093	0.66	0.67	0.662	Scout
P08238	P0DMV9	410	500	92.69	79.19	32.3964	0.66	0.67	0.662	Scout
P08238	P0DMV9	497	362	95.5	82.81	65.4348	0.66	0.67	0.662	Scout
P08238	P0DMV9	410	497	92.69	78.94	41.7691	0.66	0.67	0.662	Scout
P08238	P0DMV9	294	159	76.44	86.44	22.8988	0.66	0.67	0.662	Scout
P08238	P0DMV9	481	500	93.62	79.19	35.7318	0.66	0.67	0.662	Scout
P08238	P0DMV9	69	77	87.25	90.62	19.7774	0.66	0.67	0.662	Scout
P08238	P0DMV9	190	407	94.06	76.31	75.5206	0.66	0.67	0.662	Scout
P08238	P0DMV9	294	77	76.44	90.62	18.5707	0.66	0.67	0.662	Scout
P08238	P0DMV9	69	159	87.25	86.44	21.1344	0.66	0.67	0.662	Scout
P08238	P0DMV9	497	407	95.5	76.31	66.5864	0.66	0.67	0.662	Scout
P08238	P0DMV9	53	159	82.81	86.44	13.1462	0.66	0.67	0.662	Scout
P08238	P0DMV9	435	497	95	78.94	44.3252	0.66	0.67	0.662	Scout
P08238	P0DMV9	538	524	92.88	60.66	58.9979	0.66	0.67	0.662	Scout
P08238	P0DMV9	481	524	93.62	60.66	50.4036	0.66	0.67	0.662	Scout
P08238	P0DMV9	435	524	95	60.66	53.6389	0.66	0.67	0.662	Scout
P08238	P0DMV9	524	407	90.38	76.31	44.2972	0.66	0.67	0.662	Scout
P08238	P0DMV9	531	524	95.44	60.66	46.5703	0.66	0.67	0.662	Scout
P08238	P11142	512	407	97.94	78	63.842	0.69	0.68	0.688	Scout
P08238	P11142	500	407	96.38	78	67.3836	0.69	0.68	0.688	Scout
P08238	P11142	407	451	91.12	81.62	37.7504	0.69	0.68	0.688	Scout
P08238	P11142	410	500	92.94	81.69	35.2478	0.69	0.68	0.688	Scout
P08238	P11142	531	407	95.25	78	51.4006	0.69	0.68	0.688	Scout
P08238	P11142	497	112	94.56	92.69	88.0224	0.69	0.68	0.688	Scout
P08238	P11142	497	362	94.56	82.19	65.6882	0.69	0.68	0.688	Scout
P08238	P11142	188	407	90.75	78	73.5304	0.69	0.68	0.688	Scout
P08238	P11142	577	601	93.31	84.75	88.0307	0.69	0.68	0.688	Scout
P08238	P11142	497	407	94.56	78	70.1962	0.69	0.68	0.688	Scout
P08238	P11142	410	497	92.94	83.88	45.1014	0.69	0.68	0.688	Scout
P08238	P11142	538	524	92.94	65.44	60.0278	0.69	0.68	0.688	Scout
P08238	P11142	69	112	87.06	92.69	21.2361	0.69	0.68	0.688	Scout
P08238	P11142	481	524	92.69	65.44	51.7015	0.69	0.68	0.688	Scout
P08238	P11142	435	524	94.25	65.44	54.7639	0.69	0.68	0.688	Scout
P08238	P11142	524	407	92.38	78	47.2139	0.69	0.68	0.688	Scout
P08238	P11142	531	524	95.25	65.44	47.7042	0.69	0.68	0.688	Scout
P08238	P31948	577	523	91.94	64.75	42.6191	0.66	0.62	0.652	Scout
P08238	P31948	538	78	90.44	88.69	45.7014	0.66	0.62	0.652	Scout
P08238	P31948	577	530	91.94	70.38	37.2634	0.66	0.62	0.652	Scout
P08238	P31948	435	530	91.62	70.38	28.7988	0.66	0.62	0.652	Scout
P08238	P31948	491	337	91	81.88	23.2372	0.66	0.62	0.652	Scout
P08238	P31948	428	347	91.88	88.25	17.8989	0.66	0.62	0.652	Scout
P08238	P31948	199	442	92.75	79.12	40.9304	0.66	0.62	0.652	Scout
P08238	P31948	477	337	87.25	81.88	15.1548	0.66	0.62	0.652	Scout
P08238	P31948	491	347	91	88.25	26.3774	0.66	0.62	0.652	Scout
P08238	P31948	577	162	91.94	61.47	33.7483	0.66	0.62	0.652	Scout
P08238	P31948	577	78	91.94	88.69	46.3657	0.66	0.62	0.652	Scout
P08238	P31948	477	301	87.25	93.81	20.343	0.66	0.62	0.652	Scout
P08238	P31948	530	407	91.88	83.94	46.7651	0.66	0.62	0.652	Scout
P08238	P31948	50	407	93.5	83.94	27.5727	0.66	0.62	0.652	Scout
P08238	P31948	410	530	96.31	70.38	47.5604	0.66	0.62	0.652	Scout
P08238	P31948	410	169	96.31	56.62	49.0878	0.66	0.62	0.652	Scout
P08238	Q02790	654	287	86.56	86.69	34.9957	0.55	0.51	0.542	Scout
P08238	Q02790	615	390	52.12	92.25	39.5393	0.55	0.51	0.542	Scout
P08238	Q02790	76	407	95.94	70.19	99.4039	0.55	0.51	0.542	Scout
P08238	Q02790	615	409	52.12	68.31	46.712	0.55	0.51	0.542	Scout
P08238	Q02790	649	390	75.62	92.25	23.9254	0.55	0.51	0.542	Scout
P08238	Q02790	649	409	75.62	68.31	12.1076	0.55	0.51	0.542	Scout
P08238	Q02790	410	424	92.44	61.12	74.8988	0.55	0.51	0.542	Scout
P08238	Q02790	654	390	86.56	92.25	31.0309	0.55	0.51	0.542	Scout
P08238	Q02790	435	390	93.62	92.25	64.0228	0.55	0.51	0.542	Scout
P08238	Q02790	538	181	95.25	94.19	45.199	0.55	0.51	0.542	Scout
P08238	Q16543	69	112	94.81	93.12	49.6349	0.76	0.78	0.764	Scout
P08238	Q16543	362	69	91.38	83.06	67.3767	0.76	0.78	0.764	Scout
P08238	Q16543	491	227	96.31	87.5	21.7508	0.76	0.78	0.764	Scout
P08238	Q16543	347	227	69.81	87.5	26.4972	0.76	0.78	0.764	Scout
P08238	Q16543	435	132	96.75	73.44	24.8016	0.76	0.78	0.764	Scout
P08238	Q9Y2B0	53	49	83.75	86.69	35.8482	0.58	0.71	0.606	Scout
P08579	P62318	93	31	74.88	85.69	39.5063	0.15	0.33	0.186	Scout
P08579	P62318	93	78	74.88	58.75	37.3023	0.15	0.33	0.186	Scout
P08579	P63162	93	32	71.81	69.62	39.5225	0.1	0.27	0.134	Scout
P08670	Q16352	373	290	90.62	67.12	116.301	0.32	0.32	0.32	Scout
P08670	Q16352	294	288	70.19	73.19	10.9527	0.32	0.32	0.32	Scout
P08670	Q16352	294	369	70.19	90.88	116.426	0.32	0.32	0.32	Scout
P08670	Q16352	188	369	85.81	90.88	59.7602	0.32	0.32	0.32	Scout
P08670	Q16352	294	290	70.19	67.12	10.3669	0.32	0.32	0.32	Scout
P08670	Q16352	313	369	84.94	90.88	88.8358	0.32	0.32	0.32	Scout
P08670	Q16352	139	391	66.56	83.94	38.7982	0.32	0.32	0.32	Scout
P08670	Q16352	120	391	78.56	83.94	33.2813	0.32	0.32	0.32	Scout
P08708	P08865	72	89	90.69	97.75	20.5807	0.75	0.74	0.748	Scout
P08708	P08865	72	220	90.69	76.44	27.1286	0.75	0.74	0.748	Scout
P08708	P63244	72	172	73.19	98.12	18.6829	0.91	0.84	0.896	Scout
P08865	P62857	220	16	69.25	71.25	65.095	0.25	0.62	0.324	Scout
P08865	P63220	52	74	96.06	94.5	14.5267	0.81	0.72	0.792	Scout
P08865	P63220	52	81	96.06	85.06	12.3598	0.81	0.72	0.792	Scout
P08865	P63244	220	271	56.66	88.31	26.2585	0.36	0.57	0.402	Scout
P08865	Q9ULX3	220	56	58.75	92.56	17.9817	0.68	0.62	0.668	Scout
P09110	P22307	266	454	85	78.94	35.4852	0.15	0.49	0.218	Scout
P09496	Q00610	242	1535	72.31	84.69	17.9959	0.55	0.38	0.516	Scout
P09496	Q00610	223	1535	55.06	84.69	17.1319	0.55	0.38	0.516	Scout
P09496	Q00610	223	1516	55.06	87	20.0166	0.55	0.38	0.516	Scout
P09496	Q00610	223	1215	55.06	88	120.785	0.55	0.38	0.516	Scout
P09496	Q00610	223	1612	55.06	78	26.9934	0.55	0.38	0.516	Scout
P09496	Q00610	156	1264	88.31	86.19	80.5582	0.55	0.38	0.516	Scout
P09496	Q00610	156	1449	88.31	92.88	18.5322	0.55	0.38	0.516	Scout
P09496	Q00610	136	1441	89.06	92.94	19.9629	0.55	0.38	0.516	Scout
P09496	Q00610	226	1535	60.34	84.69	15.1275	0.55	0.38	0.516	Scout
P09496	Q00610	226	1612	60.34	78	24.6141	0.55	0.38	0.516	Scout
P09496	Q00610	226	1516	60.34	87	15.2104	0.55	0.38	0.516	Scout
P09496	Q00610	226	764	60.34	84.25	85.0275	0.55	0.38	0.516	Scout
P09496	Q00610	223	1246	55.06	83.69	108.9	0.55	0.38	0.516	Scout
P09497	Q00610	223	1535	74.31	81.88	17.8863	0.55	0.39	0.518	Scout
P09497	Q00610	204	1535	54.59	81.88	17.0181	0.55	0.39	0.518	Scout
P09497	Q00610	204	1516	54.59	84.62	19.986	0.55	0.39	0.518	Scout
P09497	Q00610	149	1449	90.81	93.19	18.2087	0.55	0.39	0.518	Scout
P09497	Q00610	149	1264	90.81	87.5	80.5531	0.55	0.39	0.518	Scout
P09497	Q00610	207	1612	59.78	76.75	24.6667	0.55	0.39	0.518	Scout
P09497	Q00610	204	1246	54.59	86.56	108.393	0.55	0.39	0.518	Scout
P09622	P10809	159	133	93	75.25	46.4077	0.18	0.51	0.246	Scout
P09622	P10809	267	75	95.69	89.06	75.8015	0.18	0.51	0.246	Scout
P09622	P10809	277	133	93.38	75.25	69.6509	0.18	0.51	0.246	Scout
P09622	P10809	267	369	95.69	90.19	57.7267	0.18	0.51	0.246	Scout
P09622	P36957	159	145	95	72.62	54.0202	0.29	0.55	0.342	Scout
P09622	P36957	277	145	94.62	72.62	52.0542	0.29	0.55	0.342	Scout
P09622	P40926	159	239	94.06	86.56	54.0418	0.32	0.65	0.386	Scout
P09622	P40926	277	239	93.69	86.56	78.7586	0.32	0.65	0.386	Scout
P09651	P22626	8	17	61.31	81.12	42.4925	0.13	0.33	0.17	Scout
P09651	P22626	8	59	61.31	77.38	29.5413	0.13	0.33	0.17	Scout
P09651	P38159	8	22	64.31	87.62	50.3467	0.15	0.33	0.186	Scout
P09651	P38159	8	63	64.31	89.12	55.2747	0.15	0.33	0.186	Scout
P09651	P38159	8	77	64.31	87.38	55.577	0.15	0.33	0.186	Scout
P09651	P38159	52	22	86.94	87.62	32.9598	0.15	0.33	0.186	Scout
P09651	P51991	8	134	60.31	85.94	31.2296	0.11	0.31	0.15	Scout
P09651	P51991	8	151	60.31	87.19	45.6715	0.11	0.31	0.15	Scout
P09651	P51991	8	148	60.31	87.69	46.7036	0.11	0.31	0.15	Scout
P09651	P52272	8	92	60.12	85.19	33.1537	0.17	0.28	0.192	Scout
P09651	P61978	183	405	58.59	68.12	43.3304	0.14	0.31	0.174	Scout
P09651	P61978	8	60	61.38	68.75	36.1664	0.14	0.31	0.174	Scout
P09651	P61978	8	219	61.38	75.25	52.4562	0.14	0.31	0.174	Scout
P09651	P61978	8	405	61.38	68.12	56.3997	0.14	0.31	0.174	Scout
P09651	P61978	8	52	61.38	74.06	30.3348	0.14	0.31	0.174	Scout
P09651	P61978	8	63	61.38	79.06	41.2	0.14	0.31	0.174	Scout
P09651	Q00839	8	592	58.25	92	38.4725	0.18	0.43	0.23	Scout
P09651	Q00839	8	551	58.25	64.19	45.8596	0.18	0.43	0.23	Scout
P09651	Q00839	8	620	58.25	82.31	55.799	0.18	0.43	0.23	Scout
P09651	Q00839	8	664	58.25	94.44	53.5843	0.18	0.43	0.23	Scout
P09651	Q14103	8	197	62	90.5	53.5708	0.14	0.34	0.18	Scout
P09651	Q14103	8	129	62	75.81	45.2425	0.14	0.34	0.18	Scout
P09651	Q14103	106	197	86.81	90.5	38.737	0.14	0.34	0.18	Scout
P09661	Q12874	221	69	62.88	88.06	20.8091	0.66	0.59	0.646	Scout
P09661	Q12874	179	69	55.16	88.06	8.82926	0.66	0.59	0.646	Scout
P09661	Q12874	221	291	62.88	65.38	105.294	0.66	0.59	0.646	Scout
P09661	Q12874	172	69	83.06	88.06	22.4698	0.66	0.59	0.646	Scout
P09661	Q12874	172	64	83.06	83.44	19.1824	0.66	0.59	0.646	Scout
P09661	Q13435	221	148	63.78	58.88	100.234	0.26	0.33	0.274	Scout
P09661	Q15459	221	188	62.91	94.12	74.8175	0.4	0.32	0.384	Scout
P09661	Q15459	221	55	62.91	84.38	61.4206	0.4	0.32	0.384	Scout
P09661	Q15459	221	105	62.91	65.19	74.7132	0.4	0.32	0.384	Scout
P09661	Q15459	221	231	62.91	90.81	66.5411	0.4	0.32	0.384	Scout
P09661	Q15459	179	188	59.12	94.12	65.104	0.4	0.32	0.384	Scout
P09661	Q15459	179	55	59.12	84.38	74.4917	0.4	0.32	0.384	Scout
P09661	Q15459	172	55	83.44	84.38	86.5222	0.4	0.32	0.384	Scout
P09661	Q15459	179	223	59.12	86.31	70.4948	0.4	0.32	0.384	Scout
P09661	Q15459	221	223	62.91	86.31	74.1787	0.4	0.32	0.384	Scout
P09874	P16403	269	90	92.44	62.88	33.6431	0.18	0.62	0.268	Scout
P09874	P42766	15	43	87.69	59.31	57.2327	0.19	0.63	0.278	Scout
P09874	P61353	748	93	88.12	52.25	33.4263	0.25	0.65	0.33	Scout
P09874	Q08945	262	319	86.12	92.44	45.8381	0.29	0.49	0.33	Scout
P09884	P49643	1114	340	92.44	76.69	14.1951	0.75	0.64	0.728	Scout
P0C0S5	P57053	16	109	65.75	98.62	35.2018	0.78	0.76	0.776	Scout
P0C0S5	P58876	16	109	62.97	98.69	34.7841	0.77	0.75	0.766	Scout
P0C0S5	P62807	16	109	63.78	98.69	34.8383	0.79	0.76	0.784	Scout
P0C0S5	Q71DI3	12	80	52.69	81.44	40.9204	0.7	0.64	0.688	Scout
P0C0S5	Q99880	16	109	62.75	98.62	34.8306	0.78	0.76	0.776	Scout
P0DMV9	P11142	345	345	91.56	92.19	46.315	0.66	0.73	0.674	Scout
P0DMV9	P11142	159	345	87.31	92.19	38.7408	0.66	0.73	0.674	Scout
P0DMV9	P11142	108	345	85.62	92.19	29.3573	0.66	0.73	0.674	Scout
P0DMV9	P11142	500	345	63.38	92.19	59.0588	0.66	0.73	0.674	Scout
P0DMV9	P11142	451	345	78.5	92.19	62.2349	0.66	0.73	0.674	Scout
P0DMV9	P11142	319	345	90.75	92.19	55.9818	0.66	0.73	0.674	Scout
P0DMV9	P11142	345	108	91.56	85.69	28.9739	0.66	0.73	0.674	Scout
P0DMV9	P11142	190	345	73.81	92.19	51.4624	0.66	0.73	0.674	Scout
P0DMV9	P11142	512	345	70.81	92.19	44.4123	0.66	0.73	0.674	Scout
P0DMV9	P11142	108	497	85.62	73.06	84.577	0.66	0.73	0.674	Scout
P0DMV9	P11142	56	257	88.75	84.19	27.1887	0.66	0.73	0.674	Scout
P0DMV9	P11142	257	345	83.19	92.19	37.2064	0.66	0.73	0.674	Scout
P0DMV9	P11142	345	497	91.56	73.06	67.86	0.66	0.73	0.674	Scout
P0DMV9	P11142	345	319	91.56	90.88	55.8482	0.66	0.73	0.674	Scout
P0DMV9	P11142	257	88	83.19	82.12	39.1361	0.66	0.73	0.674	Scout
P0DMV9	P11142	108	251	85.62	93	35.4271	0.66	0.73	0.674	Scout
P0DMV9	P11142	190	500	73.81	65.25	56.7998	0.66	0.73	0.674	Scout
P0DMV9	P11142	345	531	91.56	76.94	20.9221	0.66	0.73	0.674	Scout
P0DMV9	P11142	497	601	71.12	91.62	76.7325	0.66	0.73	0.674	Scout
P0DMV9	P11142	451	497	78.5	73.06	100.838	0.66	0.73	0.674	Scout
P0DMV9	P11142	497	345	71.12	92.19	68.2072	0.66	0.73	0.674	Scout
P0DMV9	P11142	190	108	73.81	85.69	50.8871	0.66	0.73	0.674	Scout
P0DMV9	P11142	451	500	78.5	65.25	91.5455	0.66	0.73	0.674	Scout
P0DMV9	P11142	159	531	87.31	76.94	52.4168	0.66	0.73	0.674	Scout
P0DMV9	P11142	524	524	80.44	79.94	63.0531	0.66	0.73	0.674	Scout
P0DMV9	P13639	524	426	73.25	92.62	24.6604	0.21	0.48	0.264	Scout
P0DMV9	P31948	319	317	91.88	93.12	15.6098	0.71	0.65	0.698	Scout
P0DMV9	P31948	159	78	93.38	89.69	42.0743	0.71	0.65	0.698	Scout
P0DMV9	P31948	319	347	91.88	83.88	19.431	0.71	0.65	0.698	Scout
P0DMV9	P31948	345	284	96.88	96.5	22.206	0.71	0.65	0.698	Scout
P0DMV9	P31948	497	169	71.31	66.44	39.6033	0.71	0.65	0.698	Scout
P0DMV9	P31948	190	530	75.81	74.62	69.3935	0.71	0.65	0.698	Scout
P0DMV9	P31948	497	442	71.31	78	20.884	0.71	0.65	0.698	Scout
P0DMV9	P31948	190	169	75.81	66.44	54.7975	0.71	0.65	0.698	Scout
P0DMV9	P34932	56	272	88.88	91.38	11.4163	0.75	0.78	0.756	Scout
P0DMV9	P34932	257	272	77.69	91.38	23.1624	0.75	0.78	0.756	Scout
P0DMV9	P34932	512	388	72.56	72.88	56.3601	0.75	0.78	0.756	Scout
P0DMV9	P34932	526	388	77.44	72.88	49.557	0.75	0.78	0.756	Scout
P0DMV9	P50502	108	222	90.94	79.94	21.4961	0.71	0.71	0.71	Scout
P0DMV9	P68363	597	326	91.81	88.31	70.4623	0.23	0.59	0.302	Scout
P0DMV9	P68363	451	326	82.81	88.31	84.8649	0.23	0.59	0.302	Scout
P0DMV9	Q00610	345	1441	88.94	86.12	38.12	0.34	0.36	0.344	Scout
P0DMV9	Q92598	345	703	94.75	94.62	19.6316	0.75	0.78	0.756	Scout
P0DMV9	Q92598	500	786	57.94	93.25	61.8201	0.75	0.78	0.756	Scout
P0DMV9	Q92598	348	703	94.06	94.62	18.0306	0.75	0.78	0.756	Scout
P0DMV9	Q92598	257	300	78.12	89.06	22.7765	0.75	0.78	0.756	Scout
P0DMV9	Q92598	56	272	88.56	91.19	11.4658	0.75	0.78	0.756	Scout
P0DMV9	Q92598	512	388	71.75	73	55.7768	0.75	0.78	0.756	Scout
P0DMV9	Q92598	526	388	74.31	73	49.0825	0.75	0.78	0.756	Scout
P0DMV9	Q9NZL4	71	207	94.19	98.62	39.4891	0.75	0.78	0.756	Scout
P0DMV9	Q9NZL4	251	245	95	94.69	20.9151	0.75	0.78	0.756	Scout
P0DP25	P15735	31	128	88.94	77.25	18.1958	0.92	0.63	0.862	Scout
P0DP25	P16403	95	85	73.19	57.5	20.8387	0.15	0.35	0.19	Scout
P0DP25	P26373	95	177	56.91	67.88	22.8366	0.11	0.51	0.19	Scout
P0DP25	P29966	95	165	84.25	50.97	17.6262	0.39	0.26	0.364	Scout
P0DP25	P33121	95	386	50.72	58.22	11.6111	0.34	0.73	0.418	Scout
P0DP25	P46940	31	1155	51.06	89	70.0813	0.38	0.44	0.392	Scout
P0DP25	P46940	31	1433	51.06	61.62	67.3824	0.38	0.44	0.392	Scout
P0DP25	P46940	31	1500	51.06	75.75	61.5112	0.38	0.44	0.392	Scout
P0DP25	Q12965	95	631	77.06	87.75	13.906	0.77	0.67	0.75	Scout
P0DP25	Q15386	78	145	63.28	95.69	25.1432	0.91	0.77	0.882	Scout
P0DP25	Q15386	95	63	76.94	87.81	29.9453	0.91	0.77	0.882	Scout
P0DP25	Q8IW35	95	552	71.56	63.41	17.5421	0.85	0.36	0.752	Scout
P0DP25	Q9UM54	22	886	80.88	89.06	61.5457	0.95	0.67	0.894	Scout
P0DP25	Q9UM54	95	852	89.25	82.38	74.1788	0.95	0.67	0.894	Scout
P0DP25	Q9UM54	31	886	88.38	89.06	52.3992	0.95	0.67	0.894	Scout
P0DP25	Q9UM54	95	886	89.25	89.06	56.2128	0.95	0.67	0.894	Scout
P0DP25	Q9UM54	95	842	89.25	90.06	62.6336	0.95	0.67	0.894	Scout
P0DP25	Q9UM54	31	139	88.38	84.25	20.6673	0.95	0.67	0.894	Scout
P0DP25	Q9UM54	78	842	59.03	90.06	46.8171	0.95	0.67	0.894	Scout
P10606	P40926	57	239	76.75	79	35.401	0.25	0.72	0.344	Scout
P10606	Q9Y2R0	86	29	80.75	75	14.3734	0.46	0.47	0.462	Scout
P10809	P30405	75	190	81.25	60	20.2174	0.18	0.53	0.25	Scout
P10809	P30405	82	190	83.81	60	31.1505	0.18	0.53	0.25	Scout
P10809	P30405	133	73	78.25	94.5	22.8023	0.18	0.53	0.25	Scout
P10809	P30405	31	190	84.88	60	45.8526	0.18	0.53	0.25	Scout
P10809	P34897	133	200	79.75	91.88	73.1491	0.17	0.51	0.238	Scout
P10809	P38646	292	377	64.25	92.56	54.7926	0.27	0.53	0.322	Scout
P10809	P38646	292	135	64.25	90.56	27.1763	0.27	0.53	0.322	Scout
P10809	P38646	75	625	86.56	65.44	34.4938	0.27	0.53	0.322	Scout
P10809	P38646	31	612	85	79.38	51.678	0.27	0.53	0.322	Scout
P10809	P38646	292	314	64.25	92.31	23.1687	0.27	0.53	0.322	Scout
P10809	P38646	156	612	93.19	79.38	27.8311	0.27	0.53	0.322	Scout
P10809	P38646	156	314	93.19	92.31	60.7453	0.27	0.53	0.322	Scout
P10809	P38646	369	394	93.31	95.56	63.7821	0.27	0.53	0.322	Scout
P10809	P38646	292	537	64.25	84.88	71.3111	0.27	0.53	0.322	Scout
P10809	P38646	75	537	86.56	84.88	86.1225	0.27	0.53	0.322	Scout
P10809	P38646	87	394	87.19	95.56	59.8419	0.27	0.53	0.322	Scout
P10809	P38646	196	394	69.62	95.56	67.3122	0.27	0.53	0.322	Scout
P10809	P38646	130	394	87.94	95.56	77.8546	0.27	0.53	0.322	Scout
P10809	P40926	133	239	80.94	73.94	39.0556	0.16	0.52	0.232	Scout
P10809	P40926	133	307	80.94	88	65.3035	0.16	0.52	0.232	Scout
P10809	P40926	292	239	73.38	73.94	33.1314	0.16	0.52	0.232	Scout
P10809	P40926	156	301	95.56	94.19	65.8123	0.16	0.52	0.232	Scout
P10809	P40926	133	78	80.94	96.38	68.938	0.16	0.52	0.232	Scout
P10809	P40926	133	324	80.94	94.94	64.0723	0.16	0.52	0.232	Scout
P10809	P40926	191	239	87.06	73.94	40.7082	0.16	0.52	0.232	Scout
P10809	P40926	133	301	80.94	94.19	73.553	0.16	0.52	0.232	Scout
P10809	P40926	31	239	91.88	73.94	31.7317	0.16	0.52	0.232	Scout
P10809	P40926	133	314	80.94	90.31	58.2299	0.16	0.52	0.232	Scout
P10809	P40926	133	185	80.94	95.44	47.5215	0.16	0.52	0.232	Scout
P10809	P40926	196	215	72.62	94.19	61.4777	0.16	0.52	0.232	Scout
P10809	P40926	91	239	95.12	73.94	29.6854	0.16	0.52	0.232	Scout
P10809	P40926	82	329	89.94	92.19	47.171	0.16	0.52	0.232	Scout
P10809	P40926	301	239	89.12	73.94	23.611	0.16	0.52	0.232	Scout
P10809	P40926	133	279	80.94	97.62	69.7913	0.16	0.52	0.232	Scout
P10809	P40926	473	239	98	73.94	37.7367	0.16	0.52	0.232	Scout
P10809	P40926	196	301	72.62	94.19	59.4065	0.16	0.52	0.232	Scout
P10809	P40926	369	239	93.38	73.94	46.9136	0.16	0.52	0.232	Scout
P10809	P40926	133	105	80.94	53.66	47.685	0.16	0.52	0.232	Scout
P10809	P40926	389	239	75.69	73.94	31.8738	0.16	0.52	0.232	Scout
P10809	P42126	133	283	79.56	90.56	76.7198	0.36	0.57	0.402	Scout
P10809	P49411	75	361	89.62	82.5	35.3066	0.16	0.48	0.224	Scout
P10809	P49411	75	88	89.62	64.38	62.3221	0.16	0.48	0.224	Scout
P10809	P52815	191	163	86.88	60.44	68.6726	0.21	0.58	0.284	Scout
P10809	P61604	133	56	87.44	71	95.8035	0.45	0.65	0.49	Scout
P10809	P61604	133	80	87.44	77.31	67.849	0.45	0.65	0.49	Scout
P10809	P61604	292	28	77.75	68.94	15.8698	0.45	0.65	0.49	Scout
P10809	P61604	82	36	87.88	55.66	36.1978	0.45	0.65	0.49	Scout
P10809	P61604	133	36	87.44	55.66	58.501	0.45	0.65	0.49	Scout
P10809	P61604	75	28	84.75	68.94	49.9505	0.45	0.65	0.49	Scout
P10809	P61604	91	28	91.75	68.94	52.677	0.45	0.65	0.49	Scout
P10809	P61604	369	28	94.31	68.94	41.157	0.45	0.65	0.49	Scout
P10809	P61604	249	36	91.25	55.66	22.9512	0.45	0.65	0.49	Scout
P10809	P61604	75	80	84.75	77.31	60.5545	0.45	0.65	0.49	Scout
P10809	P61604	91	36	91.75	55.66	41.6845	0.45	0.65	0.49	Scout
P10809	P61604	125	28	92.38	68.94	62.072	0.45	0.65	0.49	Scout
P10809	P61604	31	80	88.44	77.31	50.0866	0.45	0.65	0.49	Scout
P10809	P61604	292	80	77.75	77.31	28.7215	0.45	0.65	0.49	Scout
P10809	P61604	31	28	88.44	68.94	57.3296	0.45	0.65	0.49	Scout
P10809	Q04837	205	122	62.31	53	34.6136	0.14	0.58	0.228	Scout
P10809	Q04837	233	122	57.06	53	31.6967	0.14	0.58	0.228	Scout
P10809	Q04837	292	122	64.56	53	28.1848	0.14	0.58	0.228	Scout
P10809	Q12931	133	629	80.75	60.88	104.059	0.21	0.51	0.27	Scout
P10809	Q9HAV7	82	215	87.38	65.81	44.3292	0.13	0.56	0.216	Scout
P11142	P31948	601	78	90.5	89.5	88.6542	0.69	0.64	0.68	Scout
P11142	P31948	601	169	90.5	66.38	103.385	0.69	0.64	0.68	Scout
P11142	P31948	319	347	90.19	83.75	19.7597	0.69	0.64	0.68	Scout
P11142	P31948	601	50	90.5	81.38	77.5555	0.69	0.64	0.68	Scout
P11142	P31948	345	284	95.69	96.56	21.0892	0.69	0.64	0.68	Scout
P11142	P34932	348	679	93.94	96.81	18.9706	0.75	0.78	0.756	Scout
P11142	P34932	56	272	88.62	91.25	11.4263	0.75	0.78	0.756	Scout
P11142	P34932	512	135	72.88	87.62	56.7132	0.75	0.78	0.756	Scout
P11142	P34932	257	272	78	91.25	23.1877	0.75	0.78	0.756	Scout
P11142	P34932	512	388	72.88	72.25	55.9308	0.75	0.78	0.756	Scout
P11142	P34932	526	388	77.31	72.25	49.1373	0.75	0.78	0.756	Scout
P11142	P50502	108	222	90.81	81.5	21.7716	0.7	0.7	0.7	Scout
P11142	Q92598	56	272	88.5	91.38	11.4909	0.75	0.78	0.756	Scout
P11142	Q92598	512	135	73	88	56.636	0.75	0.78	0.756	Scout
P11142	Q92598	345	703	95.12	94.69	19.5099	0.75	0.78	0.756	Scout
P11142	Q92598	348	703	94.38	94.69	17.9395	0.75	0.78	0.756	Scout
P11142	Q92598	512	388	73	74.12	55.709	0.75	0.78	0.756	Scout
P11142	Q92598	526	388	76.25	74.12	48.935	0.75	0.78	0.756	Scout
P11142	Q9NZL4	71	207	93.94	98.56	39.401	0.76	0.78	0.764	Scout
P11142	Q9NZL4	251	245	95.12	94.31	20.8237	0.76	0.78	0.764	Scout
P11388	P62807	227	121	91.5	57.81	57.2309	0.22	0.6	0.296	Scout
P11388	P62807	1068	121	87.5	57.81	120.714	0.22	0.6	0.296	Scout
P11388	Q02880	1070	1164	87.38	93.25	18.2514	0.66	0.65	0.658	Scout
P11388	Q02880	1070	1158	87.38	90.19	9.25866	0.66	0.65	0.658	Scout
P11388	Q02880	1068	1083	90.38	88.81	17.5845	0.66	0.65	0.658	Scout
P11388	Q02880	342	412	71.94	90	45.2827	0.66	0.65	0.658	Scout
P11388	Q93079	227	121	91.69	67.5	96.1735	0.27	0.61	0.338	Scout
P11388	Q93079	1068	121	89.12	67.5	79.762	0.27	0.61	0.338	Scout
P11388	Q99880	227	121	91.44	68.94	99.7392	0.3	0.61	0.362	Scout
P11388	Q99880	1068	121	89.12	68.94	78.0833	0.3	0.61	0.362	Scout
P11908	Q14558	198	52	53.62	94.88	21.4729	0.87	0.87	0.87	Scout
P11908	Q14558	29	24	96.62	95.44	45.6007	0.87	0.87	0.87	Scout
P11940	Q13310	312	312	90.81	91.25	77.7432	0.21	0.29	0.226	Scout
P11940	Q13310	312	284	90.81	55.72	56.5087	0.21	0.29	0.226	Scout
P11940	Q13310	299	95	82.5	53.66	17.5529	0.21	0.29	0.226	Scout
P11940	Q13310	284	309	52.62	89.62	55.8346	0.21	0.29	0.226	Scout
P11940	Q14103	312	197	91.75	89.12	77.8325	0.16	0.3	0.188	Scout
P11940	Q8WWM7	620	656	67.25	56.44	16.8665	0.33	0.31	0.326	Scout
P12004	Q15004	254	60	97.12	96.38	9.6484	0.86	0.76	0.84	Scout
P12277	P12532	298	275	96.62	96.19	62.7783	0.93	0.9	0.924	Scout
P12956	P13010	575	202	70.38	88.19	57.9503	0.81	0.76	0.8	Scout
P12956	P13010	539	338	51.97	93.81	17.3711	0.81	0.76	0.8	Scout
P12956	P13010	591	265	66.69	93.75	46.7762	0.81	0.76	0.8	Scout
P12956	P13010	331	291	93.38	90.44	17.4575	0.81	0.76	0.8	Scout
P12956	P13010	114	325	89.94	89.31	24.2113	0.81	0.76	0.8	Scout
P12956	P13010	317	282	95.62	91.69	9.05558	0.81	0.76	0.8	Scout
P12956	P13010	463	347	98.5	98.19	13.1182	0.81	0.76	0.8	Scout
P12956	P13010	189	660	92.69	87.69	48.7498	0.81	0.76	0.8	Scout
P12956	P13010	596	202	76.25	88.19	65.4694	0.81	0.76	0.8	Scout
P12956	P13010	287	291	94.38	90.44	19.1906	0.81	0.76	0.8	Scout
P12956	P13010	287	332	94.38	90.88	19.2222	0.81	0.76	0.8	Scout
P12956	P13010	287	325	94.38	89.31	11.6455	0.81	0.76	0.8	Scout
P12956	P13010	114	532	89.94	95.62	63.2623	0.81	0.76	0.8	Scout
P12956	P13010	591	399	66.69	91.75	35.5617	0.81	0.76	0.8	Scout
P12956	P13010	575	265	70.38	93.75	34.9036	0.81	0.76	0.8	Scout
P12956	P13010	539	399	51.97	91.75	21.3227	0.81	0.76	0.8	Scout
P12956	P13010	282	399	90.06	91.75	17.8943	0.81	0.76	0.8	Scout
P12956	P13010	317	603	95.62	73.44	33.79	0.81	0.76	0.8	Scout
P12956	P13010	282	332	90.06	90.88	11.3863	0.81	0.76	0.8	Scout
P12956	P13010	392	532	98.12	95.62	19.8814	0.81	0.76	0.8	Scout
P12956	P13010	575	399	70.38	91.75	32.4366	0.81	0.76	0.8	Scout
P12956	P13010	582	399	75.88	91.75	29.2388	0.81	0.76	0.8	Scout
P12956	P13010	468	702	97.56	80.44	99.3297	0.81	0.76	0.8	Scout
P12956	P13010	570	469	73.38	72.56	72.1407	0.81	0.76	0.8	Scout
P12956	P13010	591	325	66.69	89.31	39.5659	0.81	0.76	0.8	Scout
P12956	Q9UKM9	582	17	80.69	68.81	88.0234	0.19	0.59	0.27	Scout
P13639	P30050	619	40	77.75	68.75	33.4463	0.18	0.61	0.266	Scout
P13639	P30050	498	40	55.81	68.75	41.2146	0.18	0.61	0.266	Scout
P13639	P62829	512	113	75.56	84.31	36.0039	0.55	0.6	0.56	Scout
P13667	P14625	570	603	93.5	80	20.1966	0.65	0.69	0.658	Scout
P13667	P14625	366	671	96.06	56.69	64.6956	0.65	0.69	0.658	Scout
P13667	P14625	521	593	78.44	95.06	28.6668	0.65	0.69	0.658	Scout
P13667	P14625	111	87	79.12	68.31	105.694	0.65	0.69	0.658	Scout
P13667	P23284	245	116	85.38	82.31	31.4566	0.24	0.58	0.308	Scout
P13667	P23284	294	116	95.62	82.31	46.7435	0.24	0.58	0.308	Scout
P13667	P23284	485	116	90.56	82.31	32.5168	0.24	0.58	0.308	Scout
P13667	P23284	515	116	74.81	82.31	31.2924	0.24	0.58	0.308	Scout
P13667	P23284	570	116	94.06	82.31	49.6088	0.24	0.58	0.308	Scout
P13667	P23284	437	67	97.06	87	64.2098	0.24	0.58	0.308	Scout
P13667	P23284	245	186	85.38	78.69	24.2889	0.24	0.58	0.308	Scout
P13667	P23284	211	98	68.75	74.88	32.7564	0.24	0.58	0.308	Scout
P13667	P23284	211	186	68.75	78.69	30.8032	0.24	0.58	0.308	Scout
P13667	P23284	524	116	86.5	82.31	47.5902	0.24	0.58	0.308	Scout
P13667	P23284	211	84	68.75	70.25	9.21215	0.24	0.58	0.308	Scout
P13667	P23284	596	116	79.06	82.31	33.8077	0.24	0.58	0.308	Scout
P13693	P68104	19	41	82.5	73.5	17.029	0.64	0.76	0.664	Scout
P13693	P68104	34	41	86.06	73.5	22.0382	0.64	0.76	0.664	Scout
P13804	P38117	126	110	98.88	98.94	15.1417	0.96	0.94	0.956	Scout
P13804	P38117	294	248	97.88	97.69	14.3246	0.96	0.94	0.956	Scout
P13804	P38117	216	250	97.88	97.25	14.9225	0.96	0.94	0.956	Scout
P13861	P57105	345	48	84.5	66.5	56.369	0.19	0.44	0.24	Scout
P13861	P57105	379	48	82.56	66.5	58.0911	0.19	0.44	0.24	Scout
P14314	Q969H8	436	161	90.5	96.88	25.2654	0.59	0.55	0.582	Scout
P14625	P23284	633	84	96.06	92.94	66.9852	0.35	0.63	0.406	Scout
P14625	P23284	95	186	78.19	87.56	38.7794	0.35	0.63	0.406	Scout
P14625	P23284	474	116	95.75	90.88	44.7235	0.35	0.63	0.406	Scout
P14625	Q14696	537	106	96.94	82.38	17.7506	0.74	0.76	0.744	Scout
P14625	Q9Y2B0	455	49	81.38	92.69	13.8651	0.8	0.78	0.796	Scout
P14625	Q9Y2B0	161	49	95.44	92.69	39.3453	0.8	0.78	0.796	Scout
P14625	Q9Y2B0	49	53	54.66	79.31	27.7103	0.8	0.78	0.796	Scout
P14625	Q9Y2B0	168	49	90.31	92.69	31.7277	0.8	0.78	0.796	Scout
P14649	P35580	118	809	81.38	89.75	21.3092	0.78	0.48	0.72	Scout
P14678	P62314	57	44	80.12	98.69	37.5675	0.71	0.48	0.664	Scout
P14854	Q99623	13	262	62.41	69	37.2932	0.15	0.49	0.218	Scout
P14866	P22626	538	59	56.62	77.75	30.4558	0.15	0.32	0.184	Scout
P14866	P22626	269	59	75.38	77.75	30.9414	0.15	0.32	0.184	Scout
P14866	P22626	533	59	92	77.75	41.4551	0.15	0.32	0.184	Scout
P14866	P51991	533	134	90.69	83.12	57.7833	0.15	0.32	0.184	Scout
P14866	P61978	269	60	61.47	67	34.6665	0.17	0.31	0.198	Scout
P14866	P61978	533	405	87.44	50.38	52.7051	0.17	0.31	0.198	Scout
P14866	P61978	538	60	50.22	67	19.2476	0.17	0.31	0.198	Scout
P14866	P61978	538	405	50.22	50.38	53.9198	0.17	0.31	0.198	Scout
P14866	Q00839	533	551	84.5	59.44	47.3762	0.21	0.4	0.248	Scout
P14866	Q14103	493	197	71	88.62	37.3382	0.16	0.33	0.194	Scout
P15311	P35241	400	400	67.56	65.94	5.55322	0.69	0.72	0.696	Scout
P15880	P23396	58	132	61.69	90.44	17.0002	0.41	0.58	0.444	Scout
P15880	P46781	176	91	90	90.88	13.7421	0.73	0.73	0.73	Scout
P15880	P46781	211	47	94.5	97.31	20.1783	0.73	0.73	0.73	Scout
P15880	P62861	212	51	94.69	87.31	52.7723	0.1	0.53	0.186	Scout
P15880	P62861	114	51	76.12	87.31	24.0686	0.1	0.53	0.186	Scout
P15880	P62861	108	51	90.19	87.31	41.6876	0.1	0.53	0.186	Scout
P15880	Q9BRP1	238	244	94.44	84.75	12.7193	0.73	0.74	0.732	Scout
P16403	P19338	46	646	81.25	68.88	39.7875	0.15	0.3	0.18	Scout
P16403	P19338	46	572	81.25	86.5	38.5306	0.15	0.3	0.18	Scout
P16403	P19338	106	646	77.25	68.88	32.245	0.15	0.3	0.18	Scout
P16403	P19338	90	646	73.75	68.88	39.2605	0.15	0.3	0.18	Scout
P16403	P19338	52	646	63.09	68.88	35.0447	0.15	0.3	0.18	Scout
P16403	P27635	64	188	85.69	90.62	51.9643	0.1	0.47	0.174	Scout
P16403	P27635	46	101	85.38	66	37.0402	0.1	0.47	0.174	Scout
P16403	P27635	85	121	85.69	74	33.7135	0.1	0.47	0.174	Scout
P16403	P27635	85	188	85.69	90.62	48.4469	0.1	0.47	0.174	Scout
P16403	P27635	81	188	85.69	90.62	45.2062	0.1	0.47	0.174	Scout
P16403	P27635	75	74	79.56	95.06	42.1321	0.1	0.47	0.174	Scout
P16403	P27635	46	121	85.38	74	33.9676	0.1	0.47	0.174	Scout
P16403	P30050	46	40	87.81	85.69	30.6356	0.09	0.42	0.156	Scout
P16403	P30050	63	40	88.81	85.69	21.7722	0.09	0.42	0.156	Scout
P16403	P32969	46	174	86.88	81.31	36.7736	0.09	0.46	0.164	Scout
P16403	P32969	85	28	88.62	94.62	59.406	0.09	0.46	0.164	Scout
P16403	P35268	46	69	84.81	95.56	34.8068	0.2	0.39	0.238	Scout
P16403	P42766	46	43	88.56	88.88	91.3947	0.09	0.35	0.142	Scout
P16403	P57053	97	109	79	89.88	62.297	0.11	0.31	0.15	Scout
P16403	P57053	46	109	89.38	89.88	70.0431	0.11	0.31	0.15	Scout
P16403	P57053	64	109	92.69	89.88	63.3446	0.11	0.31	0.15	Scout
P16403	P57053	75	47	88.44	90.88	31.4757	0.11	0.31	0.15	Scout
P16403	P57053	46	117	89.38	84.62	66.3196	0.11	0.31	0.15	Scout
P16403	P57053	90	109	89.81	89.88	63.755	0.11	0.31	0.15	Scout
P16403	P57053	106	117	87.56	84.62	65.5347	0.11	0.31	0.15	Scout
P16403	P57053	63	109	92.38	89.88	60.6469	0.11	0.31	0.15	Scout
P16403	P57053	75	109	88.44	89.88	52.7533	0.11	0.31	0.15	Scout
P16403	P57053	85	109	90.25	89.88	57.1061	0.11	0.31	0.15	Scout
P16403	P57053	52	109	75.69	89.88	74.0976	0.11	0.31	0.15	Scout
P16403	P57053	81	109	91.69	89.88	54.5811	0.11	0.31	0.15	Scout
P16403	P57053	52	117	75.69	84.62	71.9133	0.11	0.31	0.15	Scout
P16403	P57053	81	117	91.69	84.62	51.402	0.11	0.31	0.15	Scout
P16403	P57053	63	121	92.38	82.25	57.6167	0.11	0.31	0.15	Scout
P16403	P57053	75	121	88.44	82.25	48.0128	0.11	0.31	0.15	Scout
P16403	P57053	46	121	89.38	82.25	64.671	0.11	0.31	0.15	Scout
P16403	P57053	64	121	92.69	82.25	60.7378	0.11	0.31	0.15	Scout
P16403	P57053	52	121	75.69	82.25	70.9272	0.11	0.31	0.15	Scout
P16403	P57053	81	121	91.69	82.25	50.2053	0.11	0.31	0.15	Scout
P16403	P58876	97	109	80.06	86.44	61.0457	0.1	0.3	0.14	Scout
P16403	P58876	46	109	89.81	86.44	67.8992	0.1	0.3	0.14	Scout
P16403	P58876	64	109	92.88	86.44	60.9902	0.1	0.3	0.14	Scout
P16403	P58876	75	47	88.44	90.81	28.8151	0.1	0.3	0.14	Scout
P16403	P58876	46	117	89.81	81.94	63.4595	0.1	0.3	0.14	Scout
P16403	P58876	90	109	90.31	86.44	62.3218	0.1	0.3	0.14	Scout
P16403	P58876	106	117	88.19	81.94	63.5799	0.1	0.3	0.14	Scout
P16403	P58876	63	109	92.62	86.44	58.3838	0.1	0.3	0.14	Scout
P16403	P58876	75	109	88.44	86.44	50.0662	0.1	0.3	0.14	Scout
P16403	P58876	85	109	90.69	86.44	55.5432	0.1	0.3	0.14	Scout
P16403	P58876	52	109	76.5	86.44	72.2719	0.1	0.3	0.14	Scout
P16403	P58876	81	109	91.88	86.44	52.6624	0.1	0.3	0.14	Scout
P16403	P58876	52	117	76.5	81.94	69.4769	0.1	0.3	0.14	Scout
P16403	P58876	81	117	91.88	81.94	48.9926	0.1	0.3	0.14	Scout
P16403	P58876	97	121	80.06	78.38	59.4705	0.1	0.3	0.14	Scout
P16403	P58876	106	121	88.19	78.38	62.4234	0.1	0.3	0.14	Scout
P16403	P58876	63	121	92.62	78.38	54.2723	0.1	0.3	0.14	Scout
P16403	P58876	64	121	92.88	78.38	57.165	0.1	0.3	0.14	Scout
P16403	P58876	75	121	88.44	78.38	43.9054	0.1	0.3	0.14	Scout
P16403	P58876	46	121	89.81	78.38	61.5998	0.1	0.3	0.14	Scout
P16403	P58876	52	121	76.5	78.38	68.3676	0.1	0.3	0.14	Scout
P16403	P58876	90	121	90.31	78.38	55.8804	0.1	0.3	0.14	Scout
P16403	P62241	64	128	89	60.84	60.0284	0.1	0.45	0.17	Scout
P16403	P62241	64	139	89	77.25	44.2389	0.1	0.45	0.17	Scout
P16403	P62241	85	128	89	60.84	59.559	0.1	0.45	0.17	Scout
P16403	P62805	46	80	89.56	91.62	47.2033	0.09	0.3	0.132	Scout
P16403	P62805	97	32	80.06	91.69	30.147	0.09	0.3	0.132	Scout
P16403	P62805	46	32	89.56	91.69	30.7682	0.09	0.3	0.132	Scout
P16403	P62805	64	32	90.69	91.69	27.6646	0.09	0.3	0.132	Scout
P16403	P62805	63	32	91	91.69	24.3351	0.09	0.3	0.132	Scout
P16403	P62805	106	32	89.56	91.69	31.5024	0.09	0.3	0.132	Scout
P16403	P62805	64	92	90.69	92.38	48.1328	0.09	0.3	0.132	Scout
P16403	P62805	90	32	89.88	91.69	26.1033	0.09	0.3	0.132	Scout
P16403	P62805	85	32	89.19	91.69	19.8402	0.09	0.3	0.132	Scout
P16403	P62805	52	32	76.31	91.69	37.4867	0.09	0.3	0.132	Scout
P16403	P62805	81	32	90.75	91.69	16.8348	0.09	0.3	0.132	Scout
P16403	P62805	64	78	90.69	92.19	45.3676	0.09	0.3	0.132	Scout
P16403	P62807	97	109	76.25	85.69	49.6068	0.09	0.3	0.132	Scout
P16403	P62807	46	109	85.94	85.69	64.3292	0.09	0.3	0.132	Scout
P16403	P62807	64	109	89.94	85.69	54.9479	0.09	0.3	0.132	Scout
P16403	P62807	75	47	87.5	89	36.1527	0.09	0.3	0.132	Scout
P16403	P62807	46	117	85.94	83.12	62.0693	0.09	0.3	0.132	Scout
P16403	P62807	90	109	87.06	85.69	60.5541	0.09	0.3	0.132	Scout
P16403	P62807	106	117	86.94	83.12	54.3797	0.09	0.3	0.132	Scout
P16403	P62807	63	109	89.31	85.69	53.3853	0.09	0.3	0.132	Scout
P16403	P62807	75	109	87.5	85.69	52.202	0.09	0.3	0.132	Scout
P16403	P62807	85	109	88.81	85.69	52.9654	0.09	0.3	0.132	Scout
P16403	P62807	52	109	74.25	85.69	62.6611	0.09	0.3	0.132	Scout
P16403	P62807	81	109	90.12	85.69	50.6464	0.09	0.3	0.132	Scout
P16403	P62807	52	117	74.25	83.12	58.9334	0.09	0.3	0.132	Scout
P16403	P62807	81	117	90.12	83.12	49.2826	0.09	0.3	0.132	Scout
P16403	P62807	97	121	76.25	81.25	43.1857	0.09	0.3	0.132	Scout
P16403	P62807	106	121	86.94	81.25	52.885	0.09	0.3	0.132	Scout
P16403	P62807	63	121	89.31	81.25	52.4361	0.09	0.3	0.132	Scout
P16403	P62807	64	121	89.94	81.25	54.0922	0.09	0.3	0.132	Scout
P16403	P62807	75	121	87.5	81.25	54.6679	0.09	0.3	0.132	Scout
P16403	P62807	46	121	85.94	81.25	61.3349	0.09	0.3	0.132	Scout
P16403	P62807	52	121	74.25	81.25	57.3985	0.09	0.3	0.132	Scout
P16403	P62807	90	121	87.06	81.25	55.9282	0.09	0.3	0.132	Scout
P16403	P62829	90	113	88.62	93.38	56.1392	0.14	0.4	0.192	Scout
P16403	P62829	64	113	91.12	93.38	57.1353	0.14	0.4	0.192	Scout
P16403	P62829	46	113	88.38	93.38	62.7	0.14	0.4	0.192	Scout
P16403	P62829	97	113	83.19	93.38	56.5226	0.14	0.4	0.192	Scout
P16403	P62829	63	113	90.06	93.38	54.2343	0.14	0.4	0.192	Scout
P16403	P62829	106	113	88.25	93.38	61.3916	0.14	0.4	0.192	Scout
P16403	P62829	85	113	90.81	93.38	49.8807	0.14	0.4	0.192	Scout
P16403	P62829	52	113	73.38	93.38	67.3448	0.14	0.4	0.192	Scout
P16403	P62851	46	66	89.88	87.56	60.2328	0.09	0.28	0.128	Scout
P16403	P62851	64	66	91.25	87.56	52.0138	0.09	0.28	0.128	Scout
P16403	P62906	46	106	86	94.12	44.7909	0.09	0.49	0.17	Scout
P16403	P62906	64	118	87	92.62	48.4722	0.09	0.49	0.17	Scout
P16403	P62906	63	118	85.19	92.62	46.6707	0.09	0.49	0.17	Scout
P16403	P62906	81	130	87.25	88.56	31.5619	0.09	0.49	0.17	Scout
P16403	P62906	52	130	70.62	88.56	33.4652	0.09	0.49	0.17	Scout
P16403	P62906	64	130	87	88.56	33.5774	0.09	0.49	0.17	Scout
P16403	P62906	52	56	70.62	95.25	59.4151	0.09	0.49	0.17	Scout
P16403	P62913	46	38	83.12	94	46.356	0.14	0.46	0.204	Scout
P16403	P62913	64	38	81.56	94	39.362	0.14	0.46	0.204	Scout
P16403	P62913	90	38	83.38	94	49.5499	0.14	0.46	0.204	Scout
P16403	P62913	90	52	83.38	94.62	53.4175	0.14	0.46	0.204	Scout
P16403	P62913	85	38	82.44	94	45.0497	0.14	0.46	0.204	Scout
P16403	P62913	85	52	82.44	94.62	48.0188	0.14	0.46	0.204	Scout
P16403	P62913	52	38	67.06	94	38.0567	0.14	0.46	0.204	Scout
P16403	P63173	64	9	90	91.81	30.5844	0.14	0.32	0.176	Scout
P16403	Q02543	97	136	79.19	90.88	51.3586	0.09	0.43	0.158	Scout
P16403	Q02543	63	136	85.69	90.88	57.7658	0.09	0.43	0.158	Scout
P16403	Q02543	64	136	83	90.88	56.929	0.09	0.43	0.158	Scout
P16403	Q02543	106	136	87.06	90.88	58.3624	0.09	0.43	0.158	Scout
P16403	Q02543	46	136	85	90.88	65.6435	0.09	0.43	0.158	Scout
P16403	Q02543	52	136	71.19	90.88	57.9848	0.09	0.43	0.158	Scout
P16403	Q02543	81	11	87.69	96.06	38.7886	0.09	0.43	0.158	Scout
P16403	Q02543	81	136	87.69	90.88	61.2742	0.09	0.43	0.158	Scout
P16403	Q02880	46	1083	63.53	90	122.494	0.22	0.58	0.292	Scout
P16403	Q08945	52	33	60.69	90.44	39.7914	0.14	0.47	0.206	Scout
P16403	Q08945	52	319	60.69	94.38	43.5995	0.14	0.47	0.206	Scout
P16403	Q14739	46	42	63.91	78.81	42.8371	0.17	0.53	0.242	Scout
P16403	Q14739	85	5	64.19	77	33.6628	0.17	0.53	0.242	Scout
P16403	Q16777	75	119	67.81	71.38	48.4918	0.22	0.38	0.252	Scout
P16403	Q16777	46	119	85.06	71.38	39.6889	0.22	0.38	0.252	Scout
P16403	Q16777	64	119	85.81	71.38	47.6513	0.22	0.38	0.252	Scout
P16403	Q16777	97	119	75.31	71.38	33.8151	0.22	0.38	0.252	Scout
P16403	Q16777	90	119	78.06	71.38	25.4896	0.22	0.38	0.252	Scout
P16403	Q16777	63	119	85.5	71.38	44.7091	0.22	0.38	0.252	Scout
P16403	Q16777	106	119	87.44	71.38	33.5559	0.22	0.38	0.252	Scout
P16403	Q16777	85	119	76.81	71.38	31.3228	0.22	0.38	0.252	Scout
P16403	Q16777	81	119	77.5	71.38	37.4857	0.22	0.38	0.252	Scout
P16403	Q16777	52	119	73.31	71.38	40.5888	0.22	0.38	0.252	Scout
P16403	Q16777	52	96	73.31	86.38	35.0041	0.22	0.38	0.252	Scout
P16403	Q5QNW6	97	109	76.5	93.31	43.578	0.1	0.31	0.142	Scout
P16403	Q5QNW6	46	109	88.12	93.31	58.5452	0.1	0.31	0.142	Scout
P16403	Q5QNW6	64	109	89.19	93.31	50.574	0.1	0.31	0.142	Scout
P16403	Q5QNW6	75	47	85.06	91.06	38.8427	0.1	0.31	0.142	Scout
P16403	Q5QNW6	46	117	88.12	91.44	58.8352	0.1	0.31	0.142	Scout
P16403	Q5QNW6	90	109	89.62	93.31	52.7135	0.1	0.31	0.142	Scout
P16403	Q5QNW6	106	117	88.19	91.44	51.4297	0.1	0.31	0.142	Scout
P16403	Q5QNW6	63	109	89.31	93.31	48.4086	0.1	0.31	0.142	Scout
P16403	Q5QNW6	75	109	85.06	93.31	46.6963	0.1	0.31	0.142	Scout
P16403	Q5QNW6	85	109	90.25	93.31	45.5837	0.1	0.31	0.142	Scout
P16403	Q5QNW6	52	109	72.69	93.31	57.9353	0.1	0.31	0.142	Scout
P16403	Q5QNW6	81	109	90.62	93.31	43.9507	0.1	0.31	0.142	Scout
P16403	Q5QNW6	52	117	72.69	91.44	56.0072	0.1	0.31	0.142	Scout
P16403	Q5QNW6	81	117	90.62	91.44	46.0858	0.1	0.31	0.142	Scout
P16403	Q5QNW6	97	121	76.5	89.75	42.2267	0.1	0.31	0.142	Scout
P16403	Q5QNW6	106	121	88.19	89.75	51.683	0.1	0.31	0.142	Scout
P16403	Q5QNW6	63	121	89.31	89.75	49.4945	0.1	0.31	0.142	Scout
P16403	Q5QNW6	64	121	89.19	89.75	50.6761	0.1	0.31	0.142	Scout
P16403	Q5QNW6	75	121	85.06	89.75	51.7121	0.1	0.31	0.142	Scout
P16403	Q5QNW6	46	121	88.12	89.75	59.4227	0.1	0.31	0.142	Scout
P16403	Q5QNW6	52	121	72.69	89.75	55.5712	0.1	0.31	0.142	Scout
P16403	Q5QNW6	90	121	89.62	89.75	56.0638	0.1	0.31	0.142	Scout
P16403	Q71DI3	46	80	86.88	68.75	13.7145	0.1	0.31	0.142	Scout
P16403	Q71DI3	46	57	86.88	70.69	44.7844	0.1	0.31	0.142	Scout
P16403	Q71DI3	63	123	86.06	92.81	24.5362	0.1	0.31	0.142	Scout
P16403	Q71DI3	97	80	74.12	68.75	27.057	0.1	0.31	0.142	Scout
P16403	Q71DI3	63	80	86.06	68.75	18.423	0.1	0.31	0.142	Scout
P16403	Q71DI3	64	80	87.31	68.75	20.6954	0.1	0.31	0.142	Scout
P16403	Q71DI3	64	123	87.31	92.81	26.6218	0.1	0.31	0.142	Scout
P16403	Q71DI3	46	123	86.88	92.81	35.8586	0.1	0.31	0.142	Scout
P16403	Q71DI3	90	80	80.31	68.75	15.6808	0.1	0.31	0.142	Scout
P16403	Q71DI3	75	80	64.25	68.75	17.3405	0.1	0.31	0.142	Scout
P16403	Q71DI3	75	123	64.25	92.81	18.7551	0.1	0.31	0.142	Scout
P16403	Q71DI3	85	57	76.62	70.69	29.791	0.1	0.31	0.142	Scout
P16403	Q71DI3	64	57	87.31	70.69	43.7964	0.1	0.31	0.142	Scout
P16403	Q71DI3	52	57	75.62	70.69	49.38	0.1	0.31	0.142	Scout
P16403	Q71DI3	75	57	64.25	70.69	34.24	0.1	0.31	0.142	Scout
P16403	Q71DI3	85	123	76.62	92.81	26.5018	0.1	0.31	0.142	Scout
P16403	Q71DI3	52	80	75.62	68.75	23.6423	0.1	0.31	0.142	Scout
P16403	Q71DI3	97	123	74.12	92.81	29.9307	0.1	0.31	0.142	Scout
P16403	Q71DI3	52	123	75.62	92.81	38.7327	0.1	0.31	0.142	Scout
P16403	Q71DI3	81	123	78.12	92.81	21.6514	0.1	0.31	0.142	Scout
P16403	Q71DI3	81	57	78.12	70.69	30.3968	0.1	0.31	0.142	Scout
P16403	Q71DI3	90	123	80.31	92.81	34.9405	0.1	0.31	0.142	Scout
P16403	Q71DI3	106	57	88.19	70.69	41.9789	0.1	0.31	0.142	Scout
P16403	Q71DI3	81	80	78.12	68.75	15.9404	0.1	0.31	0.142	Scout
P16403	Q71DI3	85	80	76.62	68.75	16.1728	0.1	0.31	0.142	Scout
P16403	Q71DI3	52	65	75.62	86.88	39.7058	0.1	0.31	0.142	Scout
P16403	Q71DI3	46	65	86.88	86.88	31.9474	0.1	0.31	0.142	Scout
P16403	Q92522	46	47	87.12	82.94	38.733	0.11	0.26	0.14	Scout
P16403	Q92522	46	75	87.12	89.5	44.2618	0.11	0.26	0.14	Scout
P16403	Q93079	97	109	80.62	81.62	61.1805	0.1	0.3	0.14	Scout
P16403	Q93079	46	109	89.88	81.62	67.0271	0.1	0.3	0.14	Scout
P16403	Q93079	64	109	92.88	81.62	60.3614	0.1	0.3	0.14	Scout
P16403	Q93079	75	47	88.5	90.12	28.2987	0.1	0.3	0.14	Scout
P16403	Q93079	46	117	89.88	75.38	61.517	0.1	0.3	0.14	Scout
P16403	Q93079	90	109	90.56	81.62	61.5743	0.1	0.3	0.14	Scout
P16403	Q93079	106	117	88.69	75.38	62.4513	0.1	0.3	0.14	Scout
P16403	Q93079	63	109	92.62	81.62	57.7583	0.1	0.3	0.14	Scout
P16403	Q93079	75	109	88.5	81.62	48.9816	0.1	0.3	0.14	Scout
P16403	Q93079	85	109	90.94	81.62	54.963	0.1	0.3	0.14	Scout
P16403	Q93079	52	109	76.81	81.62	71.8801	0.1	0.3	0.14	Scout
P16403	Q93079	81	109	92.19	81.62	51.9665	0.1	0.3	0.14	Scout
P16403	Q93079	52	117	76.81	75.38	67.9035	0.1	0.3	0.14	Scout
P16403	Q93079	81	117	92.19	75.38	47.5551	0.1	0.3	0.14	Scout
P16403	Q93079	97	121	80.62	71.75	58.536	0.1	0.3	0.14	Scout
P16403	Q93079	106	121	88.69	71.75	60.864	0.1	0.3	0.14	Scout
P16403	Q93079	63	121	92.62	71.75	51.5315	0.1	0.3	0.14	Scout
P16403	Q93079	64	121	92.88	71.75	54.1586	0.1	0.3	0.14	Scout
P16403	Q93079	75	121	88.5	71.75	40.6558	0.1	0.3	0.14	Scout
P16403	Q93079	46	121	89.88	71.75	59.0343	0.1	0.3	0.14	Scout
P16403	Q93079	52	121	76.81	71.75	66.17	0.1	0.3	0.14	Scout
P16403	Q93079	90	121	90.56	71.75	54.8576	0.1	0.3	0.14	Scout
P16403	Q99877	97	109	78.19	81.06	61.2016	0.1	0.29	0.138	Scout
P16403	Q99877	46	109	89.25	81.06	66.8402	0.1	0.29	0.138	Scout
P16403	Q99877	64	109	92.31	81.06	60.2241	0.1	0.29	0.138	Scout
P16403	Q99877	75	47	87.56	89.44	27.4259	0.1	0.29	0.138	Scout
P16403	Q99877	46	117	89.25	74.69	61.665	0.1	0.29	0.138	Scout
P16403	Q99877	90	109	89.69	81.06	61.4157	0.1	0.29	0.138	Scout
P16403	Q99877	106	117	87.19	74.69	62.6385	0.1	0.29	0.138	Scout
P16403	Q99877	63	109	91.62	81.06	57.6155	0.1	0.29	0.138	Scout
P16403	Q99877	75	109	87.56	81.06	48.745	0.1	0.29	0.138	Scout
P16403	Q99877	85	109	90.12	81.06	54.8074	0.1	0.29	0.138	Scout
P16403	Q99877	52	109	75.44	81.06	71.706	0.1	0.29	0.138	Scout
P16403	Q99877	81	109	91.06	81.06	51.8392	0.1	0.29	0.138	Scout
P16403	Q99877	52	117	75.44	74.69	68.0792	0.1	0.29	0.138	Scout
P16403	Q99877	81	117	91.06	74.69	47.7694	0.1	0.29	0.138	Scout
P16403	Q99877	97	121	78.19	72.06	59.0435	0.1	0.29	0.138	Scout
P16403	Q99877	106	121	87.19	72.06	61.2475	0.1	0.29	0.138	Scout
P16403	Q99877	63	121	91.62	72.06	52.1627	0.1	0.29	0.138	Scout
P16403	Q99877	64	121	92.31	72.06	54.853	0.1	0.29	0.138	Scout
P16403	Q99877	75	121	87.56	72.06	41.2821	0.1	0.29	0.138	Scout
P16403	Q99877	46	121	89.25	72.06	59.4224	0.1	0.29	0.138	Scout
P16403	Q99877	52	121	75.44	72.06	66.5814	0.1	0.29	0.138	Scout
P16403	Q99877	90	121	89.69	72.06	54.9429	0.1	0.29	0.138	Scout
P16403	Q99880	97	109	79.38	90.88	61.0897	0.11	0.31	0.15	Scout
P16403	Q99880	46	109	89.88	90.88	68.61	0.11	0.31	0.15	Scout
P16403	Q99880	64	109	92.94	90.88	61.6265	0.11	0.31	0.15	Scout
P16403	Q99880	75	47	88.44	92.25	29.6517	0.11	0.31	0.15	Scout
P16403	Q99880	46	117	89.88	86.25	64.6784	0.11	0.31	0.15	Scout
P16403	Q99880	90	109	90.06	90.88	62.7234	0.11	0.31	0.15	Scout
P16403	Q99880	106	117	87.94	86.25	64.5109	0.11	0.31	0.15	Scout
P16403	Q99880	63	109	92.56	90.88	59.0194	0.11	0.31	0.15	Scout
P16403	Q99880	75	109	88.44	90.88	51.0817	0.11	0.31	0.15	Scout
P16403	Q99880	85	109	90.5	90.88	55.9887	0.11	0.31	0.15	Scout
P16403	Q99880	52	109	76.69	90.88	72.6558	0.11	0.31	0.15	Scout
P16403	Q99880	81	109	91.94	90.88	53.2165	0.11	0.31	0.15	Scout
P16403	Q99880	52	117	76.69	86.25	70.383	0.11	0.31	0.15	Scout
P16403	Q99880	81	117	91.94	86.25	49.9909	0.11	0.31	0.15	Scout
P16403	Q99880	97	121	79.38	83.06	60.4149	0.11	0.31	0.15	Scout
P16403	Q99880	106	121	87.94	83.06	63.711	0.11	0.31	0.15	Scout
P16403	Q99880	63	121	92.56	83.06	55.5255	0.11	0.31	0.15	Scout
P16403	Q99880	64	121	92.94	83.06	58.3923	0.11	0.31	0.15	Scout
P16403	Q99880	75	121	88.44	83.06	45.3907	0.11	0.31	0.15	Scout
P16403	Q99880	46	121	89.88	83.06	63.1286	0.11	0.31	0.15	Scout
P16403	Q99880	52	121	76.69	83.06	69.602	0.11	0.31	0.15	Scout
P16403	Q99880	90	121	90.06	83.06	57.2556	0.11	0.31	0.15	Scout
P16403	Q9P0M6	46	239	78.44	90.75	63.1797	0.12	0.38	0.172	Scout
P16403	Q9UIG0	52	501	52.91	85.62	135.319	0.23	0.45	0.274	Scout
P16403	Q9Y5B9	46	696	63.72	91	71.3666	0.28	0.43	0.31	Scout
P16403	Q9Y5B9	46	185	63.72	96.5	53.6405	0.28	0.43	0.31	Scout
P17844	P50991	470	395	89.19	83.94	72.6806	0.44	0.57	0.466	Scout
P17844	Q15233	470	198	91.06	84.44	50.3263	0.14	0.46	0.204	Scout
P17844	Q15233	470	109	91.06	82.75	36.3567	0.14	0.46	0.204	Scout
P17844	Q15233	470	338	91.06	85.69	125.293	0.14	0.46	0.204	Scout
P17844	Q92841	437	515	79.62	84.38	61.3518	0.16	0.41	0.21	Scout
P17844	Q92841	470	468	84.25	82.5	58.3037	0.16	0.41	0.21	Scout
P17858	Q01813	474	736	93.94	97.25	66.8721	0.93	0.94	0.932	Scout
P17980	P35998	372	210	80.56	76.06	18.3492	0.49	0.57	0.506	Scout
P17980	P35998	372	340	80.56	86.12	24.9214	0.49	0.57	0.506	Scout
P17980	P35998	432	340	57.41	86.12	12.0448	0.49	0.57	0.506	Scout
P17980	P43686	125	238	79.38	62.53	17.8623	0.56	0.61	0.57	Scout
P17980	P43686	294	401	69.06	88.06	29.1787	0.56	0.61	0.57	Scout
P17980	P62333	144	42	82	87.06	15.8486	0.64	0.68	0.648	Scout
P17980	P62333	125	72	89.12	88.5	15.9165	0.64	0.68	0.648	Scout
P17980	P62333	351	383	87.12	55.53	17.2629	0.64	0.68	0.648	Scout
P17980	P62333	125	206	89.12	59.12	20.3867	0.64	0.68	0.648	Scout
P17980	P62333	144	38	82	89.88	19.0343	0.64	0.68	0.648	Scout
P17980	P62333	146	206	82.62	59.12	24.1588	0.64	0.68	0.648	Scout
P17980	P62333	146	197	82.62	83.06	18.0308	0.64	0.68	0.648	Scout
P17980	P62333	56	15	91.81	87.94	13.0646	0.64	0.68	0.648	Scout
P17980	P62333	294	379	65.38	70.94	16.2676	0.64	0.68	0.648	Scout
P17980	P62333	79	48	89.94	82.75	11.0628	0.64	0.68	0.648	Scout
P17980	P62333	351	206	87.12	59.12	34.6094	0.64	0.68	0.648	Scout
P17980	P62333	351	373	87.12	86.06	9.40422	0.64	0.68	0.648	Scout
P17980	P62333	144	42	83.81	88.12	15.9316	0.64	0.68	0.648	Scout
P17980	P62333	125	72	88.94	87.88	15.7216	0.64	0.68	0.648	Scout
P17980	P62333	351	383	89.19	60.56	16.9426	0.64	0.68	0.648	Scout
P17980	P62333	125	206	88.94	53.19	19.5095	0.64	0.68	0.648	Scout
P17980	P62333	144	38	83.81	90.69	19.1677	0.64	0.68	0.648	Scout
P17980	P62333	146	206	82.69	53.19	24.0855	0.64	0.68	0.648	Scout
P17980	P62333	146	197	82.69	82.94	18.3023	0.64	0.68	0.648	Scout
P17980	P62333	56	15	93.69	89	13.1081	0.64	0.68	0.648	Scout
P17980	P62333	294	379	63.59	74.56	16.4645	0.64	0.68	0.648	Scout
P17980	P62333	79	48	90.12	83.81	11.0361	0.64	0.68	0.648	Scout
P17980	P62333	351	206	89.19	53.19	34.332	0.64	0.68	0.648	Scout
P17980	P62333	351	373	89.19	87.69	9.67835	0.64	0.68	0.648	Scout
P17987	P49368	243	249	71.56	66.88	12.5887	0.78	0.8	0.784	Scout
P17987	P49368	153	128	89.94	91.81	18.6633	0.78	0.8	0.784	Scout
P17987	P49368	259	381	72.69	79.44	55.2006	0.78	0.8	0.784	Scout
P17987	P49368	272	248	81.62	70.38	18.0747	0.78	0.8	0.784	Scout
P17987	P49368	243	234	71.56	92.25	38.4946	0.78	0.8	0.784	Scout
P17987	P49368	259	234	72.69	92.25	42.662	0.78	0.8	0.784	Scout
P17987	P50990	494	466	86.25	92.19	46.3541	0.68	0.75	0.694	Scout
P17987	P50991	126	55	89.81	78.62	19.6197	0.66	0.74	0.676	Scout
P17987	P78371	126	46	93.69	82.94	72.7023	0.71	0.76	0.72	Scout
P18077	Q02878	63	237	87.44	65.38	17.2318	0.87	0.62	0.82	Scout
P18077	Q02878	63	239	87.44	73.12	17.6863	0.87	0.62	0.82	Scout
P18124	P36578	19	294	87.44	87.38	13.8478	0.85	0.63	0.806	Scout
P18124	P36578	77	353	96.19	92.31	28.6852	0.85	0.63	0.806	Scout
P18124	P36578	48	333	96	95.25	13.4013	0.85	0.63	0.806	Scout
P18124	P36578	40	333	94.44	95.25	21.3731	0.85	0.63	0.806	Scout
P18621	P62899	55	55	95.75	94.69	34.6077	0.1	0.51	0.182	Scout
P18621	P62899	49	101	97.12	88.12	38.203	0.1	0.51	0.182	Scout
P18621	Q9H9Y2	13	302	85.81	80.56	14.322	0.64	0.71	0.654	Scout
P18754	P62807	335	121	97.69	58.59	21.3414	0.45	0.8	0.52	Scout
P18754	P62826	161	123	98.06	97.5	19.702	0.91	0.92	0.912	Scout
P18859	P24539	41	238	80.94	78.56	12.8715	0.59	0.45	0.562	Scout
P18859	P25705	77	161	63.5	93.5	40.7454	0.59	0.78	0.628	Scout
P18859	P25705	77	261	63.5	95.5	38.3999	0.59	0.78	0.628	Scout
P19022	P35222	896	158	79.81	89.88	11.9651	0.68	0.46	0.636	Scout
P19105	P35579	150	860	84.81	61.97	29.8931	0.82	0.47	0.75	Scout
P19105	Q7Z406	150	880	83.12	57.25	26.8476	0.82	0.46	0.748	Scout
P19338	P46781	324	139	90.62	92.62	68.5523	0.16	0.3	0.188	Scout
P19338	P46781	348	139	85.88	92.62	57.8999	0.16	0.3	0.188	Scout
P19338	P62424	370	125	82.44	65.38	73.3744	0.15	0.32	0.184	Scout
P19338	P62424	545	125	80.31	65.38	66.661	0.15	0.32	0.184	Scout
P19338	P62906	624	106	81.56	90.62	53.6146	0.16	0.31	0.19	Scout
P19338	P62906	324	106	91.69	90.62	42.3341	0.16	0.31	0.19	Scout
P19338	P62906	545	56	79.5	91.19	61.8784	0.16	0.31	0.19	Scout
P19338	P62906	398	130	85.75	82	34.7063	0.16	0.31	0.19	Scout
P19338	Q14103	398	197	87.88	85.88	53.0375	0.17	0.29	0.194	Scout
P19367	P45880	315	120	93.75	70.19	42.4496	0.15	0.58	0.236	Scout
P19367	P45880	312	120	95.69	70.19	38.1522	0.15	0.58	0.236	Scout
P19367	P52789	738	104	97.75	70.62	75.297	0.83	0.85	0.834	Scout
P19367	P52789	777	763	95.44	93.12	70.4352	0.83	0.85	0.834	Scout
P20042	P41091	265	196	86.5	82.69	29.0745	0.8	0.63	0.766	Scout
P20042	P41091	205	196	76.44	82.69	28.6646	0.8	0.63	0.766	Scout
P20042	P41091	293	196	76.44	82.69	30.2345	0.8	0.63	0.766	Scout
P20042	P41091	205	121	76.44	86.38	53.0625	0.8	0.63	0.766	Scout
P20042	P41091	201	196	53.22	82.69	17.5873	0.8	0.63	0.766	Scout
P20042	P41091	190	196	71.31	82.69	16.3598	0.8	0.63	0.766	Scout
P20042	P47813	265	56	83.81	91.5	38.2212	0.36	0.38	0.364	Scout
P20073	P50995	309	255	96.06	95.31	18.8869	0.61	0.62	0.612	Scout
P20073	P50995	224	315	95.75	95.94	37.1365	0.61	0.62	0.612	Scout
P20290	P62899	57	91	76.81	85.62	37.2923	0.09	0.34	0.14	Scout
P20290	P62899	67	70	57.72	88.88	26.1659	0.09	0.34	0.14	Scout
P20290	Q13765	171	108	50.69	94.56	31.5689	0.47	0.42	0.46	Scout
P20290	Q13765	171	142	50.69	54.12	31.4944	0.47	0.42	0.46	Scout
P20290	Q13765	171	127	50.69	93.81	37.5719	0.47	0.42	0.46	Scout
P20290	Q13765	171	100	50.69	80.88	36.7496	0.47	0.42	0.46	Scout
P20290	Q13765	87	82	85.19	83.38	10.0697	0.47	0.42	0.46	Scout
P20290	Q13765	57	142	60	54.12	73.5989	0.47	0.42	0.46	Scout
P20290	Q13765	54	82	59.88	83.38	27.5054	0.47	0.42	0.46	Scout
P20290	Q13765	93	82	87.56	83.38	15.3066	0.47	0.42	0.46	Scout
P20290	Q13765	86	82	81.06	83.38	13.6966	0.47	0.42	0.46	Scout
P20339	P51148	179	184	97.12	80.88	32.4469	0.7	0.75	0.71	Scout
P20618	Q99436	204	237	97.62	91.69	15.491	0.74	0.77	0.746	Scout
P20700	P42166	157	13	78.19	81.81	86.3338	0.14	0.28	0.168	Scout
P20700	P42166	378	13	72.19	81.81	125.421	0.14	0.28	0.168	Scout
P20700	P42167	182	346	84.5	51.34	22.3249	0.19	0.24	0.2	Scout
P20700	P42167	157	13	88.25	82.44	65.7293	0.19	0.24	0.2	Scout
P20700	P42167	378	13	81.62	82.44	105.117	0.19	0.24	0.2	Scout
P20700	P50402	312	37	83.5	73.12	102.664	0.12	0.23	0.142	Scout
P20700	P62807	312	121	87.56	67.88	87.6278	0.17	0.24	0.184	Scout
P20700	P62807	532	121	93.56	67.88	67.1313	0.17	0.24	0.184	Scout
P20700	Q03252	209	93	74.31	83.12	193.29	0.3	0.3	0.3	Scout
P20700	Q03252	181	133	83.25	90.31	93.2146	0.3	0.3	0.3	Scout
P20700	Q03252	474	298	78.88	52.19	77.9408	0.3	0.3	0.3	Scout
P20700	Q03252	79	81	82.69	81.19	19.3643	0.3	0.3	0.3	Scout
P20700	Q03252	182	123	86.12	91.25	109.908	0.3	0.3	0.3	Scout
P20700	Q03252	181	123	83.25	91.25	107.926	0.3	0.3	0.3	Scout
P20700	Q03252	342	298	74.94	52.19	24.1035	0.3	0.3	0.3	Scout
P20700	Q03252	79	223	82.69	75.44	193.077	0.3	0.3	0.3	Scout
P20700	Q03252	102	200	90.31	86.56	125.557	0.3	0.3	0.3	Scout
P20700	Q03252	474	77	78.88	85.75	69.3129	0.3	0.3	0.3	Scout
P20700	Q03252	181	223	83.25	75.44	41.7608	0.3	0.3	0.3	Scout
P20700	Q03252	474	123	78.88	91.25	110.759	0.3	0.3	0.3	Scout
P20700	Q03252	49	579	82.44	54.56	72.6622	0.3	0.3	0.3	Scout
P20700	Q03252	330	123	78.38	91.25	172.163	0.3	0.3	0.3	Scout
P20700	Q03252	181	520	83.25	77.38	189.574	0.3	0.3	0.3	Scout
P20700	Q03252	181	200	83.25	86.56	13.2178	0.3	0.3	0.3	Scout
P20700	Q03252	483	81	82.75	81.19	63.086	0.3	0.3	0.3	Scout
P20700	Q03252	157	200	92.5	86.56	45.1419	0.3	0.3	0.3	Scout
P20700	Q14739	181	601	77	86.56	41.9495	0.25	0.43	0.286	Scout
P20700	Q14739	157	55	77.44	82.75	100.043	0.25	0.43	0.286	Scout
P20700	Q14739	190	378	69.19	89.62	92.6783	0.25	0.43	0.286	Scout
P20700	Q14739	378	55	53.78	82.75	34.7873	0.25	0.43	0.286	Scout
P20700	Q93079	312	121	87.19	67.5	89.4019	0.2	0.24	0.208	Scout
P20700	Q93079	532	121	93.62	67.5	64.2724	0.2	0.24	0.208	Scout
P20700	Q96AG4	312	73	65.31	95.25	37.7851	0.12	0.28	0.152	Scout
P20700	Q96AG4	181	73	77.62	95.25	34.2719	0.12	0.28	0.152	Scout
P20700	Q99880	312	121	87.44	73.44	84.4017	0.22	0.25	0.226	Scout
P20700	Q99880	532	121	91.44	73.44	111.771	0.22	0.25	0.226	Scout
P21281	P36543	137	99	94.38	93.81	25.6321	0.78	0.84	0.792	Scout
P21281	P36543	108	191	89.25	96.56	14.4406	0.78	0.84	0.792	Scout
P21281	P36543	81	191	94.06	96.56	17.4001	0.78	0.84	0.792	Scout
P21281	P36543	109	191	91.5	96.56	13.1892	0.78	0.84	0.792	Scout
P21283	Q9Y5K8	156	89	82.56	73.12	72.0087	0.13	0.53	0.21	Scout
P21796	P57105	109	48	76.31	74.38	15.3243	0.14	0.6	0.232	Scout
P21912	P31040	167	167	96.75	98.81	13.7509	0.91	0.91	0.91	Scout
P22087	P55769	292	21	95.06	91.06	50.5094	0.25	0.58	0.316	Scout
P22087	P55769	109	21	96.75	91.06	42.0034	0.25	0.58	0.316	Scout
P22087	P55769	102	113	73.62	84.25	50.0744	0.25	0.58	0.316	Scout
P22087	P55769	102	107	73.62	73.88	50.238	0.25	0.58	0.316	Scout
P22087	Q14978	284	663	95.75	93.25	28.4296	0.74	0.41	0.674	Scout
P22087	Q14978	102	663	86.75	93.25	25.3722	0.74	0.41	0.674	Scout
P22087	Q14978	121	663	93.25	93.25	26.7015	0.74	0.41	0.674	Scout
P22087	Q14978	102	647	86.75	95.44	25.0268	0.74	0.41	0.674	Scout
P22087	Q14978	131	663	91.19	93.25	40.8968	0.74	0.41	0.674	Scout
P22087	Q14978	131	647	91.19	95.44	38.2691	0.74	0.41	0.674	Scout
P22087	Q969X6	292	134	79.38	94.88	57.991	0.21	0.72	0.312	Scout
P22087	Q9Y2X3	205	152	91.19	61.19	17.4996	0.7	0.54	0.668	Scout
P22087	Q9Y2X3	102	405	77.19	71.94	67.7922	0.7	0.54	0.668	Scout
P22307	P51659	522	68	76.19	96.38	77.7529	0.17	0.42	0.22	Scout
P22307	P51659	522	707	76.19	73.12	33.4903	0.17	0.42	0.22	Scout
P22307	P51659	470	68	75.44	96.38	81.6502	0.17	0.42	0.22	Scout
P22307	P51659	454	68	77.69	96.38	97.5787	0.17	0.42	0.22	Scout
P22307	P51659	524	707	78.19	73.12	36.6395	0.17	0.42	0.22	Scout
P22307	P51659	491	674	73.94	85.94	80.3729	0.17	0.42	0.22	Scout
P22307	P51659	491	68	73.94	96.38	87.7399	0.17	0.42	0.22	Scout
P22307	P51659	491	184	73.94	86.25	60.3037	0.17	0.42	0.22	Scout
P22307	P51659	464	707	81	73.12	42.5565	0.17	0.42	0.22	Scout
P22626	P23246	113	314	88.88	92.31	64.4909	0.15	0.33	0.186	Scout
P22626	P38159	113	22	89.88	78.25	37.5662	0.15	0.33	0.186	Scout
P22626	P38159	59	22	78.5	78.25	36.5413	0.15	0.33	0.186	Scout
P22626	P38159	59	30	78.5	86.44	33.6868	0.15	0.33	0.186	Scout
P22626	P38159	59	77	78.5	81.19	34.6613	0.15	0.33	0.186	Scout
P22626	P51991	59	134	75.38	84.31	30.6652	0.13	0.33	0.17	Scout
P22626	P51991	59	73	75.38	76.81	29.7365	0.13	0.33	0.17	Scout
P22626	P61978	104	405	59.25	65.38	25.5275	0.15	0.32	0.184	Scout
P22626	P61978	113	60	92.5	71.12	37.5697	0.15	0.32	0.184	Scout
P22626	P61978	113	52	92.5	72.06	29.687	0.15	0.32	0.184	Scout
P22626	P61978	59	60	74.31	71.12	21.3606	0.15	0.32	0.184	Scout
P22626	P61978	59	66	74.31	84.5	31.7034	0.15	0.32	0.184	Scout
P22626	P61978	17	198	76.94	88.94	33.9307	0.15	0.32	0.184	Scout
P22626	P61978	104	52	59.25	72.06	13.9959	0.15	0.32	0.184	Scout
P22626	P61978	17	52	76.94	72.06	22.6328	0.15	0.32	0.184	Scout
P22626	P61978	59	52	74.31	72.06	20.3921	0.15	0.32	0.184	Scout
P22626	P61978	59	405	74.31	65.38	39.4068	0.15	0.32	0.184	Scout
P22626	P61978	59	63	74.31	79.19	27.0309	0.15	0.32	0.184	Scout
P22626	P61978	59	219	74.31	83.06	53.7566	0.15	0.32	0.184	Scout
P22626	Q00839	59	565	73.62	80.38	28.2486	0.21	0.43	0.254	Scout
P22626	Q00839	59	551	73.62	67.44	46.5307	0.21	0.43	0.254	Scout
P22626	Q14103	113	197	86.88	91.56	39.2728	0.14	0.34	0.18	Scout
P22626	Q14103	59	114	75.62	91.69	52.5439	0.14	0.34	0.18	Scout
P22695	P31930	375	138	98.69	97.31	15.5387	0.9	0.9	0.9	Scout
P23193	P24928	265	976	77.69	89.75	10.0678	0.65	0.71	0.662	Scout
P23193	Q5VW32	55	334	88.56	96.88	18.5303	0.68	0.68	0.68	Scout
P23246	P43243	472	146	92.06	53.44	94.7284	0.29	0.32	0.296	Scout
P23246	P62906	314	106	92	85.75	63.2518	0.14	0.35	0.182	Scout
P23246	Q14103	330	197	86.62	82.75	74.1511	0.14	0.34	0.18	Scout
P23246	Q15233	421	198	95.56	94.94	42.7334	0.6	0.51	0.582	Scout
P23246	Q15233	314	198	92.94	94.94	45.2532	0.6	0.51	0.582	Scout
P23246	Q15233	330	198	90.06	94.94	49.4829	0.6	0.51	0.582	Scout
P23246	Q15233	319	96	85.44	84.25	21.9291	0.6	0.51	0.582	Scout
P23246	Q15233	314	109	92.94	92.12	50.1992	0.6	0.51	0.582	Scout
P23246	Q15233	291	96	89.19	84.25	25.0892	0.6	0.51	0.582	Scout
P23246	Q15233	314	338	92.94	92.31	96.5137	0.6	0.51	0.582	Scout
P23246	Q15233	559	290	92.5	94.56	88.2558	0.6	0.51	0.582	Scout
P23246	Q15233	421	338	95.56	92.31	97.012	0.6	0.51	0.582	Scout
P23246	Q15233	472	338	93.19	92.31	55.2559	0.6	0.51	0.582	Scout
P23246	Q15233	466	338	91.56	92.31	63.1766	0.6	0.51	0.582	Scout
P23246	Q15233	502	109	94.75	92.12	39.8011	0.6	0.51	0.582	Scout
P23246	Q15233	330	338	90.06	92.31	88.8084	0.6	0.51	0.582	Scout
P23246	Q15233	510	338	95.62	92.31	87.7141	0.6	0.51	0.582	Scout
P23246	Q15233	561	109	93.19	92.12	85.7327	0.6	0.51	0.582	Scout
P23246	Q15233	561	295	93.19	95.12	98.6921	0.6	0.51	0.582	Scout
P23246	Q15233	291	198	89.19	94.94	37.3186	0.6	0.51	0.582	Scout
P23246	Q15233	510	109	95.62	92.12	38.1371	0.6	0.51	0.582	Scout
P23246	Q8WXF1	472	344	88.81	53.09	25.0084	0.56	0.5	0.548	Scout
P23246	Q96PK6	330	135	86	80.31	80.6647	0.15	0.31	0.182	Scout
P23246	Q96PK6	421	135	91.06	80.31	64.9464	0.15	0.31	0.182	Scout
P23246	Q96PK6	466	135	85.31	80.31	66.4014	0.15	0.31	0.182	Scout
P23246	Q96PK6	314	135	90.44	80.31	82.7553	0.15	0.31	0.182	Scout
P23246	Q96PK6	472	135	88.88	80.31	61.3627	0.15	0.31	0.182	Scout
P23246	Q96PK6	510	135	83.06	80.31	30.1946	0.15	0.31	0.182	Scout
P23396	P60866	197	34	73.5	89.38	19.939	0.7	0.72	0.704	Scout
P23396	P60866	18	30	93.69	87.94	20.3288	0.7	0.72	0.704	Scout
P23396	P60866	197	30	73.5	87.94	18.1391	0.7	0.72	0.704	Scout
P23396	P60866	202	30	81.38	87.94	14.7308	0.7	0.72	0.704	Scout
P23396	P62861	108	51	92.75	86.88	41.3453	0.26	0.58	0.324	Scout
P23396	P63244	227	183	82.5	92.62	8.62242	0.78	0.7	0.764	Scout
P23396	Q00341	62	1158	79.69	79.25	41.0222	0.23	0.28	0.24	Scout
P23396	Q00341	108	1152	82.5	83.5	25.4822	0.23	0.28	0.24	Scout
P23396	Q00341	62	1071	79.69	72.19	49.9731	0.23	0.28	0.24	Scout
P23396	Q00341	62	1152	79.69	83.5	36.4933	0.23	0.28	0.24	Scout
P23528	P63261	22	50	73.31	80.06	75.7143	0.94	0.94	0.94	Scout
P23528	P63261	144	328	97.56	98.31	17.1744	0.94	0.94	0.94	Scout
P23528	P63261	127	50	96.38	80.06	55.7168	0.94	0.94	0.94	Scout
P23528	P63261	127	61	96.38	87.56	56.0636	0.94	0.94	0.94	Scout
P23528	Q9BPX5	45	89	82.56	80.19	35.0906	0.24	0.6	0.312	Scout
P23588	P38919	365	60	78.56	89.94	7.659	0.73	0.53	0.69	Scout
P24534	P29692	129	107	54.91	74.88	68.789	0.45	0.42	0.444	Scout
P24534	P29692	64	107	74.88	74.88	81.888	0.45	0.42	0.444	Scout
P24534	P68104	7	392	81.75	89.44	32.6458	0.78	0.72	0.768	Scout
P24534	P68104	64	450	72.12	82.81	34.4457	0.78	0.72	0.768	Scout
P24534	P68104	64	392	72.12	89.44	22.4947	0.78	0.72	0.768	Scout
P24534	P68104	73	450	76.88	82.81	49.656	0.78	0.72	0.768	Scout
P24534	P68104	64	439	72.12	92.69	31.8023	0.78	0.72	0.768	Scout
P24534	P68104	7	450	81.75	82.81	50.452	0.78	0.72	0.768	Scout
P24534	P68104	73	439	76.88	92.69	37.9468	0.78	0.72	0.768	Scout
P24534	P68104	7	386	81.75	83.62	45.7742	0.78	0.72	0.768	Scout
P24534	P68104	66	450	75	82.81	39.1962	0.78	0.72	0.768	Scout
P24534	P68104	129	41	79.38	73.19	34.5725	0.78	0.72	0.768	Scout
P24534	P68104	129	44	79.38	72.88	33.368	0.78	0.72	0.768	Scout
P24534	P68104	133	41	66.81	73.19	30.2889	0.78	0.72	0.768	Scout
P24534	P68104	133	392	66.81	89.44	44.5278	0.78	0.72	0.768	Scout
P24534	P68104	133	450	66.81	82.81	63.3743	0.78	0.72	0.768	Scout
P24534	P68104	133	44	66.81	72.88	29.5418	0.78	0.72	0.768	Scout
P24539	P25705	162	539	68.69	95.44	83.7947	0.13	0.61	0.226	Scout
P24539	P25705	191	261	85.5	97.38	84.2856	0.13	0.61	0.226	Scout
P24539	P25705	191	161	85.5	93.88	79.6752	0.13	0.61	0.226	Scout
P24539	P25705	191	230	85.5	97.38	91.0088	0.13	0.61	0.226	Scout
P24539	P48047	244	162	86.12	78.19	10.3899	0.48	0.39	0.462	Scout
P24539	P48047	249	192	80	76	13.5247	0.48	0.39	0.462	Scout
P25205	P33992	463	677	67.38	71.62	16.7935	0.66	0.67	0.662	Scout
P25325	P61604	146	56	78.81	55.41	31.271	0.15	0.74	0.268	Scout
P25398	P61353	129	93	80.31	81.44	50.2615	0.32	0.6	0.376	Scout
P25398	P62249	116	60	73.06	84.12	36.9135	0.21	0.51	0.27	Scout
P25398	Q13895	112	242	93.75	90.12	22.6774	0.8	0.69	0.778	Scout
P25705	P30405	531	190	94.69	66.12	51.0279	0.21	0.66	0.3	Scout
P25705	P31040	531	608	95.12	94.19	82.5513	0.45	0.69	0.498	Scout
P25705	P36542	498	115	89.31	94.88	50.7154	0.49	0.72	0.536	Scout
P25705	P40926	531	239	92.56	72.38	40.0749	0.16	0.58	0.244	Scout
P25705	P40926	539	239	95.25	72.38	38.0864	0.16	0.58	0.244	Scout
P25705	P48047	126	176	85.62	79.38	46.6515	0.62	0.7	0.636	Scout
P25705	P48047	126	84	85.62	75.31	35.7183	0.62	0.7	0.636	Scout
P25705	P48047	126	199	85.62	70.81	53.0403	0.62	0.7	0.636	Scout
P25705	P48047	126	90	85.62	82.19	36.8671	0.62	0.7	0.636	Scout
P25787	P25789	171	210	94.88	89.62	21.1523	0.63	0.75	0.654	Scout
P25787	P25789	176	210	94.12	89.62	22.271	0.63	0.75	0.654	Scout
P25787	P60900	92	104	97.06	95.31	17.0208	0.79	0.84	0.8	Scout
P25787	P60900	53	30	84.62	93.44	19.3341	0.79	0.84	0.8	Scout
P25789	P62195	210	346	82.12	86	30.3091	0.43	0.47	0.438	Scout
P25789	P62195	210	402	82.12	53.38	14.4797	0.43	0.47	0.438	Scout
P26373	P46776	174	94	92.44	76.88	19.0687	0.76	0.79	0.766	Scout
P26373	P46776	174	119	92.44	90	15.5246	0.76	0.79	0.766	Scout
P26373	P62424	136	125	84.81	70	89.9546	0.12	0.49	0.194	Scout
P26373	P62424	174	125	92.62	70	34.5552	0.12	0.49	0.194	Scout
P26373	P62906	209	118	72.38	89.25	65.6369	0.18	0.5	0.244	Scout
P26373	P62906	209	130	72.38	81.44	57.9478	0.18	0.5	0.244	Scout
P26373	P62906	200	196	91	85.19	70.4648	0.18	0.5	0.244	Scout
P26373	P62906	209	156	72.38	85.06	73.1382	0.18	0.5	0.244	Scout
P26373	P62906	209	56	72.38	92	85.8514	0.18	0.5	0.244	Scout
P26373	P62906	210	156	69.94	85.06	76.0974	0.18	0.5	0.244	Scout
P26373	P62906	200	56	91	92	75.5277	0.18	0.5	0.244	Scout
P26373	Q9NZM5	136	157	77.75	52.81	95.7724	0.35	0.41	0.362	Scout
P26373	Q9Y3C1	136	106	81.69	61.75	74.093	0.32	0.56	0.368	Scout
P26373	Q9Y3C1	136	107	81.69	59.47	73.7436	0.32	0.56	0.368	Scout
P26599	P43243	137	146	53.09	50.22	60.7831	0.28	0.27	0.278	Scout
P26599	P43243	137	565	53.09	81.56	56.4453	0.28	0.27	0.278	Scout
P26599	P43243	482	524	92.38	77.81	35.2387	0.28	0.27	0.278	Scout
P26599	P43243	482	555	92.38	76.75	47.7964	0.28	0.27	0.278	Scout
P26599	P43243	92	146	61.12	50.22	48.2894	0.28	0.27	0.278	Scout
P26599	P43243	269	146	69.44	50.22	69.1009	0.28	0.27	0.278	Scout
P26599	P51991	257	134	85.19	85.25	38.9302	0.14	0.3	0.172	Scout
P26599	Q14103	257	197	86.62	86.88	52.4377	0.14	0.31	0.174	Scout
P26641	P29692	212	107	89.31	56	48.9102	0.52	0.42	0.5	Scout
P26641	P29692	219	107	66.69	56	57.2382	0.52	0.42	0.5	Scout
P26641	P29692	219	17	66.69	88.25	20.7697	0.52	0.42	0.5	Scout
P26641	P29692	220	17	68.88	88.25	18.7911	0.52	0.42	0.5	Scout
P26641	P68104	147	41	85.19	77.25	45.6825	0.75	0.69	0.738	Scout
P26641	P68104	147	457	85.19	81.56	50.9412	0.75	0.69	0.738	Scout
P26641	P68104	147	453	85.19	81.75	46.7471	0.75	0.69	0.738	Scout
P26641	P68104	434	255	94.44	84.69	33.456	0.75	0.69	0.738	Scout
P26641	P68104	434	41	94.44	77.25	25.5792	0.75	0.69	0.738	Scout
P26641	P68104	147	450	85.19	82.06	39.3179	0.75	0.69	0.738	Scout
P26641	P68104	147	392	85.19	87.81	24.4412	0.75	0.69	0.738	Scout
P26641	P68104	219	392	74.12	87.81	48.4719	0.75	0.69	0.738	Scout
P26641	P68104	220	450	67.12	82.06	37.7311	0.75	0.69	0.738	Scout
P26641	P68104	52	450	97	82.06	61.9911	0.75	0.69	0.738	Scout
P26641	P68104	52	392	97	87.81	39.3079	0.75	0.69	0.738	Scout
P27348	P31946	85	11	98.75	98.19	11.9843	0.89	0.91	0.894	Scout
P27348	P61981	9	77	97.94	90.5	12.0082	0.89	0.9	0.892	Scout
P27348	P61981	11	69	98.5	92.75	15.0287	0.89	0.9	0.892	Scout
P27348	P61981	85	10	98.56	97.75	12.0006	0.89	0.9	0.892	Scout
P27348	P63104	9	85	98.06	98.56	12.1558	0.89	0.9	0.892	Scout
P27348	P63104	85	9	98.62	98.31	12.0454	0.89	0.9	0.892	Scout
P27348	P63104	85	27	98.62	98.88	19.3357	0.89	0.9	0.892	Scout
P27348	P63104	9	74	98.06	92.44	11.429	0.89	0.9	0.892	Scout
P27348	P63104	27	85	98.88	98.56	19.4755	0.89	0.9	0.892	Scout
P27348	P63104	74	9	92.69	98.31	12.6897	0.89	0.9	0.892	Scout
P27448	Q7KZI7	99	82	86.38	95.5	70.9056	0.5	0.51	0.502	Scout
P27824	P30101	90	82	71.06	92.94	37.3044	0.6	0.46	0.572	Scout
P27824	P30101	90	94	71.06	83.19	24.5174	0.6	0.46	0.572	Scout
P27824	P30101	90	104	71.06	90.19	31.4544	0.6	0.46	0.572	Scout
P27824	P30101	90	460	71.06	92.19	34.2245	0.6	0.46	0.572	Scout
P27824	P61009	90	49	65.81	80.38	39.6147	0.51	0.47	0.502	Scout
P27824	Q96JJ7	210	267	91	83.44	46.0358	0.19	0.41	0.234	Scout
P28070	Q99436	201	237	94.25	89.5	17.8968	0.69	0.74	0.7	Scout
P28288	Q6IAN0	61	282	73.12	90	38.0581	0.16	0.54	0.236	Scout
P28370	Q9UIG0	86	1089	58.94	91	85.4801	0.51	0.49	0.506	Scout
P28676	P30626	165	146	90.62	89.06	28.0349	0.76	0.75	0.758	Scout
P29692	P68104	107	44	66.44	70.44	52.8062	0.81	0.7	0.788	Scout
P29692	P68104	107	41	66.44	70.5	50.7968	0.81	0.7	0.788	Scout
P29692	P68104	107	453	66.44	78.25	69.3487	0.81	0.7	0.788	Scout
P29692	P68104	107	457	66.44	78.38	74.0859	0.81	0.7	0.788	Scout
P29692	P68104	107	392	66.44	96	55.1843	0.81	0.7	0.788	Scout
P29692	P68104	107	450	66.44	82.75	63.993	0.81	0.7	0.788	Scout
P29692	P68104	185	41	82.5	70.5	35.1664	0.81	0.7	0.788	Scout
P29692	P68104	107	179	66.44	90.44	64.5262	0.81	0.7	0.788	Scout
P29692	Q9P2E9	107	1159	52.03	62.06	23.1451	0.23	0.21	0.226	Scout
P30050	P61254	40	36	84.12	94.5	60.2268	0.23	0.54	0.292	Scout
P30050	P68104	40	392	58.47	92.31	39.2386	0.17	0.56	0.248	Scout
P30050	P68104	41	392	65.62	92.31	42.153	0.17	0.56	0.248	Scout
P30050	Q05639	40	392	56.88	92.94	41.0303	0.23	0.56	0.296	Scout
P30050	Q05639	41	392	64.06	92.94	42.2046	0.23	0.56	0.296	Scout
P30050	Q9Y4P3	40	263	78.56	81.44	37.2364	0.18	0.63	0.27	Scout
P30260	Q13042	99	433	75.25	83.12	8.92919	0.68	0.67	0.678	Scout
P30405	P61604	190	28	82.44	59.94	15.352	0.61	0.66	0.62	Scout
P30405	P61604	190	36	82.44	59.62	10.3893	0.61	0.66	0.62	Scout
P30405	P61604	190	80	82.44	84.44	23.0274	0.61	0.66	0.62	Scout
P30405	P61604	73	40	98.44	57.34	36.5043	0.61	0.66	0.62	Scout
P30405	P61604	73	56	98.44	77.56	69.054	0.61	0.66	0.62	Scout
P30419	P42766	459	43	97.12	64	23.0004	0.24	0.66	0.324	Scout
P30419	P42766	464	43	96.31	64	23.2812	0.24	0.66	0.324	Scout
P31946	P61981	11	69	97.38	91.88	16.0893	0.9	0.91	0.902	Scout
P31946	P61981	11	77	97.38	88.19	12.0505	0.9	0.91	0.902	Scout
P31946	P61981	11	88	97.38	98.69	12.1187	0.9	0.91	0.902	Scout
P31946	Q04917	11	91	97.5	98.69	17.2051	0.9	0.91	0.902	Scout
P31946	Q04917	11	88	97.5	98.38	12.0157	0.9	0.91	0.902	Scout
P32119	Q06830	92	93	97.12	97.06	52.9972	0.96	0.96	0.96	Scout
P32119	Q06830	92	178	97.12	98.75	21.527	0.96	0.96	0.96	Scout
P32119	Q06830	10	120	97.75	97.31	10.773	0.96	0.96	0.96	Scout
P32119	Q06830	10	109	97.75	97.88	23.8985	0.96	0.96	0.96	Scout
P32119	Q06830	26	197	98.69	93.06	32.4216	0.96	0.96	0.96	Scout
P32119	Q06830	196	93	97.88	97.06	7.74753	0.96	0.96	0.96	Scout
P32189	P45880	128	120	83.06	66.88	12.0662	0.67	0.62	0.66	Scout
P32969	P39023	121	294	92.25	83.5	96.9556	0.54	0.76	0.584	Scout
P32969	Q9BZE4	174	103	71.44	97.38	25.9764	0.17	0.49	0.234	Scout
P33176	Q07866	539	29	67.56	83.81	110.127	0.3	0.37	0.314	Scout
P33176	Q07866	829	29	63.91	83.81	28.1463	0.3	0.37	0.314	Scout
P33176	Q07866	813	29	55.34	83.81	25.9646	0.3	0.37	0.314	Scout
P33176	Q07866	801	29	79.38	83.81	15.527	0.3	0.37	0.314	Scout
P33176	Q07866	801	27	79.38	80.69	12.9162	0.3	0.37	0.314	Scout
[truncated: 4,403 more rows]
