# Supplementary material for: Proteome-scale recombinant standards and a robust high-speed search engine to advance cross-linking MS-based interactomics
Source: Nat Methods. 2024 Oct 31;21(12):2327–35. doi: 10.1038/s41592-024-02478-1 (PMC11621016; doi:10.1038/s41592-024-02478-1)
Supplement: Supplementary file 10 — Statistical source data. [file 41592_2024_2478_MOESM10_ESM.xlsx]

## Sheet: FigS1_Legend
Sheet	Description		Column	Description
FigS1	Barplot showing the expected fraction of false in-group ResPair cross-links within the Scout dataset		percentage	Percentage of false cross-link IDs.
			replicate	Number of simulation replicate.
			database size	Approx. number of protein sequences in FASTA database used for search.
			FDR cutoff [%]	Target-decoy FDR cutoff applied in the simulation.
			category	In-group inter- or intra-links.

## Sheet: FigS1
database size	FDR cutoff [%]	category	Replicate	percentage
540	1	intra	Replicate1	0
540	1	intra	Replicate2	0
540	1	intra	Replicate3	0
540	1	intra	Replicate4	0
540	1	intra	Replicate5	0
540	1	intra	Replicate6	0
540	1	intra	Replicate7	0
540	1	intra	Replicate8	0
540	1	intra	Replicate9	0
540	1	intra	Replicate10	0.00506
540	1	inter	Replicate1	0.0813339
540	1	inter	Replicate2	0
540	1	inter	Replicate3	0.0813339
540	1	inter	Replicate4	0.244002
540	1	inter	Replicate5	0.0406669
540	1	inter	Replicate6	0.0406669
540	1	inter	Replicate7	0.325335
540	1	inter	Replicate8	0.0406669
540	1	inter	Replicate9	0.122001
540	1	inter	Replicate10	0.203335
540	5	intra	Replicate1	0.00506
540	5	intra	Replicate2	0
540	5	intra	Replicate3	0.0101128
540	5	intra	Replicate4	0.00506
540	5	intra	Replicate5	0.0101128
540	5	intra	Replicate6	0.0151691
540	5	intra	Replicate7	0
540	5	intra	Replicate8	0.0101128
540	5	intra	Replicate9	0.0101128
540	5	intra	Replicate10	0.0252819
540	5	inter	Replicate1	0.498173
540	5	inter	Replicate2	0.398539
540	5	inter	Replicate3	0.498173
540	5	inter	Replicate4	0.43175
540	5	inter	Replicate5	0.464962
540	5	inter	Replicate6	0.332116
540	5	inter	Replicate7	0.697443
540	5	inter	Replicate8	0.265692
540	5	inter	Replicate9	0.365327
540	5	inter	Replicate10	0.597808
540	10	intra	Replicate1	0.0151691
540	10	intra	Replicate2	0.0303383
540	10	intra	Replicate3	0.0151691
540	10	intra	Replicate4	0.0202255
540	10	intra	Replicate5	0.0353947
540	10	intra	Replicate6	0.0202255
540	10	intra	Replicate7	0.0303383
540	10	intra	Replicate8	0.0252819
540	10	intra	Replicate9	0.0101128
540	10	intra	Replicate10	0.0151691
540	10	inter	Replicate1	0.710824
540	10	inter	Replicate2	1.09855
540	10	inter	Replicate3	0.807754
540	10	inter	Replicate4	0.807754
540	10	inter	Replicate5	1.06624
540	10	inter	Replicate6	0.872375
540	10	inter	Replicate7	1.13086
540	10	inter	Replicate8	0.743134
540	10	inter	Replicate9	1.09855
540	10	inter	Replicate10	1.13086
4000	1	intra	Replicate1	0
4000	1	intra	Replicate2	0
4000	1	intra	Replicate3	0
4000	1	intra	Replicate4	0
4000	1	intra	Replicate5	0
4000	1	intra	Replicate6	0
4000	1	intra	Replicate7	0
4000	1	intra	Replicate8	0
4000	1	intra	Replicate9	0.00528
4000	1	intra	Replicate10	0
4000	1	inter	Replicate1	0.062461
4000	1	inter	Replicate2	0
4000	1	inter	Replicate3	0
4000	1	inter	Replicate4	0
4000	1	inter	Replicate5	0
4000	1	inter	Replicate6	0
4000	1	inter	Replicate7	0
4000	1	inter	Replicate8	0.062461
4000	1	inter	Replicate9	0
4000	1	inter	Replicate10	0.062461
4000	5	intra	Replicate1	0
4000	5	intra	Replicate2	0
4000	5	intra	Replicate3	0
4000	5	intra	Replicate4	0.00535
4000	5	intra	Replicate5	0
4000	5	intra	Replicate6	0
4000	5	intra	Replicate7	0.00535
4000	5	intra	Replicate8	0.00535
4000	5	intra	Replicate9	0
4000	5	intra	Replicate10	0
4000	5	inter	Replicate1	0.202293
4000	5	inter	Replicate2	0.134862
4000	5	inter	Replicate3	0.0674309
4000	5	inter	Replicate4	0
4000	5	inter	Replicate5	0.337154
4000	5	inter	Replicate6	0.134862
4000	5	inter	Replicate7	0.0674309
4000	5	inter	Replicate8	0.0674309
4000	5	inter	Replicate9	0.404585
4000	5	inter	Replicate10	0.134862
4000	10	intra	Replicate1	0
4000	10	intra	Replicate2	0
4000	10	intra	Replicate3	0
4000	10	intra	Replicate4	0
4000	10	intra	Replicate5	0.00529
4000	10	intra	Replicate6	0.00529
4000	10	intra	Replicate7	0
4000	10	intra	Replicate8	0.0105871
4000	10	intra	Replicate9	0.00529
4000	10	intra	Replicate10	0
4000	10	inter	Replicate1	0.243072
4000	10	inter	Replicate2	0.194458
4000	10	inter	Replicate3	0.243072
4000	10	inter	Replicate4	0.145843
4000	10	inter	Replicate5	0.145843
4000	10	inter	Replicate6	0.0486145
4000	10	inter	Replicate7	0.243072
4000	10	inter	Replicate8	0.194458
4000	10	inter	Replicate9	0
4000	10	inter	Replicate10	0.340301
