# Supplementary material for: Proteome-scale recombinant standards and a robust high-speed search engine to advance cross-linking MS-based interactomics
Source: Nat Methods. 2024 Oct 31;21(12):2327–35. doi: 10.1038/s41592-024-02478-1 (PMC11621016; doi:10.1038/s41592-024-02478-1)
Supplement: Supplementary file 11 — Statistical source data. [file 41592_2024_2478_MOESM11_ESM.xlsx]

## Sheet: FigS2_Legend
Sheet	Description		Column	Description
FigS2	Barplot software comparison on intra-link IDs from Scout dataset		Search Engine	Search engine used for cross-link identification.
			Species	Level of identification. CSM -> ResPair -> PPI.
			Database size	Approx. number of protein sequences in FASTA database used for search.
			Linktype	Type of linkage, either intra- or inter-protein cross-links.
			Correct IDs	Number of identifications in agreement with the protein mixing scheme.
			False IDs	Number of identifications violating the protein mixing scheme.
			realFDR [%]	False IDs / (False IDs + Correct IDs) * 100

## Sheet: FigS2
Search Engine	Species	Database size	Linktype	Correct IDs	False IDs	realFDR [%]
Scout	CSMs	540	Intra	37466	11	0.0293513
XlinkX	CSMs	540	Intra	46039	6	0.0130307
MSAnnika	CSMs	540	Intra	58986	34	0.0576076
MaxLynx	CSMs	540	Intra	8209	0	0
Merox	CSMs	540	Intra	19139	6331	24.8567
Scout	ResPairs	540	Intra	9237	6	0.064914
XlinkX	ResPairs	540	Intra	8655	8	0.0923468
MSAnnika	ResPairs	540	Intra	6273	4	0.0637247
MaxLynx	ResPairs	540	Intra	7763	0	0
Merox	ResPairs	540	Intra	9530	4266	30.922
Scout	PPIs	540	Intra	132	2	1.49254
XlinkX	PPIs	540	Intra	128	4	3.0303
MSAnnika	PPIs	540	Intra	159	2	1.24224
MaxLynx	PPIs	540	Intra	149	0	0
Merox	PPIs	540	Intra	114	47	29.1925
Scout	CSMs	4000	Intra	35122	19	0.0540679
XlinkX	CSMs	4000	Intra	40210	12	0.0298344
MSAnnika	CSMs	4000	Intra	55919	125	0.223039
MaxLynx	CSMs	4000	Intra	8026	4	0.0498132
Merox	CSMs	4000	Intra	15160	4870	24.3135
Scout	ResPairs	4000	Intra	8838	11	0.124308
XlinkX	ResPairs	4000	Intra	7925	12	0.151191
MSAnnika	ResPairs	4000	Intra	4709	6	0.127253
MaxLynx	ResPairs	4000	Intra	7592	3	0.0394997
Merox	ResPairs	4000	Intra	8710	3633	29.4337
Scout	PPIs	4000	Intra	138	1	0.719424
XlinkX	PPIs	4000	Intra	128	8	5.88235
MSAnnika	PPIs	4000	Intra	170	4	2.29885
MaxLynx	PPIs	4000	Intra	162	3	1.81818
Merox	PPIs	4000	Intra	123	58	32.0442
