# Supplementary material for: Proteome-scale recombinant standards and a robust high-speed search engine to advance cross-linking MS-based interactomics
Source: Nat Methods. 2024 Oct 31;21(12):2327–35. doi: 10.1038/s41592-024-02478-1 (PMC11621016; doi:10.1038/s41592-024-02478-1)
Supplement: Supplementary file 12 — Statistical source data. [file 41592_2024_2478_MOESM12_ESM.xlsx]

## Sheet: FigS3_Legend
Sheet	Description		Column	Description
FigS3A	Barplot comparison of Scout and xiSearch on inter-links identified from the Scout dataset at 5% target-decoy FDR cutoff.		FigS3A
FigS3B	Barplot comparison of Scout and XlinkX processing time on four selected RAW files from the Scout dataset.		Search Engine	Search engine used for cross-link identification.
			Species	Level of identification. CSM -> ResPair -> PPI.
			Database size	Approx. number of protein sequences in FASTA database used for search.
			Linktype	Type of linkage, either intra- or inter-protein cross-links.
			Correct IDs	Number of identifications in agreement with the protein mixing scheme.
			False IDs	Number of identifications violating the protein mixing scheme.
			realFDR [%]	False IDs / (False IDs + Correct IDs) * 100
			FigS3B
			Search Engine	Search engine used for cross-link identification.
			Processing time	Time needed by a software for crosslink identification in minutes.

## Sheet: FigS3A
Search Engine	Species	Database size	Linktype	Correct IDs	False IDs	realFDR [%]
Scout	CSMs	540	inter	1818	51	2.72873
xiSEARCH	CSMs	540	inter	1459	36	2.40803
Scout	ResPairs	540	inter	1250	36	2.79938
xiSEARCH	ResPairs	540	inter	1187	30	2.46508
Scout	PPIs	540	inter	219	6	2.66667
xiSEARCH	PPIs	540	inter	185	24	11.4833

## Sheet: FigS3B
Search Engine	Processing time
Scout	11
xiSearch	2633
