# Supplementary material for: Proteome-scale recombinant standards and a robust high-speed search engine to advance cross-linking MS-based interactomics
Source: Nat Methods. 2024 Oct 31;21(12):2327–35. doi: 10.1038/s41592-024-02478-1 (PMC11621016; doi:10.1038/s41592-024-02478-1)
Supplement: Supplementary file 13 — Statistical source data. [file 41592_2024_2478_MOESM13_ESM.xlsx]

## Sheet: FigS4_Legend
Sheet	Description		Column	Description
FigS4A	Barplot identification sensitivity and reliability with increasing search space		FigS4A
FigS4B	Barplot processing time comparison with increasing search space		Database size	Approx. number of protein sequences in FASTA database used for search.
			Species	Level of identification. CSM -> ResPair -> PPI.
			Correct IDs	Number of identifications in agreement with the protein mixing scheme.
			False IDs	Number of identifications violating the protein mixing scheme.
			realFDR [%]	False IDs / (False IDs + Correct IDs) * 100
			FigS4B
			Database size	Approx. number of protein sequences in FASTA database used for search.
			Processing time	Time needed by a software for crosslink identification in minutes.

## Sheet: FigS4A
Database size	Species	Correct IDs	False IDs	realFDR [%]
564	CSMs	1781	14	0.779944
2000	CSMs	1657	33	1.95266
4003	CSMs	1419	13	0.907821
20622	CSMs	1151	39	3.27731
564	ResPairs	1191	12	0.997506
2000	ResPairs	1120	20	1.75439
4003	ResPairs	955	10	1.03627
20622	ResPairs	793	20	2.46002
564	PPIs	195	2	1.01523
2000	PPIs	186	2	1.06383
4003	PPIs	159	3	1.85185
20622	PPIs	150	2	1.31579

## Sheet: FigS4B
Database size	Processing time
564	120
2000	180
4003	247
20622	565
